# Supplementary material for: Koina: Democratizing machine learning for proteomics research
Source: Nat Commun. 2025 Nov 11;16:9933. doi: 10.1038/s41467-025-64870-5 (PMC12606132; doi:10.1038/s41467-025-64870-5)
Supplement: Supplementary file 5 — Supplementary Data 3 [file 41467_2025_64870_MOESM5_ESM.xlsx]

## Sheet: AlphaPeptDeep
Protein	Protein ID	Entry Name	Gene	Length	Organism	Protein Description	Protein Existence	Coverage	Protein Probability	Top Peptide Probability	Total Peptides	Unique Peptides	Razor Peptides	Total Spectral Count	Unique Spectral Count	Razor Spectral Count	Total Intensity	Unique Intensity	Razor Intensity	Razor Assigned Modifications	Razor Observed Modifications	Indistinguishable Proteins
AT1G01030.1				358		Chr1:11864-12940 REVERSE LENGTH=358		10.61	1	0.999	2	0	2	15	0	15	0	0	0	10S(79.9663), 9S(79.9663)		AT1G01030.2
AT1G01060.1				645		Chr1:33992-37061 REVERSE LENGTH=645		4.96	1	0.999	3	0	3	4	0	4	0	0	0	21M(15.9949), 3C(57.0214), 5S(79.9663), 7T(79.9663), 8S(79.9663), 9S(79.9663)		AT1G01060.2, AT1G01060.3, AT1G01060.4, AT1G01060.5, AT1G01060.6, AT1G01060.7, AT1G01060.8
AT1G01090.1				428		Chr1:47705-49166 REVERSE LENGTH=428		8.64	1	0.999	4	4	4	21	21	21	0	0	0	3S(79.9663)
AT1G01100.1				112		Chr1:50284-50954 REVERSE LENGTH=112		16.96	1	0.999	3	0	3	163	0	163	0	0	0	7S(79.9663), 8S(79.9663), 9S(79.9663)		AT1G01100.2, AT1G01100.3, AT1G01100.4, AT5G47700.1, AT5G47700.2
AT1G01110.1				364		Chr1:53022-54494 FORWARD LENGTH=364		25.55	1	0.999	6	0	5	54	0	30	0	0	0	10M(15.9949), 1Y(79.9663), 20C(57.0214), 21C(57.0214), 22T(79.9663), 24S(79.9663), 3S(79.9663), 4S(79.9663), 5T(79.9663), 8S(79.9663)		AT1G01110.2
AT1G01120.1				528		Chr1:57392-58978 REVERSE LENGTH=528		1.89	1	0.9989	2	2	2	6	6	6	0	0	0	3S(79.9663), 6M(15.9949)
AT1G01140.1				447		Chr1:64398-67512 REVERSE LENGTH=447		4.03	1	0.999	3	0	3	26	0	26	0	0	0	3S(79.9663), 4S(79.9663), 5T(79.9663), 6T(79.9663)		AT1G01140.2, AT1G01140.3
AT1G01260.1				590		Chr1:109595-111367 FORWARD LENGTH=590		4.92	1	0.999	1	0	1	69	0	69	0	0	0	2S(79.9663), 6S(79.9663)		AT1G01260.2, AT1G01260.3
AT1G01320.1				1797		Chr1:121582-130099 REVERSE LENGTH=1797		10.8	1	0.999	18	0	17	236	0	226	0	0	0	10S(79.9663), 11S(79.9663), 12M(15.9949), 12S(79.9663), 13S(79.9663), 14S(79.9663), 15S(79.9663), 2M(15.9949), 2S(79.9663), 2T(79.9663), 3T(79.9663), 4M(15.9949), 4T(79.9663), 5S(79.9663), 6S(79.9663), 6T(79.9663), 7S(79.9663), 7Y(79.9663), 8M(15.9949), 8S(79.9663), 9S(79.9663), 9T(79.9663)		AT1G01320.2, AT1G01320.3
AT1G01370.1				178		Chr1:143773-145400 FORWARD LENGTH=178		25.84	1	0.999	5	0	5	84	0	84	0	0	0	10S(79.9663), 11S(79.9663), 15T(79.9663), 16S(79.9663), 17S(79.9663), 17T(79.9663), 18T(79.9663), 19T(79.9663), 20T(79.9663), 9S(79.9663)		AT1G01370.2, AT1G01370.3, AT1G01370.4
AT1G01400.1				204		Chr1:151158-152149 REVERSE LENGTH=204		15.2	1	0.999	2	2	2	17	17	17	0	0	0	14S(79.9663), 16S(79.9663), 18S(79.9663), 19S(79.9663), 3S(79.9663), 6S(79.9663), 7T(79.9663)
AT1G01440.1				664		Chr1:159935-162219 REVERSE LENGTH=664		20.33	1	0.999	11	11	11	229	229	229	0	0	0	10S(79.9663), 10T(79.9663), 11M(15.9949), 11S(79.9663), 11T(79.9663), 12S(79.9663), 13S(79.9663), 14M(15.9949), 15S(79.9663), 1S(79.9663), 3S(79.9663), 4S(79.9663), 6S(79.9663), 8S(79.9663), 8T(79.9663), 9S(79.9663)
AT1G01510.1				636		Chr1:187235-189836 FORWARD LENGTH=636		9.91	1	0.999	6	6	6	135	135	135	0	0	0	11S(79.9663), 14S(79.9663), 15S(79.9663), 4S(79.9663), 4T(79.9663), 5M(15.9949), 5S(79.9663), 6M(15.9949), 6S(79.9663), 6T(79.9663), 7S(79.9663), 7T(79.9663), 8S(79.9663), 8T(79.9663), 9S(79.9663), 9T(79.9663)
AT1G01540.2				472		Chr1:195980-198383 FORWARD LENGTH=472		10.59	1	0.999	6	4	5	77	17	18	0	0	0	10S(79.9663), 11T(79.9663), 12S(79.9663), 15S(79.9663), 17S(79.9663), 19S(79.9663)
AT1G01550.1				349		Chr1:200526-201575 FORWARD LENGTH=349		3.72	1	0.999	1	0	1	40	0	40	0	0	0	10T(79.9663), 11S(79.9663), 2M(15.9949)		AT1G01550.2
AT1G01580.1				725		Chr1:209395-212810 FORWARD LENGTH=725		3.03	1	0.999	2	0	2	5	0	5	0	0	0	3S(79.9663), 4S(79.9663), 5T(79.9663)		AT1G01580.2
AT1G01620.1				286		Chr1:225986-227176 REVERSE LENGTH=286		8.04	1	0.999	3	2	2	19	7	7	0	0	0	5T(79.9663), 6S(79.9663)
AT1G01680.1				308		Chr1:246411-248329 REVERSE LENGTH=308		4.87	1	0.999	2	2	2	4	4	4	0	0	0	12S(79.9663)
AT1G01770.1				632		Chr1:278759-282490 FORWARD LENGTH=632		3.8	1	0.999	2	2	2	59	59	59	0	0	0	13T(79.9663), 14S(79.9663), 18S(79.9663), 22M(15.9949), 6T(79.9663)
AT1G01780.1				205		Chr1:282919-284082 FORWARD LENGTH=205		19.51	1	0.999	4	3	3	177	176	176	0	0	0	1T(79.9663), 2T(79.9663), 3S(79.9663), 4S(79.9663), 6T(79.9663), 7T(79.9663), 9T(79.9663)
AT1G01790.1				1193		Chr1:284781-290869 FORWARD LENGTH=1193		5.28	1	0.999	5	0	5	75	0	75	0	0	0	4S(79.9663), 5S(79.9663), 5Y(79.9663), 7S(79.9663), 9M(15.9949)		AT1G01790.2
AT1G01800.1				295		Chr1:293396-294888 FORWARD LENGTH=295		4.41	1	0.999	1	0	1	5	0	5	0	0	0	4S(79.9663)		AT1G01800.2
AT1G01840.1				152		Chr1:303650-304108 FORWARD LENGTH=152		11.84	1	0.999	1	1	1	4	4	4	0	0	0	4S(79.9663), 6S(79.9663)
AT1G01930.1				580		Chr1:320041-322809 REVERSE LENGTH=580		11.03	1	0.999	5	5	5	7	7	7	0	0	0	12S(79.9663), 7T(79.9663)
AT1G01960.1				1750		Chr1:330830-337582 REVERSE LENGTH=1750		4.29	1	0.999	6	5	6	424	421	424	0	0	0	12S(79.9663), 15S(79.9663), 1S(79.9663), 3M(15.9949), 3S(79.9663), 5M(15.9949), 5S(79.9663), 6S(79.9663), 7M(15.9949), 8S(79.9663), 9S(79.9663)
AT1G02000.1				434		Chr1:346052-347356 FORWARD LENGTH=434		5.3	1	0.999	2	0	2	127	0	127	0	0	0	2C(57.0214), 8S(79.9663), 9T(79.9663), N-term(42.0106)		AT4G12250.1
AT1G02010.1				673		Chr1:348046-352197 FORWARD LENGTH=673		15.9	1	0.999	13	0	13	97	0	97	0	0	0	10S(79.9663), 15S(79.9663), 1S(79.9663), 2S(79.9663), 3S(79.9663), 4S(79.9663), 5C(57.0214), 5S(79.9663), 5T(79.9663), 6M(15.9949), 7S(79.9663), 8S(79.9663), 8Y(79.9663), 9S(79.9663), N-term(42.0106)		AT1G02010.4
AT1G02070.1				131		Chr1:370445-370947 REVERSE LENGTH=131		9.92	1	0.999	1	1	1	4	4	4	0	0	0	10T(79.9663), 11S(79.9663)
AT1G02080.1				2431		Chr1:373335-386682 FORWARD LENGTH=2431		3.21	1	0.999	6	0	6	114	0	114	0	0	0	10S(79.9663), 12S(79.9663), 13S(79.9663), 1S(79.9663), 4T(79.9663), 5S(79.9663), 6T(79.9663), 7C(57.0214)		AT1G02080.2, AT1G02080.3
AT1G02090.1				260		Chr1:387479-389568 REVERSE LENGTH=260		8.46	1	0.9989	2	1	2	39	37	39	0	0	0	12S(79.9663), 14S(79.9663), 15M(15.9949), 3S(79.9663), 4M(15.9949)
AT1G02110.1				703		Chr1:392939-395434 FORWARD LENGTH=703		3.13	1	0.999	2	2	2	5	5	5	0	0	0	5S(79.9663), 6S(79.9663)
AT1G02120.1				598		Chr1:395761-399720 FORWARD LENGTH=598		11.54	1	0.999	6	1	6	189	26	189	0	0	0	11S(79.9663), 12S(79.9663), 14S(79.9663), 15M(15.9949), 16S(79.9663), 17S(79.9663), 21S(79.9663), 2S(79.9663), 4S(79.9663), 5S(79.9663), 6S(79.9663), 7C(57.0214), 7S(79.9663), 9S(79.9663)
AT1G02260.1				502		Chr1:440757-442459 REVERSE LENGTH=502		7.97	1	0.999	2	0	2	52	0	52	0	0	0	11S(79.9663), 12C(57.0214), 14S(79.9663), 15T(79.9663), 18M(15.9949), 3S(79.9663), 7S(79.9663), 8S(79.9663)		AT1G02260.2
AT1G02330.1				279		Chr1:462202-463521 REVERSE LENGTH=279		9.32	1	0.999	1	1	1	34	34	34	0	0	0	13S(79.9663), 15S(79.9663), 16S(79.9663), 17S(79.9663), 24S(79.9663)
AT1G02520.1				1278		Chr1:524134-528745 FORWARD LENGTH=1278		5.56	1	0.999	7	0	6	80	0	75	0	0	0	11S(79.9663), 13S(79.9663), 14S(79.9663), 1S(79.9663), 2M(15.9949), 5S(79.9663), 6S(79.9663), 8S(79.9663), 9S(79.9663)		AT1G02520.2, AT1G02520.3
AT1G02620.1				122		Chr1:557092-557668 FORWARD LENGTH=122		10.66	1	0.999	1	0	1	4	0	4	0	0	0	5Y(79.9663), 8S(79.9663)		AT1G56330.1, AT3G62560.1, AT4G02080.1
AT1G02640.1				768		Chr1:564293-567580 FORWARD LENGTH=768		3.26	1	0.999	2	2	2	3	3	3	0	0	0	2C(57.0214), 7C(57.0214), 8M(15.9949)
AT1G02690.1				538		Chr1:584397-587036 FORWARD LENGTH=538		6.88	1	0.999	7	0	3	35	0	25	0	0	0	4S(79.9663)		AT1G02690.2
AT1G02700.1				247		Chr1:588367-589232 FORWARD LENGTH=247		10.53	1	0.999	2	2	2	7	7	7	0	0	0	10T(79.9663), 8S(79.9663)
AT1G02730.1				1181		Chr1:594697-598473 REVERSE LENGTH=1181		4.32	1	0.999	3	3	3	22	22	22	0	0	0	12S(79.9663), 23M(15.9949), 6C(57.0214), 7S(79.9663), 8T(79.9663), 9S(79.9663)
AT1G02740.1				327		Chr1:599734-602021 REVERSE LENGTH=327		6.42	1	0.999	1	1	1	11	11	11	0	0	0	12T(79.9663), 2S(79.9663), N-term(42.0106)
AT1G02840.1				303		Chr1:626918-629583 FORWARD LENGTH=303		24.42	1	0.999	11	5	11	239	154	239	0	0	0	10S(79.9663), 1S(79.9663), 3S(79.9663), 4S(79.9663), 5S(79.9663), 6S(79.9663), 7S(79.9663)
AT1G02870.1				193		Chr1:637401-638603 REVERSE LENGTH=193		16.58	1	0.999	3	3	3	37	37	37	0	0	0	7S(79.9663), 8M(15.9949), 9S(79.9663)
AT1G02880.1				197		Chr1:643063-643972 REVERSE LENGTH=197		13.2	1	0.999	3	0	3	97	0	97	0	0	0	10T(79.9663), 9T(79.9663)		AT1G02880.2, AT1G02880.3, AT1G02880.4, AT1G02880.5, AT1G02880.6
AT1G02960.1				462		Chr1:667002-669773 REVERSE LENGTH=462		7.58	1	0.999	2	0	2	20	0	20	0	0	0	10S(79.9663), 15S(79.9663), 7S(79.9663)		AT1G02960.2, AT1G02960.3, AT1G02960.4, AT1G02960.5, AT1G02960.6
AT1G02990.3				1278		Chr1:681724-686996 REVERSE LENGTH=1278		7.59	1	0.999	7	0	6	46	0	45	0	0	0	13S(79.9663), 1T(79.9663), 3S(79.9663), 4M(15.9949), 5S(79.9663), 6C(57.0214), 6T(79.9663), 7S(79.9663)		AT1G02990.4, AT1G02990.5, AT1G02990.6
AT1G03010.1				634		Chr1:693480-696188 FORWARD LENGTH=634		5.99	1	0.999	3	0	3	12	0	12	0	0	0	11S(79.9663), 14S(79.9663), 5M(15.9949), 5S(79.9663)		AT1G03010.2, AT1G03010.3
AT1G03030.1				301		Chr1:701621-703568 FORWARD LENGTH=301		7.97	1	0.999	2	0	2	10	0	10	0	0	0			AT1G03030.2
AT1G03050.1				599		Chr1:707726-709860 FORWARD LENGTH=599		7.68	1	0.999	4	2	2	5	3	3	0	0	0	3S(79.9663), 4S(79.9663)
AT1G03060.1				3601		Chr1:712971-726891 REVERSE LENGTH=3601		4.64	1	0.999	14	0	14	221	0	221	0	0	0	10S(79.9663), 11S(79.9663), 12M(15.9949), 13S(79.9663), 1S(79.9663), 1T(79.9663), 1Y(79.9663), 3S(79.9663), 3T(79.9663), 4C(57.0214), 4S(79.9663), 5S(79.9663), 5Y(79.9663), 6S(79.9663), 8S(79.9663), 9S(79.9663)		AT1G03060.2, AT1G03060.3, AT1G03060.4
AT1G03080.1				1733		Chr1:731794-737332 REVERSE LENGTH=1733		2.48	1	0.999	6	0	5	8	0	7	0	0	0	3S(79.9663), 4M(15.9949), 6S(79.9663)		AT1G03080.2, AT1G03080.3
AT1G03090.1				714		Chr1:739715-743819 FORWARD LENGTH=714		2.1	1	0.999	1	0	1	14	0	14	0	0	0	6S(79.9663)		AT1G03090.2
AT1G03120.1				182		Chr1:752271-753140 FORWARD LENGTH=182		14.29	1	0.999	2	1	2	62	2	62	0	0	0	10M(15.9949), 11S(79.9663), 6S(79.9663), 9S(79.9663), N-term(42.0106)
AT1G03140.1				420		Chr1:754471-756223 REVERSE LENGTH=420		12.14	1	0.999	3	3	3	18	18	18	0	0	0	13T(79.9663), 14S(79.9663), 18M(15.9949), 4S(79.9663), 5S(79.9663), 8S(79.9663), 9S(79.9663)
AT1G03160.1				912		Chr1:761321-766053 FORWARD LENGTH=912		2.19	1	0.9989	2	0	2	6	0	6	0	0	0	7M(15.9949)		AT1G03160.2, AT1G03160.3, AT1G03160.4
AT1G03250.1				245		Chr1:793576-795159 REVERSE LENGTH=245		4.49	1	0.999	2	0	2	15	0	15	0	0	0	3S(79.9663), 4S(79.9663)		AT1G03250.2, AT1G03250.4
AT1G03290.1				571		Chr1:807970-810680 FORWARD LENGTH=571		4.38	1	0.999	3	0	3	4	0	4	0	0	0	1S(79.9663), 4S(79.9663), 5S(79.9663)		AT1G03290.2, AT1G03290.3, AT1G03290.4, AT1G03290.5, AT1G03290.6
AT1G03350.1				470		Chr1:822834-824246 REVERSE LENGTH=470		20.64	1	0.999	11	11	11	430	430	430	0	0	0	10S(79.9663), 12S(79.9663), 12T(79.9663), 13S(79.9663), 14S(79.9663), 16S(79.9663), 17S(79.9663), 18S(79.9663), 1S(79.9663), 20S(79.9663), 2S(79.9663), 3S(79.9663), 3T(79.9663), 4S(79.9663), 5S(79.9663), 6S(79.9663)
AT1G03365.1				823		Chr1:827182-830191 FORWARD LENGTH=823		5.35	1	0.999	4	0	4	22	0	22	0	0	0	3S(79.9663), 3T(79.9663), 7S(79.9663)		AT1G03365.2
AT1G03370.1				1020		Chr1:830968-834996 FORWARD LENGTH=1020		5.39	1	0.999	4	0	4	24	0	24	0	0	0	10C(57.0214), 11S(79.9663), 12S(79.9663), 1S(79.9663), 2S(79.9663), 3S(79.9663), 6T(79.9663), 8T(79.9663)		AT1G03370.2
AT1G03380.1				959		Chr1:836155-840362 FORWARD LENGTH=959		3.55	1	0.999	3	3	3	5	5	5	0	0	0	11M(15.9949), 12S(79.9663), 2M(15.9949), 3T(79.9663), 8S(79.9663), 9M(15.9949)
AT1G03445.1				793		Chr1:854653-859599 REVERSE LENGTH=793		1.77	1	0.999	2	0	2	16	0	16	0	0	0	3S(79.9663)		AT1G03445.2
AT1G03475.1				386		Chr1:869302-871175 REVERSE LENGTH=386		12.69	1	0.999	6	5	6	73	72	73	0	0	0	2M(15.9949), 3M(15.9949), 4M(15.9949), 8S(79.9663)
AT1G03530.1				801		Chr1:880638-883338 REVERSE LENGTH=801		7.37	1	0.999	4	4	4	42	42	42	0	0	0	11S(79.9663), 20S(79.9663), 7C(57.0214), 8S(79.9663)
AT1G03590.1				462		Chr1:894480-896257 REVERSE LENGTH=462		7.79	1	0.999	3	2	3	12	10	12	0	0	0	13T(79.9663), 3S(79.9663), 4T(79.9663)
AT1G03600.1				174		Chr1:898916-899440 FORWARD LENGTH=174		10.92	1	0.999	2	2	2	15	15	15	0	0	0	5M(15.9949)
AT1G03630.1				401		Chr1:907699-909245 FORWARD LENGTH=401		4.49	1	0.999	2	0	2	31	0	31	0	0	0	4S(79.9663)		AT1G03630.2
AT1G03740.1				740		Chr1:934055-936792 FORWARD LENGTH=740		12.03	1	0.999	10	0	10	153	0	153	0	0	0	10S(79.9663), 1M(15.9949), 2S(79.9663), 3S(79.9663), 4S(79.9663), 5S(79.9663), 6S(79.9663), 7M(15.9949), 7S(79.9663), 8M(15.9949), 8S(79.9663), 9M(15.9949)		AT1G03740.2
AT1G03760.1				391		Chr1:941211-943320 REVERSE LENGTH=391		20.97	1	0.999	4	4	4	17	17	17	0	0	0	16S(79.9663), 17S(79.9663), 22C(57.0214), 29T(79.9663), 3T(79.9663), 5S(79.9663), 6S(79.9663), 7S(79.9663), 8S(79.9663), 9S(79.9663)
AT1G03770.1				460		Chr1:944772-947431 FORWARD LENGTH=460		14.13	1	0.999	3	0	3	6	0	6	0	0	0	16C(57.0214), 16S(79.9663), 6S(79.9663), 6T(79.9663), 7S(79.9663), 8S(79.9663)		AT1G03770.2, AT1G03770.3
AT1G03790.1				393		Chr1:954589-955770 FORWARD LENGTH=393		11.96	1	0.999	5	5	5	60	60	60	0	0	0	11S(79.9663), 1S(79.9663), 2Y(79.9663), 3C(57.0214), 3S(79.9663), 4S(79.9663), 4Y(79.9663), 5S(79.9663), 5Y(79.9663), 6C(57.0214), 6S(79.9663), 7S(79.9663), 7Y(79.9663), 8M(15.9949), 8S(79.9663), 9S(79.9663)
AT1G03830.1				991		Chr1:962128-966622 REVERSE LENGTH=991		2.02	1	0.999	2	0	2	53	0	53	0	0	0	11S(79.9663), 1C(57.0214), 2C(57.0214), 2T(79.9663), 3S(79.9663), 3T(79.9663), 4S(79.9663)		AT1G03830.2
AT1G03880.1				455		Chr1:985786-987916 FORWARD LENGTH=455		12.75	1	0.999	5	4	5	70	69	70	0	0	0	1C(57.0214), 2M(15.9949), 5M(15.9949), 9T(79.9663)
AT1G03890.1				451		Chr1:989250-990908 FORWARD LENGTH=451		15.52	1	0.999	10	10	10	68	68	68	0	0	0	1C(57.0214), 4M(15.9949), 5M(15.9949)
AT1G03900.1				272		Chr1:991252-992852 FORWARD LENGTH=272		16.54	1	0.999	3	3	3	12	12	12	0	0	0	10S(79.9663), 4S(79.9663), 5T(79.9663), 6S(79.9663), 8S(79.9663)
AT1G03910.1				672		Chr1:996432-1000231 FORWARD LENGTH=672		9.67	1	0.999	6	0	6	169	0	169	0	0	0	15M(15.9949), 1S(79.9663), 3S(79.9663), 5S(79.9663)		AT1G03910.2
AT1G03920.1				569		Chr1:1001473-1004240 FORWARD LENGTH=569		6.85	1	0.999	3	0	2	31	0	27	0	0	0	10S(79.9663), 12S(79.9663), 1S(79.9663), 3S(79.9663), 5S(79.9663), 7S(79.9663), 9S(79.9663)		AT1G03920.2, AT1G03920.3
AT1G03930.1				471		Chr1:1005439-1008118 FORWARD LENGTH=471		11.46	1	0.999	4	3	3	55	50	50	0	0	0	10S(79.9663), 1S(79.9663), 3S(79.9663), 4S(79.9663), 5S(79.9663), 6S(79.9663), 9S(79.9663)
AT1G03970.1				270		Chr1:1018237-1019049 FORWARD LENGTH=270		14.07	1	0.999	4	4	4	46	46	46	0	0	0	10S(79.9663), 2M(15.9949), 2S(79.9663), 3M(15.9949), 3S(79.9663), 4S(79.9663), 5S(79.9663), 7S(79.9663), 8S(79.9663)
AT1G04020.1				713		Chr1:1036610-1040045 FORWARD LENGTH=713		4.35	1	0.999	2	0	2	19	0	19	0	0	0	11S(79.9663), 2C(57.0214), 3S(79.9663)		AT1G04020.2
AT1G04030.1				434		Chr1:1040597-1042313 FORWARD LENGTH=434		6.45	1	0.999	3	0	3	11	0	11	0	0	0	1C(57.0214), 2S(79.9663), 3S(79.9663), 4C(57.0214), 8S(79.9663), 9S(79.9663)		AT1G04030.2
AT1G04040.1				271		Chr1:1042564-1043819 REVERSE LENGTH=271		5.17	1	0.9988	2	2	2	5	5	5	0	0	0	3M(15.9949)
AT1G04050.1				734		Chr1:1045967-1049196 REVERSE LENGTH=734		3.27	1	0.999	1	0	1	3	0	3	0	0	0	12S(79.9663), 14S(79.9663), 15S(79.9663), 9M(15.9949)		AT1G04050.2, AT1G04050.3
AT1G04080.1				768		Chr1:1051803-1056550 FORWARD LENGTH=768		10.81	1	0.999	9	0	9	300	0	300	0	0	0	10S(79.9663), 15S(79.9663), 17S(79.9663), 19S(79.9663), 19T(79.9663), 24S(79.9663), 3S(79.9663), 5S(79.9663), 6S(79.9663), 7T(79.9663), 8S(79.9663)		AT1G04080.2, AT1G04080.3, AT1G04080.4, AT1G04080.5
AT1G04120.1				1514		Chr1:1064848-1070396 REVERSE LENGTH=1514		2.58	1	0.999	4	0	3	57	0	56	0	0	0	10S(79.9663), 13S(79.9663), 5S(79.9663), 7S(79.9663), 8S(79.9663)		AT1G04120.2, AT1G04120.3
AT1G04130.1				360		Chr1:1073465-1075374 FORWARD LENGTH=360		6.11	1	0.999	1	0	1	9	0	9	0	0	0	12T(79.9663), 17T(79.9663), 6T(79.9663)		AT1G04130.2
AT1G04140.1				790		Chr1:1075984-1080321 REVERSE LENGTH=790		6.33	1	0.999	4	0	4	15	0	15	0	0	0	10S(79.9663), 11S(79.9663), 2S(79.9663), 3S(79.9663), 3T(79.9663), 4S(79.9663), 9M(15.9949), N-term(42.0106)		AT1G04140.2
AT1G04190.1				328		Chr1:1106617-1108557 REVERSE LENGTH=328		9.45	1	0.999	3	3	3	6	6	6	0	0	0	12C(57.0214), 3M(15.9949)
AT1G04210.1				1112		Chr1:1114696-1119383 FORWARD LENGTH=1112		1.89	1	0.999	1	1	1	27	27	27	0	0	0	15Y(79.9663), 17S(79.9663)
AT1G04270.1				152		Chr1:1141852-1142960 REVERSE LENGTH=152		25.66	1	0.999	2	0	2	52	0	52	0	0	0			AT1G04270.2
AT1G04290.1				155		Chr1:1147721-1148352 REVERSE LENGTH=155		10.32	1	0.9989	2	0	2	5	0	5	0	0	0	5S(79.9663), N-term(42.0106)		AT1G04290.2
AT1G04300.1				1074		Chr1:1148818-1153895 REVERSE LENGTH=1074		5.49	1	0.999	5	0	5	38	0	38	0	0	0	10M(15.9949), 10S(79.9663), 1S(79.9663), 2M(15.9949), 3S(79.9663), 3T(79.9663), 7S(79.9663), 9S(79.9663)		AT1G04300.2, AT1G04300.3, AT1G04300.4, AT1G04300.5, AT1G04300.6
AT1G04310.1				645		Chr1:1155116-1157125 REVERSE LENGTH=645		3.26	1	0.9989	2	0	2	9	0	9	0	0	0	2C(57.0214), 4S(79.9663), 5S(79.9663), 8M(15.9949)		AT1G04310.2
AT1G04360.1				381		Chr1:1167507-1168652 REVERSE LENGTH=381		9.19	1	0.999	3	3	3	23	23	23	0	0	0	11S(79.9663), 3S(79.9663), 4M(15.9949), 8C(57.0214)
AT1G04410.1				332		Chr1:1189418-1191267 REVERSE LENGTH=332		20.78	1	0.999	8	4	8	253	78	253	0	0	0	1M(15.9949), 2M(15.9949), 3T(79.9663), 4S(79.9663), 4T(79.9663), 5S(79.9663)
AT1G04430.1				623		Chr1:1198860-1201301 FORWARD LENGTH=623		6.42	1	0.999	4	0	4	13	0	13	0	0	0	4S(79.9663), 5C(57.0214), 5Y(79.9663), 6M(15.9949), 7S(79.9663)		AT1G04430.2, AT1G04430.3
AT1G04440.1				468		Chr1:1202815-1205664 FORWARD LENGTH=468		13.25	1	0.999	5	4	4	76	24	24	0	0	0	10S(79.9663), 12T(79.9663), 3S(79.9663), 6S(79.9663)
AT1G04450.1				220		Chr1:1209006-1209853 FORWARD LENGTH=220		39.09	1	0.999	17	16	17	127	126	127	0	0	0	10M(15.9949), 10S(79.9663), 11S(79.9663), 12C(57.0214), 14C(57.0214), 18S(79.9663), 1S(79.9663), 1Y(79.9663), 20S(79.9663), 22M(15.9949), 2S(79.9663), 3S(79.9663), 3T(79.9663), 4S(79.9663), 5S(79.9663), 5T(79.9663), 6S(79.9663), 7S(79.9663), 8S(79.9663), 9S(79.9663)
AT1G04480.1				140		Chr1:1216110-1217257 FORWARD LENGTH=140		20	1	0.999	2	0	2	5	0	5	0	0	0	2C(57.0214)		AT2G33370.1, AT2G33370.2, AT3G04400.1, AT3G04400.2
AT1G04510.1				523		Chr1:1226749-1230592 FORWARD LENGTH=523		6.69	1	0.999	3	0	3	36	0	36	0	0	0	13S(79.9663), 17S(79.9663), 4S(79.9663)		AT1G04510.2
AT1G04550.1				173		Chr1:1240582-1241375 FORWARD LENGTH=173		15.03	1	0.999	3	0	3	13	0	13	0	0	0	10M(15.9949), 11S(79.9663), 12S(79.9663), 1M(15.9949), 3S(79.9663), 4S(79.9663)		AT1G04550.2
AT1G04580.1				1337		Chr1:1252212-1257510 REVERSE LENGTH=1337		4.94	1	0.999	7	6	7	24	19	24	0	0	0	1C(57.0214), 1M(15.9949), 2M(15.9949), 4S(79.9663), 7C(57.0214)
AT1G04600.1				1730		Chr1:1262123-1272376 FORWARD LENGTH=1730		6.18	1	0.999	11	10	10	40	39	39	0	0	0	11S(79.9663), 13S(79.9663), 15S(79.9663), 16S(79.9663), 2S(79.9663), 3S(79.9663), 3T(79.9663), 4C(57.0214), 4S(79.9663), 4T(79.9663), 5S(79.9663), 5T(79.9663), 6S(79.9663), 7S(79.9663), 8S(79.9663), 9S(79.9663)
AT1G04700.1				1042		Chr1:1316919-1320653 FORWARD LENGTH=1042		7.2	1	0.999	7	0	5	100	0	18	0	0	0	10C(57.0214), 11S(79.9663), 12S(79.9663), 1S(79.9663), 2S(79.9663), 3C(57.0214), 3S(79.9663), 4S(79.9663), 4T(79.9663), 6S(79.9663), 7S(79.9663), 8S(79.9663), 9S(79.9663)		AT1G04700.2
AT1G04710.1				443		Chr1:1321941-1324556 FORWARD LENGTH=443		5.42	1	0.999	3	3	3	6	6	6	0	0	0	8C(57.0214)
AT1G04750.1				219		Chr1:1331857-1333426 REVERSE LENGTH=219		31.96	1	0.999	8	0	8	25	0	25	0	0	0	3M(15.9949), 4M(15.9949), 6C(57.0214), 6S(79.9663), 7M(15.9949), 8S(79.9663), 8T(79.9663)		AT1G04750.2, AT1G04750.3, AT1G04750.4, AT2G33120.1, AT2G33120.2
AT1G04760.1				220		Chr1:1334760-1336070 FORWARD LENGTH=220		18.18	1	0.999	6	0	1	17	0	2	0	0	0	8T(79.9663)		AT1G04760.2, AT2G32670.1
AT1G04780.1				664		Chr1:1340891-1342965 REVERSE LENGTH=664		10.39	1	0.999	7	7	7	294	294	294	0	0	0	10C(57.0214), 10S(79.9663), 12S(79.9663), 14S(79.9663), 2S(79.9663), 3S(79.9663), 4C(57.0214), 5S(79.9663), 8S(79.9663)
AT1G04810.1				1001		Chr1:1350304-1355261 FORWARD LENGTH=1001		6.39	1	0.999	5	2	2	16	11	11	0	0	0	13M(15.9949), 4S(79.9663), 5S(79.9663)
AT1G04830.1				448		Chr1:1359087-1361844 REVERSE LENGTH=448		2.9	1	0.999	1	0	1	2	0	2	0	0	0	1M(15.9949), 9S(79.9663)		AT1G04830.2, AT1G04830.3
AT1G04850.1				413		Chr1:1365311-1368706 REVERSE LENGTH=413		6.78	1	0.999	3	2	3	10	3	10	0	0	0	5T(79.9663)
AT1G04860.1				961		Chr1:1369306-1372290 REVERSE LENGTH=961		5.93	1	0.999	3	3	3	29	29	29	0	0	0	19S(79.9663), 3S(79.9663), 6T(79.9663), 7S(79.9663)
AT1G04880.1				448		Chr1:1376106-1378264 REVERSE LENGTH=448		3.35	1	0.999	4	4	4	130	130	130	0	0	0	10T(79.9663), 11S(79.9663), 6M(15.9949), 8M(15.9949), 8T(79.9663), 9S(79.9663)
AT1G04890.1				411		Chr1:1381116-1382546 REVERSE LENGTH=411		20.44	1	0.999	9	9	9	44	44	44	0	0	0	10T(79.9663), 11C(57.0214), 12S(79.9663), 19C(57.0214), 1S(79.9663), 2C(57.0214), 2M(15.9949), 2S(79.9663), 3C(57.0214), 3S(79.9663), 4M(15.9949), 4S(79.9663), 5S(79.9663), 6S(79.9663), 7Y(79.9663), 9S(79.9663)
AT1G04920.1				1062		Chr1:1391674-1395756 REVERSE LENGTH=1062		7.44	1	0.999	10	9	9	33	29	29	0	0	0	11S(79.9663), 12T(79.9663), 1M(15.9949), 27T(79.9663), 3S(79.9663), 3T(79.9663), 7S(79.9663)
AT1G04950.1				549		Chr1:1403606-1407184 REVERSE LENGTH=549		4.19	1	0.999	5	0	5	199	0	199	0	0	0	10S(79.9663), 11S(79.9663), 2S(79.9663), 3S(79.9663), 6S(79.9663), 7S(79.9663)		AT1G04950.2, AT1G04950.3
AT1G04990.1				404		Chr1:1419368-1421454 REVERSE LENGTH=404		13.86	1	0.999	8	0	8	187	0	187	0	0	0	1S(79.9663), 21S(79.9663), 22S(79.9663), 23S(79.9663), 2S(79.9663), 3S(79.9663), 4T(79.9663)		AT1G04990.2, AT1G04990.5, AT1G04990.6
AT1G05020.1				653		Chr1:1435384-1437345 REVERSE LENGTH=653		11.18	1	0.999	5	5	5	17	17	17	0	0	0	12C(57.0214), 12S(79.9663), 14S(79.9663), 1S(79.9663), 3S(79.9663), 6S(79.9663), 8M(15.9949)
AT1G05150.1				808		Chr1:1484280-1486706 REVERSE LENGTH=808		7.8	1	0.999	5	5	5	184	184	184	0	0	0	10S(79.9663), 11S(79.9663), 12S(79.9663), 17S(79.9663), 18T(79.9663), 2M(15.9949), 5S(79.9663), 6S(79.9663), 7S(79.9663), 8S(79.9663), 8Y(79.9663), 9S(79.9663)
AT1G05180.1				540		Chr1:1498357-1501775 REVERSE LENGTH=540		3.89	1	0.999	2	0	2	3	0	3	0	0	0			AT1G05180.2, AT1G05180.3
AT1G05190.1				223		Chr1:1502515-1503738 REVERSE LENGTH=223		13.9	1	0.999	5	5	5	33	33	33	0	0	0	5S(79.9663), 9S(79.9663)
AT1G05200.1				959		Chr1:1505642-1509002 FORWARD LENGTH=959		1.77	1	0.999	1	0	1	28	0	28	0	0	0	17T(79.9663), 1S(79.9663), 4S(79.9663)		AT1G05200.2, AT1G05200.6
AT1G05230.1				721		Chr1:1513388-1517024 REVERSE LENGTH=721		3.05	1	0.999	2	0	2	14	0	14	0	0	0	10S(79.9663), 1S(79.9663), 3S(79.9663)		AT1G05230.10, AT1G05230.11, AT1G05230.12, AT1G05230.2, AT1G05230.3, AT1G05230.4, AT1G05230.5, AT1G05230.6, AT1G05230.7, AT1G05230.8, AT1G05230.9
AT1G05240.1				325		Chr1:1521202-1522447 FORWARD LENGTH=325		12	1	0.999	4	0	4	12	0	12	0	0	0	6M(15.9949), 7M(15.9949), 7T(79.9663)		AT1G05250.1
AT1G05260.1				326		Chr1:1529827-1531271 FORWARD LENGTH=326		12.58	1	0.999	3	3	3	5	5	5	0	0	0	16C(57.0214), 5M(15.9949), 7T(79.9663)
AT1G05270.1				371		Chr1:1531806-1534305 REVERSE LENGTH=371		9.7	1	0.999	1	1	1	10	10	10	0	0	0	21C(57.0214), 22S(79.9663), 23S(79.9663), 4S(79.9663), 7S(79.9663)
AT1G05320.1				790		Chr1:1554856-1557658 FORWARD LENGTH=790		3.8	1	0.999	3	0	2	13	0	10	0	0	0	11S(79.9663)		AT1G05320.2, AT1G05320.3, AT1G05320.4, AT1G05320.5, AT1G05320.6, AT1G05320.7, AT1G05320.8, AT1G05320.9
AT1G05350.1				431		Chr1:1560891-1564005 REVERSE LENGTH=431		16.24	1	0.999	6	6	6	183	183	183	0	0	0	11T(79.9663), 13T(79.9663), 3S(79.9663), 4S(79.9663), 5S(79.9663), 6S(79.9663), 8S(79.9663)
AT1G05380.1				1138		Chr1:1577231-1582190 FORWARD LENGTH=1138		2.55	1	0.999	2	0	2	18	0	18	0	0	0	10S(79.9663), 2S(79.9663), 3S(79.9663), 6S(79.9663), 8S(79.9663), 9S(79.9663)		AT1G05380.2, AT1G05380.3
AT1G05440.1				393		Chr1:1596374-1597870 REVERSE LENGTH=393		3.82	1	0.9988	2	2	2	8	8	8	0	0	0	2M(15.9949), 4S(79.9663), 5S(79.9663)
AT1G05460.1				1002		Chr1:1601357-1604658 REVERSE LENGTH=1002		4.99	1	0.999	5	2	5	110	40	110	0	0	0	11S(79.9663), 12S(79.9663), 1S(79.9663), 3S(79.9663), 4S(79.9663), 5Y(79.9663), 6S(79.9663), 7S(79.9663), N-term(42.0106)
AT1G05490.1				1410		Chr1:1618795-1623195 REVERSE LENGTH=1410		6.03	1	0.999	6	6	6	9	9	9	0	0	0	10C(57.0214), 10S(79.9663), 12C(57.0214), 2T(79.9663), 3S(79.9663), 7T(79.9663), 8S(79.9663), 9S(79.9663)
AT1G05500.1				560		Chr1:1625098-1628940 FORWARD LENGTH=560		2.68	1	0.999	1	0	1	5	0	5	0	0	0	13S(79.9663), 6T(79.9663)		AT1G05500.2
AT1G05510.1				241		Chr1:1629527-1630690 FORWARD LENGTH=241		14.94	1	0.999	3	3	3	13	13	13	0	0	0	5S(79.9663), 8M(15.9949), 9S(79.9663)
AT1G05520.1				783		Chr1:1631126-1635703 REVERSE LENGTH=783		7.92	1	0.999	6	3	6	18	12	18	0	0	0	10T(79.9663), 1M(15.9949), 1S(79.9663), 3M(15.9949), 3S(79.9663), 4C(57.0214), 5S(79.9663), 6M(15.9949), 9S(79.9663), N-term(42.0106)
AT1G05560.2				519		Chr1:1645674-1647233 REVERSE LENGTH=519		4.43	1	0.9989	2	1	2	6	4	6	0	0	0	11S(79.9663), 1C(57.0214), 2T(79.9663), 4S(79.9663), 5C(57.0214), 6M(15.9949), 8T(79.9663)
AT1G05620.1				322		Chr1:1679286-1681527 FORWARD LENGTH=322		11.18	1	0.999	3	0	3	5	0	5	0	0	0	11T(79.9663), 14Y(79.9663), 7T(79.9663)		AT1G05620.2
AT1G05630.1				1170		Chr1:1682483-1687153 FORWARD LENGTH=1170		3.5	1	0.999	5	0	5	55	0	55	0	0	0	1M(15.9949), 2S(79.9663), 3S(79.9663)		AT1G05630.2, AT1G05630.3
AT1G05680.1				453		Chr1:1703196-1704639 REVERSE LENGTH=453		5.3	1	0.9986	2	1	2	3	2	3	0	0	0
AT1G05820.1				536		Chr1:1749776-1753767 FORWARD LENGTH=536		2.43	1	0.999	3	0	3	10	0	10	0	0	0	10S(79.9663), 6Y(79.9663), 9S(79.9663)		AT1G05820.2, AT1G05820.3, AT1G05820.4
AT1G05860.1				280		Chr1:1769061-1770349 FORWARD LENGTH=280		12.5	1	0.999	2	0	2	4	0	4	0	0	0	13S(79.9663), 1S(79.9663)		AT1G05860.2, AT1G05860.3
AT1G05870.1				189		Chr1:1772454-1773228 REVERSE LENGTH=189		6.88	1	0.999	1	0	1	38	0	38	0	0	0	3S(79.9663)		AT1G05870.10, AT1G05870.11, AT1G05870.12, AT1G05870.2, AT1G05870.3, AT1G05870.4, AT1G05870.5, AT1G05870.6, AT1G05870.7, AT1G05870.8, AT1G05870.9
AT1G05890.1				552		Chr1:1779631-1784166 FORWARD LENGTH=552		4.89	1	0.999	2	0	2	5	0	5	0	0	0	12T(79.9663)		AT1G05890.2
AT1G05910.1				1210		Chr1:1790796-1796503 FORWARD LENGTH=1210		3.14	1	0.999	3	3	3	24	24	24	0	0	0	10S(79.9663), 4Y(79.9663), 7S(79.9663), 9M(15.9949)
AT1G05950.1				627		Chr1:1804573-1807471 REVERSE LENGTH=627		8.45	1	0.999	4	1	4	22	1	22	0	0	0	11C(57.0214), 16S(79.9663), 5S(79.9663), 6M(15.9949), 7S(79.9663), 8C(57.0214), 8M(15.9949), 9C(57.0214), 9S(79.9663)
AT1G05960.1				982		Chr1:1808478-1815060 REVERSE LENGTH=982		5.8	1	0.999	5	0	5	26	0	26	0	0	0	11T(79.9663), 13Y(79.9663), 14S(79.9663), 1S(79.9663), 3C(57.0214), 3T(79.9663), 4S(79.9663), 7C(57.0214)		AT1G05960.2, AT1G05960.3, AT1G05960.4
AT1G06000.1				435		Chr1:1820495-1821802 REVERSE LENGTH=435		7.36	1	0.999	2	2	2	22	22	22	0	0	0	4S(79.9663), 8S(79.9663)
AT1G06070.1				423		Chr1:1835201-1837116 REVERSE LENGTH=423		22.93	1	0.999	8	8	8	159	159	159	0	0	0	11S(79.9663), 16S(79.9663), 2S(79.9663), 3M(15.9949), 3S(79.9663), 4T(79.9663), 5S(79.9663), 8S(79.9663), 9S(79.9663), 9T(79.9663)
AT1G06190.1				401		Chr1:1892467-1894078 REVERSE LENGTH=401		12.47	1	0.999	4	0	4	13	0	13	0	0	0	12S(79.9663), 4T(79.9663), 5S(79.9663), 6S(79.9663)		AT1G06190.3, AT1G06190.4, AT1G06190.5
AT1G06210.1				383		Chr1:1897567-1898986 FORWARD LENGTH=383		18.54	1	0.999	9	4	9	130	120	130	0	0	0	10S(79.9663), 11S(79.9663), 1M(15.9949), 3S(79.9663), 6M(15.9949), 6S(79.9663), 7S(79.9663), 8S(79.9663), 9M(15.9949), 9S(79.9663)
AT1G06220.1				987		Chr1:1900524-1904583 FORWARD LENGTH=987		3.04	1	0.999	3	0	3	15	0	15	0	0	0	5C(57.0214)		AT1G06220.2, AT1G06220.3
AT1G06230.1				766		Chr1:1907626-1910183 FORWARD LENGTH=766		15.93	1	0.999	8	0	8	281	0	281	0	0	0	10T(79.9663), 11T(79.9663), 12S(79.9663), 12T(79.9663), 14T(79.9663), 15S(79.9663), 19T(79.9663), 1S(79.9663), 23S(79.9663), 24M(15.9949), 26M(15.9949), 3T(79.9663), 4T(79.9663), 5T(79.9663), 7S(79.9663), 9T(79.9663)		AT1G06230.2, AT1G06230.3, AT1G06230.4
AT1G06400.1				216		Chr1:1951089-1952686 REVERSE LENGTH=216		18.06	1	0.999	4	3	4	49	19	49	0	0	0	1S(79.9663)
AT1G06410.1				851		Chr1:1955413-1958153 FORWARD LENGTH=851		4	1	0.999	3	0	3	23	0	23	0	0	0	6S(79.9663), 8S(79.9663)		AT1G06410.2, AT1G06410.3
AT1G06430.1				685		Chr1:1960214-1962525 REVERSE LENGTH=685		5.84	1	0.9989	4	0	1	26	0	12	0	0	0	3M(15.9949)		AT1G06430.2, AT1G06430.3
AT1G06470.1				414		Chr1:1970726-1973540 FORWARD LENGTH=414		9.42	1	0.999	3	0	3	42	0	42	0	0	0	13S(79.9663), 3T(79.9663), 4M(15.9949), 6S(79.9663), 6T(79.9663), 7M(15.9949), 8S(79.9663)		AT1G06470.2, AT1G06470.3, AT1G06470.4
AT1G06530.1				323		Chr1:2001625-2002596 FORWARD LENGTH=323		23.22	1	0.999	5	5	5	36	36	36	0	0	0	13S(79.9663), 17S(79.9663), 26S(79.9663), 6S(79.9663), 7M(15.9949)
AT1G06550.1				387		Chr1:2003834-2006564 REVERSE LENGTH=387		8.01	1	0.999	3	3	3	48	48	48	0	0	0	2M(15.9949), 3T(79.9663), 9S(79.9663)
AT1G06560.1				599		Chr1:2007660-2011824 FORWARD LENGTH=599		4.01	1	0.999	2	2	2	3	3	3	0	0	0	5S(79.9663), 8S(79.9663)
AT1G06570.1				445		Chr1:2012015-2013459 REVERSE LENGTH=445		5.62	1	0.999	2	2	2	105	105	105	0	0	0	19S(79.9663), 20S(79.9663), 8S(79.9663), N-term(42.0106)
AT1G06650.1				314		Chr1:2035909-2037047 FORWARD LENGTH=314		3.18	1	0.999	1	0	1	17	0	17	0	0	0			AT1G06650.2
AT1G06660.1				481		Chr1:2037461-2040148 REVERSE LENGTH=481		9.98	1	0.999	3	3	3	8	8	8	0	0	0	3S(79.9663), 4S(79.9663), 5S(79.9663), 6C(57.0214), 6S(79.9663)
AT1G06670.1				1576		Chr1:2040567-2047333 FORWARD LENGTH=1576		5.96	1	0.999	7	0	7	121	0	121	0	0	0	10Y(79.9663), 12S(79.9663), 15S(79.9663), 16M(15.9949), 1S(79.9663), 30M(15.9949), 3T(79.9663), 5S(79.9663), 6T(79.9663), 7T(79.9663), 9M(15.9949), 9S(79.9663)		AT1G06670.2
AT1G06680.1				263		Chr1:2047940-2049186 FORWARD LENGTH=263		7.98	1	0.999	1	0	1	4	0	4	0	0	0	14M(15.9949), 16T(79.9663), 8T(79.9663)		AT1G06680.2
AT1G06720.1				1147		Chr1:2060615-2067281 REVERSE LENGTH=1147		4.1	1	0.999	3	0	3	3	0	3	0	0	0	3T(79.9663), 6S(79.9663), 8T(79.9663)		AT1G06720.2, AT1G06720.3
AT1G06770.1				421		Chr1:2079222-2081707 REVERSE LENGTH=421		9.26	1	0.999	2	0	2	22	0	22	0	0	0	12S(79.9663), 4S(79.9663), 5S(79.9663), 7S(79.9663)		AT1G06770.2, AT1G06770.3
AT1G06840.1				953		Chr1:2097854-2103208 REVERSE LENGTH=953		4.2	1	0.9985	5	3	4	10	7	8	0	0	0	2S(79.9663)
AT1G06850.1				337		Chr1:2105233-2106518 FORWARD LENGTH=337		5.93	1	0.999	1	0	1	4	0	4	0	0	0	11M(15.9949), 17M(15.9949), 4S(79.9663), 9C(57.0214)		AT1G06850.2
AT1G06890.1				357		Chr1:2111728-2114038 REVERSE LENGTH=357		13.73	1	0.999	3	0	3	83	0	83	0	0	0	11M(15.9949), 14S(79.9663), 18S(79.9663), 1T(79.9663), 2S(79.9663), 4T(79.9663), 5S(79.9663), 8S(79.9663)		AT1G06890.2
AT1G06910.1				390		Chr1:2121099-2122914 FORWARD LENGTH=390		6.41	1	0.999	1	1	1	26	26	26	0	0	0	11S(79.9663), 15S(79.9663), 19M(15.9949)
AT1G06950.1				1016		Chr1:2130303-2135563 REVERSE LENGTH=1016		9.94	1	0.999	9	9	9	97	97	97	0	0	0	4S(79.9663), 6S(79.9663)
AT1G07110.1				744		Chr1:2178363-2183980 REVERSE LENGTH=744		13.44	1	0.999	9	6	9	382	279	382	0	0	0	12S(79.9663), 13T(79.9663), 14S(79.9663), 16S(79.9663), 1S(79.9663), 2S(79.9663), 3S(79.9663), 4C(57.0214), 4T(79.9663), 5S(79.9663), 6S(79.9663), 7S(79.9663), 9S(79.9663)
AT1G07140.1				228		Chr1:2192360-2193688 REVERSE LENGTH=228		58.33	1	0.999	11	8	10	51	33	44	0	0	0	23T(79.9663), 2T(79.9663), 3M(15.9949), 3S(79.9663), 4T(79.9663), 5S(79.9663), 7C(57.0214), N-term(42.0106)
AT1G07310.1				352		Chr1:2247775-2248833 REVERSE LENGTH=352		6.82	1	0.999	2	2	2	23	23	23	0	0	0	2M(15.9949), 6S(79.9663)
AT1G07330.1				685		Chr1:2251131-2253585 FORWARD LENGTH=685		20.58	1	0.999	12	0	12	38	0	38	0	0	0	11S(79.9663), 11Y(79.9663), 15S(79.9663), 1S(79.9663), 2M(15.9949), 2S(79.9663), 4S(79.9663), 5S(79.9663), 6S(79.9663), 7S(79.9663), 8S(79.9663), 9S(79.9663)		AT1G07330.2
AT1G07350.1				382		Chr1:2257732-2260101 REVERSE LENGTH=382		14.66	1	0.999	7	7	7	99	99	99	0	0	0	2C(57.0214), 3S(79.9663), 4C(57.0214), 4S(79.9663), 4Y(79.9663), 5S(79.9663), 7M(15.9949), 7S(79.9663)
AT1G07360.1				481		Chr1:2260562-2262795 REVERSE LENGTH=481		9.56	1	0.999	5	3	5	32	14	32	0	0	0	4M(15.9949), 5Y(79.9663), 7S(79.9663), 8S(79.9663), 9S(79.9663)
AT1G07490.1				107		Chr1:2301526-2301849 REVERSE LENGTH=107		36.45	1	0.999	4	4	4	92	92	92	0	0	0	12S(79.9663), 1C(57.0214), 3S(79.9663), 5S(79.9663), 6S(79.9663), 7C(57.0214), 7S(79.9663), 8C(57.0214), 8S(79.9663)
AT1G07620.1				552		Chr1:2344556-2346374 REVERSE LENGTH=552		2.36	1	0.999	2	0	2	2	0	2	0	0	0	7S(79.9663)		AT1G07620.2, AT1G07620.3, AT1G07620.4
AT1G07630.1				662		Chr1:2349189-2351437 FORWARD LENGTH=662		11.18	1	0.999	6	5	6	53	45	53	0	0	0	13S(79.9663), 1S(79.9663), 3M(15.9949), 3S(79.9663), 4S(79.9663), 9S(79.9663)
AT1G07640.1				275		Chr1:2354707-2355534 REVERSE LENGTH=275		5.82	1	0.999	1	0	1	14	0	14	0	0	0	3S(79.9663), 9S(79.9663)		AT1G07640.2, AT1G07640.3
AT1G07645.1				137		Chr1:2367612-2368349 REVERSE LENGTH=137		16.79	1	0.999	2	2	2	3	3	3	0	0	0
AT1G07650.1				1014		Chr1:2359817-2366423 REVERSE LENGTH=1014		3.94	1	0.999	4	0	4	48	0	48	0	0	0	10S(79.9663), 14T(79.9663), 3S(79.9663), 5S(79.9663), 7S(79.9663)		AT1G07650.2, AT1G07650.3, AT1G07650.4
AT1G07660.1				103		Chr1:2369212-2369523 FORWARD LENGTH=103		9.71	1	0.999	1	0	1	26	0	26	0	0	0			AT1G07660.2, AT1G07820.1, AT1G07820.2, AT2G28740.1, AT3G45930.1, AT3G46320.1, AT3G53730.1, AT5G59690.1, AT5G59970.1, AT5G59970.2
AT1G07670.1				1061		Chr1:2370305-2374196 REVERSE LENGTH=1061		7.26	1	0.999	8	0	8	31	0	31	0	0	0	3T(79.9663), 5T(79.9663)		AT1G07670.2
AT1G07700.1				204		Chr1:2380214-2381127 FORWARD LENGTH=204		7.84	1	0.999	1	0	1	16	0	16	0	0	0			AT1G07700.2, AT1G07700.3, AT1G07700.4
AT1G07705.2				614		Chr1:2382090-2385856 FORWARD LENGTH=614		3.75	1	0.999	2	1	2	10	3	10	0	0	0	3S(79.9663), 8S(79.9663)
AT1G07750.1				356		Chr1:2404300-2405863 REVERSE LENGTH=356		5.62	1	0.999	2	2	2	4	4	4	0	0	0	8S(79.9663)
AT1G07770.1				130		Chr1:2408413-2409065 REVERSE LENGTH=130		11.54	1	0.9989	2	0	2	5	0	5	0	0	0	1C(57.0214), 5S(79.9663)		AT1G07770.2, AT1G07770.3, AT3G46040.1, AT5G59850.1
AT1G07870.1				423		Chr1:2429933-2431843 REVERSE LENGTH=423		15.84	1	0.999	6	0	6	44	0	44	0	0	0	10S(79.9663), 11S(79.9663), 14S(79.9663), 15S(79.9663), 4T(79.9663), 5S(79.9663), 7S(79.9663), 8S(79.9663)		AT1G07870.2
AT1G07890.1				250		Chr1:2438005-2439435 FORWARD LENGTH=250		39.6	1	0.999	7	0	7	123	0	123	0	0	0	4T(79.9663)		AT1G07890.2, AT1G07890.3, AT1G07890.4, AT1G07890.5, AT1G07890.6, AT1G07890.7, AT1G07890.8
AT1G07910.1				1104		Chr1:2446712-2454386 FORWARD LENGTH=1104		4.98	1	0.999	5	0	5	8	0	8	0	0	0	4T(79.9663), 5T(79.9663), 7S(79.9663), 7T(79.9663), 8S(79.9663), 8T(79.9663), 9S(79.9663)		AT1G07910.2
AT1G07920.1				449		Chr1:2455559-2457001 FORWARD LENGTH=449		22.72	1	0.999	12	0	12	131	0	131	0	0	0	1M(15.9949), 1S(79.9663), 4C(57.0214), 4S(79.9663), 5C(57.0214), 6C(57.0214)		AT1G07930.1, AT1G07940.1, AT1G07940.2, AT1G07940.3, AT1G07940.4, AT5G60390.1, AT5G60390.2, AT5G60390.3
AT1G07960.1				146		Chr1:2467681-2468831 FORWARD LENGTH=146		19.18	1	0.999	2	0	2	7	0	7	0	0	0	15C(57.0214), 2M(15.9949)		AT1G07960.2, AT1G07960.3, AT1G07960.4
AT1G07970.1				693		Chr1:2469528-2472518 REVERSE LENGTH=693		4.62	1	0.999	5	5	5	8	8	8	0	0	0	3T(79.9663), 6S(79.9663), 8S(79.9663), 9S(79.9663)
AT1G07985.1				144		Chr1:2475508-2475942 FORWARD LENGTH=144		49.31	1	0.999	6	6	6	75	75	75	0	0	0	12S(79.9663), 15S(79.9663), 16M(15.9949), 19S(79.9663), 1S(79.9663), 20S(79.9663), 2C(57.0214), 2M(15.9949), 2S(79.9663), 3S(79.9663), 4S(79.9663), 5M(15.9949), 5S(79.9663), 6S(79.9663), 6T(79.9663), 8S(79.9663), 9S(79.9663)
AT1G07990.1				802		Chr1:2477413-2482898 FORWARD LENGTH=802		8.1	1	0.999	5	2	5	30	6	30	0	0	0	15S(79.9663), 2C(57.0214), 4M(15.9949), 9S(79.9663)
AT1G08050.1				641		Chr1:2499088-2501311 REVERSE LENGTH=641		3.9	1	0.999	2	2	2	83	83	83	0	0	0	10S(79.9663), 5S(79.9663), 6S(79.9663), 8S(79.9663), N-term(42.0106)
AT1G08060.1				2001		Chr1:2501981-2510488 REVERSE LENGTH=2001		6.15	1	0.999	11	0	11	77	0	77	0	0	0	10S(79.9663), 12S(79.9663), 13S(79.9663), 3M(15.9949), 3S(79.9663), 4T(79.9663), 5S(79.9663), 6C(57.0214), 6S(79.9663), 6T(79.9663), 7M(15.9949), 7S(79.9663), 7T(79.9663), 8C(57.0214), 8S(79.9663), 9S(79.9663)		AT1G08060.2, AT1G08060.3
AT1G08090.1				530		Chr1:2524139-2525920 FORWARD LENGTH=530		3.21	1	0.999	1	1	1	23	23	23	0	0	0	10S(79.9663), 11M(15.9949), 9S(79.9663), N-term(42.0106)
AT1G08110.1				185		Chr1:2535702-2537630 FORWARD LENGTH=185		16.22	1	0.999	5	0	5	86	0	86	0	0	0	2S(79.9663), 6M(15.9949), 7S(79.9663), N-term(42.0106)		AT1G08110.2, AT1G08110.3
AT1G08125.1				315		Chr1:2539748-2542230 REVERSE LENGTH=315		6.98	1	0.999	1	0	1	4	0	4	0	0	0	10S(79.9663), 6S(79.9663)		AT1G08125.2, AT1G08125.3, AT1G08125.4
AT1G08130.1				790		Chr1:2542913-2547815 REVERSE LENGTH=790		4.56	1	0.999	3	3	3	7	7	7	0	0	0	10S(79.9663), 8S(79.9663), 9S(79.9663)
AT1G08170.1				243		Chr1:2562941-2563672 REVERSE LENGTH=243		26.75	1	0.999	8	8	8	86	86	86	0	0	0	10S(79.9663), 10T(79.9663), 13S(79.9663), 15S(79.9663), 16T(79.9663), 1S(79.9663), 3S(79.9663), 4S(79.9663), 9S(79.9663)
AT1G08190.1				980		Chr1:2567652-2573142 FORWARD LENGTH=980		6.94	1	0.999	5	5	5	58	58	58	0	0	0	3S(79.9663), 4C(57.0214), 4S(79.9663), 5T(79.9663), 6S(79.9663), 7S(79.9663), 7T(79.9663), 8S(79.9663), 9S(79.9663)
AT1G08260.1				2161		Chr1:2590944-2606892 FORWARD LENGTH=2161		1.11	1	0.999	2	0	2	2	0	2	0	0	0	6S(79.9663)		AT1G08260.2
AT1G08320.1				481		Chr1:2622113-2627451 REVERSE LENGTH=481		2.7	1	0.999	1	0	1	6	0	6	0	0	0	10M(15.9949), 8S(79.9663)		AT1G08320.3, AT1G08320.4
AT1G08410.1				589		Chr1:2646307-2649106 FORWARD LENGTH=589		5.94	1	0.999	3	2	3	3	2	3	0	0	0	10T(79.9663), 3S(79.9663), 4T(79.9663), 5S(79.9663), 6S(79.9663)
AT1G08420.1				1018		Chr1:2649959-2656564 FORWARD LENGTH=1018		8.35	1	0.999	11	0	11	493	0	493	0	0	0	10S(79.9663), 12S(79.9663), 14M(15.9949), 1Y(79.9663), 2M(15.9949), 3S(79.9663), 3Y(79.9663), 4Y(79.9663), 5S(79.9663), 5T(79.9663), 6T(79.9663), 8S(79.9663), 9S(79.9663)		AT1G08420.2
AT1G08450.1				424		Chr1:2668008-2671800 REVERSE LENGTH=424		11.56	1	0.999	8	0	8	82	0	82	0	0	0	3M(15.9949)		AT1G08450.2, AT1G08450.3
AT1G08550.1				462		Chr1:2707462-2709387 FORWARD LENGTH=462		8.44	1	0.999	3	0	3	5	0	5	0	0	0	3M(15.9949), 5C(57.0214)		AT1G08550.2, AT1G08550.3
AT1G08560.1				310		Chr1:2709778-2710710 REVERSE LENGTH=310		11.29	1	0.999	3	3	3	6	6	6	0	0	0	12M(15.9949), 14S(79.9663), 2M(15.9949), 4T(79.9663)
AT1G08600.1				1458		Chr1:2724562-2733431 FORWARD LENGTH=1458		2.81	1	0.999	3	0	3	9	0	9	0	0	0	22S(79.9663), 24S(79.9663), 4S(79.9663), 5M(15.9949), 5S(79.9663)		AT1G08600.2, AT1G08600.3, AT1G08600.4
AT1G08640.1				294		Chr1:2748714-2751209 REVERSE LENGTH=294		6.8	1	0.999	2	2	2	11	11	11	0	0	0	6S(79.9663)
AT1G08680.1				649		Chr1:2762820-2768387 FORWARD LENGTH=649		19.72	1	0.999	8	0	8	192	0	192	0	0	0	11S(79.9663), 15S(79.9663), 1S(79.9663), 23M(15.9949), 3S(79.9663), 3T(79.9663), 4S(79.9663), 4Y(79.9663), 5M(15.9949), 5S(79.9663), 5Y(79.9663), 7M(15.9949), 7S(79.9663), 8S(79.9663)		AT1G08680.2, AT1G08680.4, AT1G08680.5
AT1G08700.1				453		Chr1:2769885-2771348 REVERSE LENGTH=453		11.48	1	0.999	4	4	4	31	31	31	0	0	0	13S(79.9663), 1S(79.9663), 3S(79.9663), 6M(15.9949), 6S(79.9663), 8S(79.9663)
AT1G08720.1				933		Chr1:2774089-2779077 FORWARD LENGTH=933		4.18	1	0.999	4	0	4	21	0	21	0	0	0	10C(57.0214), 11C(57.0214), 2Y(79.9663), 3S(79.9663), 3T(79.9663), 4S(79.9663), 6S(79.9663), 7S(79.9663), 8S(79.9663), 9S(79.9663)		AT1G08720.2
AT1G08730.1				1538		Chr1:2779963-2788325 FORWARD LENGTH=1538		4.36	1	0.999	8	0	2	71	0	36	0	0	0	1S(79.9663), 2S(79.9663), 4S(79.9663), 9S(79.9663)		AT1G08730.2
AT1G08760.1				748		Chr1:2805478-2808409 FORWARD LENGTH=748		3.61	1	0.999	4	4	4	28	28	28	0	0	0	1S(79.9663), 2S(79.9663), 6S(79.9663), 7S(79.9663)
AT1G08800.1				1113		Chr1:2813578-2817078 REVERSE LENGTH=1113		7.73	1	0.999	6	0	6	134	0	134	0	0	0	11M(15.9949), 12S(79.9663), 3S(79.9663), 4M(15.9949), 5S(79.9663), 5T(79.9663), 6S(79.9663), 7S(79.9663), 9S(79.9663)		AT1G08800.2, AT1G08800.3, AT1G08800.4
AT1G08820.1				386		Chr1:2821810-2824412 REVERSE LENGTH=386		21.76	1	0.999	8	0	8	13	0	13	0	0	0	12S(79.9663), 13S(79.9663), 17T(79.9663), 1M(15.9949), 3T(79.9663), 5T(79.9663), 6S(79.9663), 7S(79.9663), 8S(79.9663), 9S(79.9663)		AT1G08820.2, AT1G08820.3, AT1G08820.4, AT1G08820.5
AT1G08830.1				152		Chr1:2827700-2829053 FORWARD LENGTH=152		15.13	1	0.999	2	0	2	3	0	3	0	0	0			AT1G08830.2
AT1G08880.1				142		Chr1:2847144-2847676 REVERSE LENGTH=142		14.79	1	0.999	2	0	2	60	0	60	0	0	0	7S(79.9663), 9S(79.9663)		AT1G54690.1
AT1G08910.1				829		Chr1:2856227-2860816 FORWARD LENGTH=829		4.22	1	0.999	2	2	2	2	2	2	0	0	0	12S(79.9663), 14C(57.0214), 2S(79.9663)
AT1G08930.1				496		Chr1:2873604-2876979 FORWARD LENGTH=496		3.43	1	0.9983	3	0	3	7	0	7	0	0	0	3S(79.9663), 4S(79.9663)		AT1G08930.2
AT1G08960.1				546		Chr1:2879698-2881877 FORWARD LENGTH=546		2.38	1	0.9989	2	2	2	2	2	2	0	0	0	3S(79.9663)
AT1G08970.1				231		Chr1:2883144-2883839 FORWARD LENGTH=231		9.96	1	0.999	3	0	3	8	0	8	0	0	0	10S(79.9663), 6S(79.9663)		AT1G08970.2, AT1G08970.3, AT1G08970.4
AT1G09000.1				666		Chr1:2891111-2894987 FORWARD LENGTH=666		7.66	1	0.999	4	0	4	4	0	4	0	0	0	10S(79.9663), 1S(79.9663), 2C(57.0214), 6S(79.9663), 7C(57.0214), 7T(79.9663), 8M(15.9949), 9T(79.9663)
AT1G09020.1				487		Chr1:2900149-2904212 REVERSE LENGTH=487		8.83	1	0.999	4	4	4	36	36	36	0	0	0	1M(15.9949), 1S(79.9663), 2S(79.9663), 3M(15.9949), 5S(79.9663)
AT1G09060.1				930		Chr1:2921235-2925212 REVERSE LENGTH=930		7.42	1	0.999	5	0	5	194	0	194	0	0	0	10S(79.9663), 1M(15.9949), 1Y(79.9663), 2S(79.9663), 3S(79.9663), 6S(79.9663), 7M(15.9949), 8M(15.9949), 8S(79.9663), 9S(79.9663)		AT1G09060.2, AT1G09060.3, AT1G09060.4
AT1G09070.1				324		Chr1:2927767-2928741 FORWARD LENGTH=324		3.7	1	0.999	1	1	1	4	4	4	0	0	0
AT1G09140.1				268		Chr1:2942887-2945818 REVERSE LENGTH=268		20.15	1	0.999	8	0	8	120	0	120	0	0	0	10S(79.9663), 1S(79.9663), 2S(79.9663), 3S(79.9663), 4S(79.9663), 5S(79.9663), 6C(57.0214), 6S(79.9663), 7S(79.9663), 8C(57.0214), 8Y(79.9663), 9S(79.9663)		AT1G09140.2, AT1G09140.3
AT1G09170.1				1010		Chr1:2956589-2962207 REVERSE LENGTH=1010		3.76	1	0.999	5	0	5	27	0	27	0	0	0	14T(79.9663), 15T(79.9663), 1S(79.9663), 3S(79.9663), 5S(79.9663), 6S(79.9663), 7S(79.9663)		AT1G09170.2, AT1G09170.4, AT1G09170.5
AT1G09210.1				424		Chr1:2973217-2976655 REVERSE LENGTH=424		35.85	1	0.999	17	10	17	575	505	575	0	0	0	10Y(79.9663), 13S(79.9663), 14S(79.9663), 21S(79.9663), 28S(79.9663), 29S(79.9663), 30T(79.9663), 37T(79.9663), 3C(57.0214), 6S(79.9663), 7S(79.9663), 8M(15.9949)
AT1G09270.1				538		Chr1:2994506-2997833 FORWARD LENGTH=538		3.9	1	0.999	3	0	3	10	0	10	0	0	0	4T(79.9663)		AT1G09270.2
AT1G09310.1				179		Chr1:3009109-3009648 FORWARD LENGTH=179		15.64	1	0.999	3	2	3	25	24	25	0	0	0	10C(57.0214), 3M(15.9949)
AT1G09320.1				517		Chr1:3010270-3012228 REVERSE LENGTH=517		9.09	1	0.999	2	2	2	6	6	6	0	0	0	14T(79.9663), 29S(79.9663), 5S(79.9663), 6S(79.9663)
AT1G09340.1				378		Chr1:3015473-3018035 FORWARD LENGTH=378		17.2	1	0.999	7	0	7	85	0	85	0	0	0	10M(15.9949), 13S(79.9663), 5S(79.9663), 5T(79.9663), 7C(57.0214), 7S(79.9663), 9M(15.9949)		AT1G09340.2
AT1G09380.1				374		Chr1:3026351-3029322 REVERSE LENGTH=374		7.49	1	0.999	3	3	3	13	13	13	0	0	0	10S(79.9663), 11T(79.9663), 5S(79.9663), 6S(79.9663)
AT1G09520.1				260		Chr1:3071248-3072030 REVERSE LENGTH=260		10.77	1	0.999	2	2	2	10	10	10	0	0	0	2S(79.9663), 4S(79.9663), 5S(79.9663), 8T(79.9663)
AT1G09530.1				524		Chr1:3077216-3079367 FORWARD LENGTH=524		4.39	1	0.9989	2	0	2	3	0	3	0	0	0	10S(79.9663), 1S(79.9663), 3S(79.9663), 9S(79.9663)		AT1G09530.2, AT1G09530.3, AT1G09530.4, AT1G09530.5, AT1G09530.6
AT1G09570.1				1122		Chr1:3095498-3099216 REVERSE LENGTH=1122		1.25	1	0.9978	2	0	2	6	0	6	0	0	0	6T(79.9663), 8S(79.9663), 9S(79.9663), N-term(42.0106)		AT1G09570.4, AT1G09570.5, AT1G09570.6
AT1G09590.1				164		Chr1:3106549-3107606 FORWARD LENGTH=164		15.24	1	0.999	3	0	3	32	0	32	0	0	0			AT1G09690.1
AT1G09600.1				714		Chr1:3108617-3111318 FORWARD LENGTH=714		4.9	1	0.9989	4	4	4	4	4	4	0	0	0	2C(57.0214), 3S(79.9663), 4S(79.9663), 5S(79.9663), 6S(79.9663)
AT1G09620.1				1091		Chr1:3113077-3116455 REVERSE LENGTH=1091		2.66	1	0.999	3	3	3	21	21	21	0	0	0	1M(15.9949), 1S(79.9663), 4C(57.0214)
AT1G09630.1				217		Chr1:3118350-3119571 REVERSE LENGTH=217		14.75	1	0.999	3	1	3	56	35	56	0	0	0	1S(79.9663), 3S(79.9663), 4C(57.0214), 7S(79.9663), 7T(79.9663)
AT1G09640.1				414		Chr1:3120162-3122152 FORWARD LENGTH=414		11.11	1	0.999	6	4	6	97	33	97	0	0	0	10S(79.9663)
AT1G09660.1				298		Chr1:3128032-3130791 REVERSE LENGTH=298		7.05	1	0.999	2	0	2	8	0	8	0	0	0	2S(79.9663), 5S(79.9663), 6S(79.9663), 8C(57.0214)		AT1G09660.2, AT1G09660.3
AT1G09730.1				963		Chr1:3148017-3154236 REVERSE LENGTH=963		12.05	1	0.999	6	0	6	122	0	122	0	0	0	11M(15.9949), 11S(79.9663), 12C(57.0214), 12M(15.9949), 17S(79.9663), 17T(79.9663), 21S(79.9663), 26C(57.0214), 2S(79.9663), 2T(79.9663), 30S(79.9663), 3S(79.9663), 5C(57.0214), 5S(79.9663), 7C(57.0214), 7M(15.9949), 9S(79.9663)		AT1G09730.2
AT1G09770.1				844		Chr1:3162002-3165122 FORWARD LENGTH=844		13.15	1	0.999	11	11	11	202	202	202	0	0	0	10M(15.9949), 12T(79.9663), 3M(15.9949), 4T(79.9663), 6M(15.9949), 6S(79.9663), 6Y(79.9663), 7M(15.9949), 7S(79.9663), 7Y(79.9663), 8S(79.9663), 8T(79.9663), 9T(79.9663)
AT1G09780.1				557		Chr1:3165550-3167812 REVERSE LENGTH=557		18.49	1	0.999	8	4	5	55	19	44	0	0	0	16C(57.0214), 1T(79.9663), 2S(79.9663), 5Y(79.9663)
AT1G09800.1				372		Chr1:3177121-3180336 REVERSE LENGTH=372		3.76	1	0.999	1	0	1	12	0	12	0	0	0	11S(79.9663), 5C(57.0214), 8S(79.9663)		AT1G09800.2
AT1G09810.1				470		Chr1:3181138-3183354 REVERSE LENGTH=470		7.02	1	0.999	3	0	2	17	0	9	0	0	0	7S(79.9663), 8S(79.9663)
AT1G09840.1				421		Chr1:3196114-3199524 REVERSE LENGTH=421		12.35	1	0.999	5	0	5	139	0	139	0	0	0	11S(79.9663), 1S(79.9663), 3T(79.9663), 5S(79.9663), 5T(79.9663), 7T(79.9663), 7Y(79.9663), 9C(57.0214), 9S(79.9663)		AT1G09840.10, AT1G09840.2, AT1G09840.3, AT1G09840.4, AT1G09840.5, AT1G09840.6, AT1G09840.7, AT1G09840.8, AT1G09840.9
AT1G09980.1				802		Chr1:3256541-3260866 REVERSE LENGTH=802		4.61	1	0.999	4	0	4	41	0	41	0	0	0	3S(79.9663), 4S(79.9663), 8M(15.9949), 9M(15.9949), 9S(79.9663)		AT1G09980.2, AT1G09980.3
AT1G10020.1				461		Chr1:3269939-3271732 REVERSE LENGTH=461		6.07	1	0.999	2	2	2	15	15	15	0	0	0	12S(79.9663), 1S(79.9663)
AT1G10090.1				762		Chr1:3290572-3295271 REVERSE LENGTH=762		5.38	1	0.999	3	3	3	58	58	58	0	0	0	2C(57.0214), 3C(57.0214), 3S(79.9663), 4S(79.9663), 4T(79.9663), 6S(79.9663), 7C(57.0214)
AT1G10120.1				366		Chr1:3304228-3305984 REVERSE LENGTH=366		11.48	1	0.999	2	0	2	4	0	4	0	0	0	13S(79.9663), 16M(15.9949), 21S(79.9663), 3S(79.9663), 5S(79.9663)		AT1G10120.2
AT1G10140.1				167		Chr1:3322970-3323473 REVERSE LENGTH=167		23.95	1	0.999	6	5	6	91	88	91	0	0	0	10S(79.9663), 11S(79.9663), 12S(79.9663), 14S(79.9663), 1S(79.9663), 2S(79.9663), 3S(79.9663), 3T(79.9663), 5C(57.0214)
AT1G10170.1				1188		Chr1:3333925-3337491 REVERSE LENGTH=1188		4.71	1	0.999	5	0	5	27	0	27	0	0	0	10S(79.9663), 1S(79.9663), 3S(79.9663), 3T(79.9663), 4S(79.9663), 6S(79.9663)		AT1G10170.3, AT1G10170.4
AT1G10200.1				190		Chr1:3346677-3347763 REVERSE LENGTH=190		18.42	1	0.999	3	0	2	16	0	15	0	0	0	3S(79.9663), 4S(79.9663), 7S(79.9663)		AT1G10200.2
AT1G10270.1				913		Chr1:3363535-3366276 FORWARD LENGTH=913		2.19	1	0.9983	2	2	2	2	2	2	0	0	0	6S(79.9663), 7M(15.9949)
AT1G10290.1				914		Chr1:3370774-3377120 FORWARD LENGTH=914		17.29	1	0.999	18	15	18	1252	1108	1252	0	0	0	10S(79.9663), 10T(79.9663), 11S(79.9663), 12S(79.9663), 13S(79.9663), 13T(79.9663), 14S(79.9663), 15S(79.9663), 16S(79.9663), 17S(79.9663), 18S(79.9663), 1Y(79.9663), 24S(79.9663), 27S(79.9663), 2S(79.9663), 2T(79.9663), 2Y(79.9663), 3S(79.9663), 4S(79.9663), 5S(79.9663), 6S(79.9663), 7S(79.9663), 7Y(79.9663), 8S(79.9663), 9M(15.9949)
AT1G10320.1				757		Chr1:3384164-3388373 REVERSE LENGTH=757		7.66	1	0.999	5	0	5	43	0	43	0	0	0	10T(79.9663), 11S(79.9663), 4T(79.9663), 5S(79.9663), 5Y(79.9663), 6S(79.9663), 9S(79.9663), 9Y(79.9663)		AT1G10320.2
AT1G10350.1				349		Chr1:3393595-3394860 REVERSE LENGTH=349		6.3	1	0.999	2	2	2	11	11	11	0	0	0	3S(79.9663)
AT1G10385.1				754		Chr1:3403224-3405856 FORWARD LENGTH=754		4.64	1	0.999	3	3	3	13	13	13	0	0	0	10T(79.9663), 2S(79.9663), 4S(79.9663), 4T(79.9663), 5T(79.9663), 6S(79.9663), 9S(79.9663)
AT1G10390.1				1041		Chr1:3407265-3412045 REVERSE LENGTH=1041		4.23	1	0.999	4	0	4	84	0	84	0	0	0	10S(79.9663), 11S(79.9663), 12S(79.9663), 13T(79.9663), 3S(79.9663), 4M(15.9949), 5T(79.9663)		AT1G10390.2, AT1G10390.3
AT1G10410.1				485		Chr1:3416842-3419264 REVERSE LENGTH=485		6.8	1	0.999	4	4	4	58	58	58	0	0	0	2S(79.9663), 3S(79.9663), 4S(79.9663), 5S(79.9663), 6S(79.9663), 8S(79.9663)
AT1G10450.1				1122		Chr1:3432313-3437979 FORWARD LENGTH=1122		3.65	1	0.999	3	0	3	79	0	79	0	0	0	1M(15.9949), 4S(79.9663), 5S(79.9663), 5T(79.9663), 6S(79.9663), 6T(79.9663), 9S(79.9663)		AT1G10450.2, AT1G10450.3
AT1G10490.1				1028		Chr1:3453589-3459925 FORWARD LENGTH=1028		6.13	1	0.999	4	0	4	4	0	4	0	0	0	21S(79.9663)		AT1G10490.2
AT1G10500.1				180		Chr1:3460160-3461340 REVERSE LENGTH=180		5.56	1	0.999	2	2	2	13	13	13	0	0	0	5C(57.0214), 8C(57.0214)
AT1G10520.1				529		Chr1:3465964-3469248 FORWARD LENGTH=529		5.48	1	0.999	6	0	6	130	0	130	0	0	0	12S(79.9663), 13S(79.9663), 14S(79.9663), 1Y(79.9663), 2S(79.9663), 3Y(79.9663), 4S(79.9663), 6S(79.9663), 7S(79.9663), 8S(79.9663), 9S(79.9663)		AT1G10520.2
AT1G10570.1				571		Chr1:3487639-3491102 FORWARD LENGTH=571		3.5	1	0.999	2	0	2	7	0	7	0	0	0	2S(79.9663), 6S(79.9663), 7S(79.9663), 8S(79.9663), 9C(57.0214)		AT1G10570.2
AT1G10580.1				573		Chr1:3491560-3493665 REVERSE LENGTH=573		7.85	1	0.999	4	4	4	4	4	4	0	0	0	3C(57.0214), 6C(57.0214), 8S(79.9663)
AT1G10590.1				139		Chr1:3502324-3502991 REVERSE LENGTH=139		28.78	1	0.999	4	0	4	10	0	10	0	0	0	10S(79.9663)		AT1G10590.2, AT1G10590.3
AT1G10620.1				718		Chr1:3509001-3511975 REVERSE LENGTH=718		8.77	1	0.999	5	5	5	9	9	9	0	0	0	10S(79.9663), 11T(79.9663), 2T(79.9663), 5S(79.9663), 5T(79.9663), 8S(79.9663)
AT1G10630.1				181		Chr1:3513189-3514230 REVERSE LENGTH=181		14.36	1	0.999	2	0	2	82	0	82	0	0	0	1M(15.9949)		AT1G10630.2, AT1G23490.1, AT1G70490.1, AT1G70490.2, AT1G70490.3, AT1G70490.4, AT1G70490.5, AT1G70490.6, AT1G70490.7, AT2G47170.1, AT2G47170.2, AT2G47170.3, AT3G62290.1, AT3G62290.2, AT3G62290.3, AT5G14670.1, AT5G14670.2, AT5G14670.3
AT1G10670.1				423		Chr1:3535787-3538098 FORWARD LENGTH=423		6.38	1	0.999	3	0	3	65	0	65	0	0	0			AT1G10670.2, AT1G10670.3, AT1G10670.4, AT1G60810.1, AT1G60810.2
AT1G10720.1				429		Chr1:3562964-3564446 FORWARD LENGTH=429		12.12	1	0.999	4	4	4	20	20	20	0	0	0	11S(79.9663), 13T(79.9663), 1S(79.9663), 3S(79.9663), 6S(79.9663), 7S(79.9663), 8C(57.0214)
AT1G10760.1				1399		Chr1:3581210-3590043 REVERSE LENGTH=1399		6.36	1	0.999	10	0	10	30	0	30	0	0	0	1S(79.9663), 3M(15.9949), 4M(15.9949), 4S(79.9663), 7M(15.9949), 7S(79.9663), 8M(15.9949)		AT1G10760.2, AT1G10760.3
AT1G10810.1				344		Chr1:3599369-3600757 FORWARD LENGTH=344		8.43	1	0.999	3	0	2	8	0	4	0	0	0	10C(57.0214)		AT1G10810.3, AT1G60730.1, AT1G60730.3
AT1G10840.1				337		Chr1:3607885-3610299 REVERSE LENGTH=337		17.21	1	0.999	5	2	5	49	15	49	0	0	0	17M(15.9949), 18M(15.9949), 1C(57.0214), 1S(79.9663), 2M(15.9949), 2S(79.9663), 7M(15.9949)
AT1G10850.1				663		Chr1:3612228-3614343 FORWARD LENGTH=663		5.13	1	0.999	3	3	3	129	129	129	0	0	0	10S(79.9663), 13S(79.9663), 2S(79.9663), 5S(79.9663), 6S(79.9663), 7S(79.9663), 9S(79.9663)
AT1G10870.1				775		Chr1:3616905-3623612 REVERSE LENGTH=775		8.39	1	0.999	5	0	5	9	0	9	0	0	0	16S(79.9663), 3S(79.9663), 7Y(79.9663)		AT1G10870.2
AT1G10890.1				288		Chr1:3628081-3630545 FORWARD LENGTH=288		11.81	1	0.999	5	0	5	122	0	122	0	0	0	1S(79.9663), 2S(79.9663), 3S(79.9663), 4S(79.9663), 5S(79.9663), 6S(79.9663)		AT1G10890.4
AT1G10930.1				1188		Chr1:3648032-3654997 REVERSE LENGTH=1188		3.37	1	0.999	4	3	3	6	5	5	0	0	0	11C(57.0214), 3S(79.9663), 8S(79.9663), 9S(79.9663)
AT1G10950.1				589		Chr1:3659322-3663622 FORWARD LENGTH=589		7.47	1	0.999	4	4	4	50	50	50	0	0	0	17T(79.9663), 6Y(79.9663), 7S(79.9663)
AT1G11000.1				573		Chr1:3671935-3675909 REVERSE LENGTH=573		6.28	1	0.999	4	0	4	37	0	37	0	0	0	1S(79.9663), 3C(57.0214), 3M(15.9949), 4S(79.9663), 4T(79.9663), 5S(79.9663), 7C(57.0214), 7T(79.9663), 8C(57.0214), 9S(79.9663), 9T(79.9663)		AT1G11000.3
AT1G11040.1				438		Chr1:3679225-3680924 REVERSE LENGTH=438		18.72	1	0.999	8	8	8	27	27	27	0	0	0	1S(79.9663), 2S(79.9663), 3S(79.9663), 4M(15.9949), 4S(79.9663), 6S(79.9663), 6T(79.9663), 7S(79.9663), 8S(79.9663), 8T(79.9663), 9S(79.9663)
AT1G11050.1				625		Chr1:3681892-3683769 FORWARD LENGTH=625		2.24	1	0.999	1	1	1	37	37	37	0	0	0	11S(79.9663)
AT1G11190.1				305		Chr1:3750338-3752696 REVERSE LENGTH=305		5.25	1	0.999	2	2	2	2	2	2	0	0	0	2C(57.0214)
AT1G11220.1				310		Chr1:3760022-3761165 REVERSE LENGTH=310		3.55	1	0.999	1	0	1	3	0	3	0	0	0	8S(79.9663)		AT1G11220.2
AT1G11240.1				200		Chr1:3766936-3768212 REVERSE LENGTH=200		14	1	0.999	2	2	2	17	17	17	0	0	0	14T(79.9663), 17S(79.9663), 5S(79.9663)
AT1G11310.1				573		Chr1:3800899-3803870 REVERSE LENGTH=573		4.19	1	0.999	2	0	2	166	0	166	0	0	0	10S(79.9663), 5Y(79.9663), 6Y(79.9663), 7S(79.9663), 8S(79.9663)		AT1G11310.3
AT1G11330.1				840		Chr1:3810372-3813416 FORWARD LENGTH=840		4.76	1	0.999	5	0	5	213	0	213	0	0	0	10S(79.9663), 11S(79.9663), 12S(79.9663), 13S(79.9663), 1M(15.9949), 1S(79.9663), 2M(15.9949), 3S(79.9663), 5M(15.9949), 5T(79.9663), 6S(79.9663), 6T(79.9663), 7M(15.9949), 7S(79.9663), 8S(79.9663)		AT1G11330.2
AT1G11350.1				830		Chr1:3817725-3820752 REVERSE LENGTH=830		4.58	1	0.999	3	3	3	27	27	27	0	0	0	10S(79.9663), 12S(79.9663), 3T(79.9663), 7S(79.9663), 8S(79.9663)
AT1G11360.1				242		Chr1:3822171-3822899 REVERSE LENGTH=242		30.58	1	0.999	11	0	11	188	0	188	0	0	0	10M(15.9949), 10S(79.9663), 11S(79.9663), 12S(79.9663), 14S(79.9663), 15S(79.9663), 16M(15.9949), 17T(79.9663), 17Y(79.9663), 1S(79.9663), 1T(79.9663), 21M(15.9949), 21S(79.9663), 2S(79.9663), 3T(79.9663), 4S(79.9663), 5S(79.9663), 7S(79.9663), 7T(79.9663), N-term(42.0106)		AT1G11360.2, AT1G11360.3, AT1G11360.4
AT1G11380.1				254		Chr1:3832695-3833921 FORWARD LENGTH=254		8.27	1	0.999	1	1	1	61	61	61	0	0	0	11T(79.9663), 4S(79.9663), 5S(79.9663)
AT1G11450.1				260		Chr1:3854005-3855259 FORWARD LENGTH=260		5.38	1	0.999	2	0	2	32	0	32	0	0	0	10S(79.9663), 12S(79.9663), 7T(79.9663), 9T(79.9663)		AT1G11450.2, AT1G11450.3, AT1G11450.5
AT1G11480.1				578		Chr1:3864368-3866750 REVERSE LENGTH=578		23.18	1	0.999	15	0	15	229	0	229	0	0	0	11S(79.9663), 12S(79.9663), 1S(79.9663), 3S(79.9663), 4S(79.9663), 5S(79.9663), 6S(79.9663), 7S(79.9663), 8S(79.9663)		AT1G11480.2
AT1G11580.1				557		Chr1:3888730-3890649 FORWARD LENGTH=557		8.26	1	0.999	5	0	5	62	0	62	0	0	0			AT1G11580.2
AT1G11650.2				405		Chr1:3914895-3917941 FORWARD LENGTH=405		4.2	1	0.999	2	1	2	21	1	21	0	0	0	2C(57.0214)
AT1G11660.1				763		Chr1:3921056-3924347 FORWARD LENGTH=763		9.83	1	0.999	5	0	5	33	0	33	0	0	0	10S(79.9663), 13S(79.9663), 17S(79.9663), 3S(79.9663), 4T(79.9663), 5S(79.9663), 7C(57.0214), 7S(79.9663), 8S(79.9663)		AT1G11660.2, AT1G11660.3, AT1G11660.4
AT1G11700.1				201		Chr1:3945852-3946457 FORWARD LENGTH=201		19.9	1	0.999	4	4	4	75	75	75	0	0	0	13S(79.9663), 1S(79.9663), 2S(79.9663), 3T(79.9663), 4M(15.9949), 5S(79.9663), 6S(79.9663), 7S(79.9663)
AT1G11860.1				408		Chr1:4001801-4003245 FORWARD LENGTH=408		13.73	1	0.999	6	0	6	111	0	111	0	0	0	10C(57.0214), 11M(15.9949), 4M(15.9949), 5S(79.9663), 6S(79.9663), 7S(79.9663), 9M(15.9949)		AT1G11860.2, AT1G11860.3
AT1G11890.1				218		Chr1:4011509-4012835 FORWARD LENGTH=218		13.76	1	0.999	3	3	3	16	16	16	0	0	0	3S(79.9663), 5S(79.9663), 7M(15.9949), 8S(79.9663)
AT1G11905.1				221		Chr1:4014958-4016222 FORWARD LENGTH=221		5.43	1	0.999	1	0	1	10	0	10	0	0	0	11S(79.9663), 8S(79.9663)		AT1G11905.2
AT1G11910.1				506		Chr1:4017119-4019874 REVERSE LENGTH=506		7.31	1	0.999	2	0	2	15	0	15	0	0	0			AT1G11910.2
AT1G11950.1				875		Chr1:4034747-4038310 REVERSE LENGTH=875		2.29	1	0.999	1	0	1	4	0	4	0	0	0	15S(79.9663)		AT1G11950.2, AT1G11950.3
AT1G11960.1				771		Chr1:4039871-4043143 REVERSE LENGTH=771		1.56	1	0.999	1	0	1	2	0	2	0	0	0	1S(79.9663), 6S(79.9663)		AT1G11960.2, AT1G11960.3
AT1G11990.1				590		Chr1:4046246-4049060 REVERSE LENGTH=590		2.37	1	0.999	1	0	1	11	0	11	0	0	0	12S(79.9663), 5Y(79.9663), 7C(57.0214), 8S(79.9663)		AT1G11990.2
AT1G12000.1				566		Chr1:4050159-4053727 REVERSE LENGTH=566		10.42	1	0.999	6	4	6	111	104	111	0	0	0	2S(79.9663), 3T(79.9663), 7S(79.9663)
AT1G12070.1				223		Chr1:4078913-4080106 REVERSE LENGTH=223		8.52	1	0.999	1	1	1	2	2	2	0	0	0	3S(79.9663), 7M(15.9949), 8C(57.0214)
AT1G12080.2				138		Chr1:4084289-4084888 FORWARD LENGTH=138		54.35	1	0.999	7	1	7	51	4	51	0	0	0	7T(79.9663)
AT1G12150.1				548		Chr1:4123530-4125328 REVERSE LENGTH=548		9.31	1	0.999	5	0	5	9	0	9	0	0	0	2S(79.9663), 4S(79.9663), 5S(79.9663), 8M(15.9949), 9C(57.0214)		AT1G12150.2
AT1G12200.1				465		Chr1:4137627-4139835 FORWARD LENGTH=465		17.85	1	0.999	5	1	5	15	1	15	0	0	0	10C(57.0214), 11T(79.9663), 13Y(79.9663), 15Y(79.9663), 21S(79.9663), 22S(79.9663), 29M(15.9949), 2T(79.9663), 3S(79.9663), N-term(42.0106)
AT1G12270.1				572		Chr1:4172105-4174575 FORWARD LENGTH=572		8.04	1	0.999	7	2	2	143	21	21	0	0	0	4C(57.0214), 8C(57.0214)
AT1G12310.1				148		Chr1:4187500-4187946 REVERSE LENGTH=148		9.46	1	0.999	2	2	2	27	27	27	0	0	0	11M(15.9949), 13M(15.9949), 6S(79.9663)
AT1G12330.1				505		Chr1:4194673-4196627 FORWARD LENGTH=505		7.13	1	0.999	3	3	3	36	36	36	0	0	0	10S(79.9663), 12S(79.9663), 12T(79.9663), 14T(79.9663), 2C(57.0214), 2T(79.9663), 4S(79.9663), 4T(79.9663), 5S(79.9663), 6S(79.9663), 9S(79.9663)
AT1G12360.1				666		Chr1:4201172-4206144 FORWARD LENGTH=666		8.26	1	0.999	6	6	6	290	290	290	0	0	0	10S(79.9663), 11T(79.9663), 12S(79.9663), 1S(79.9663), 2S(79.9663), 2Y(79.9663), 3S(79.9663), 4S(79.9663), 5S(79.9663), 6Y(79.9663), 7M(15.9949), 7S(79.9663), 8S(79.9663), 8Y(79.9663), 9S(79.9663), N-term(42.0106)
AT1G12430.1				919		Chr1:4234122-4238552 REVERSE LENGTH=919		5.01	1	0.999	4	0	4	17	0	17	0	0	0	10M(15.9949), 1S(79.9663), 4S(79.9663), 7S(79.9663)		AT1G12430.2
AT1G12440.1				168		Chr1:4241816-4242322 REVERSE LENGTH=168		9.52	1	0.9989	1	0	1	3	0	3	0	0	0	11S(79.9663), 8T(79.9663), N-term(42.0106)		AT1G12440.2, AT1G12440.3
AT1G12460.1				882		Chr1:4247703-4250444 FORWARD LENGTH=882		1.7	1	0.999	2	0	2	52	0	52	0	0	0	11C(57.0214), 5T(79.9663), 7S(79.9663)		AT1G12460.2
AT1G12470.1				988		Chr1:4251359-4257201 FORWARD LENGTH=988		2.13	1	0.999	2	2	2	6	6	6	0	0	0	13S(79.9663), 7S(79.9663), 8T(79.9663), 9T(79.9663)
AT1G12530.1				193		Chr1:4269122-4270771 REVERSE LENGTH=193		11.92	1	0.999	3	3	3	25	25	25	0	0	0	2M(15.9949), 4T(79.9663), 6S(79.9663), 8T(79.9663)
AT1G12760.1				408		Chr1:4348728-4350512 FORWARD LENGTH=408		12.25	1	0.999	5	0	4	102	0	49	0	0	0	18S(79.9663), 1S(79.9663), 3S(79.9663), 4S(79.9663), 6S(79.9663), 7S(79.9663), 9S(79.9663)		AT1G12760.2
AT1G12780.1				351		Chr1:4356124-4358120 REVERSE LENGTH=351		9.12	1	0.999	4	3	4	25	17	25	0	0	0	1S(79.9663), 2S(79.9663), 6M(15.9949), 7C(57.0214)
AT1G12830.1				213		Chr1:4374412-4375053 REVERSE LENGTH=213		13.15	1	0.999	2	2	2	28	28	28	0	0	0	10S(79.9663), 12S(79.9663), 2S(79.9663), 6C(57.0214), 7S(79.9663)
AT1G12840.1				375		Chr1:4375584-4378220 FORWARD LENGTH=375		14.4	1	0.999	7	6	7	65	58	65	0	0	0	3S(79.9663), 4S(79.9663)
AT1G12910.1				346		Chr1:4395114-4396154 REVERSE LENGTH=346		4.91	1	0.999	1	1	1	89	89	89	0	0	0	11S(79.9663), 2T(79.9663), 3S(79.9663), 4S(79.9663), N-term(42.0106)
AT1G12930.1				1005		Chr1:4398588-4405495 REVERSE LENGTH=1005		1.89	1	0.999	1	1	1	44	44	44	0	0	0	13S(79.9663), 8S(79.9663), 9S(79.9663)
AT1G12950.1				522		Chr1:4419849-4422462 FORWARD LENGTH=522		4.41	1	0.999	2	2	2	8	8	8	0	0	0	11S(79.9663), 12T(79.9663), 6S(79.9663)
AT1G13020.1				549		Chr1:4440927-4443520 REVERSE LENGTH=549		44.81	1	0.999	30	30	30	622	622	622	0	0	0	10S(79.9663), 11S(79.9663), 11T(79.9663), 12S(79.9663), 13M(15.9949), 13S(79.9663), 16S(79.9663), 1S(79.9663), 2S(79.9663), 3S(79.9663), 3T(79.9663), 4S(79.9663), 4T(79.9663), 4Y(79.9663), 5M(15.9949), 5S(79.9663), 6S(79.9663), 7S(79.9663), 8S(79.9663), 8T(79.9663), 9S(79.9663), 9T(79.9663)
AT1G13030.1				608		Chr1:4444284-4447278 REVERSE LENGTH=608		16.94	1	0.999	14	14	14	161	161	161	0	0	0	14C(57.0214), 15C(57.0214), 16S(79.9663), 17S(79.9663), 1C(57.0214), 1S(79.9663), 20M(15.9949), 20T(79.9663), 2S(79.9663), 3T(79.9663), 4S(79.9663), 5T(79.9663), 6C(57.0214), 6S(79.9663), 6T(79.9663), 7S(79.9663), 8S(79.9663), 9S(79.9663)
AT1G13170.1				816		Chr1:4488826-4492278 REVERSE LENGTH=816		6.13	1	0.999	3	0	3	47	0	47	0	0	0	16S(79.9663), 2S(79.9663), 3S(79.9663)		AT1G13170.2
AT1G13190.1				573		Chr1:4499633-4501354 FORWARD LENGTH=573		12.04	1	0.999	7	7	7	117	117	117	0	0	0	11S(79.9663), 12S(79.9663), 1M(15.9949), 2T(79.9663), 3T(79.9663), 4S(79.9663), 5S(79.9663), 6S(79.9663), 9S(79.9663)
AT1G13210.1				1203		Chr1:4509252-4513774 REVERSE LENGTH=1203		2	1	0.9984	2	2	2	2	2	2	0	0	0	1S(79.9663), 4C(57.0214), 9S(79.9663)
AT1G13220.2				1128		Chr1:4515699-4520071 FORWARD LENGTH=1128		10.55	1	0.999	10	0	10	464	0	464	0	0	0	11S(79.9663), 15Y(79.9663), 16T(79.9663), 18S(79.9663), 4S(79.9663), 4T(79.9663), 5S(79.9663), 6S(79.9663), 6T(79.9663), 7M(15.9949), 7S(79.9663), 8S(79.9663)		AT1G13220.3
AT1G13260.1				344		Chr1:4542386-4543420 FORWARD LENGTH=344		8.14	1	0.9987	2	2	2	2	2	2	0	0	0	1M(15.9949), 1S(79.9663), 3S(79.9663)
AT1G13330.1				226		Chr1:4568008-4569410 FORWARD LENGTH=226		10.18	1	0.999	3	3	3	5	5	5	0	0	0	10S(79.9663), 3S(79.9663), 4S(79.9663)
AT1G13340.1				409		Chr1:4569622-4571043 REVERSE LENGTH=409		8.56	1	0.999	3	3	3	29	29	29	0	0	0	12S(79.9663), 13S(79.9663), 4S(79.9663), 7S(79.9663), 9S(79.9663)
AT1G13350.1				761		Chr1:4572502-4576547 REVERSE LENGTH=761		11.83	1	0.999	6	0	6	46	0	46	0	0	0	11S(79.9663), 14S(79.9663), 15S(79.9663), 1S(79.9663), 3S(79.9663), 5M(15.9949), 5T(79.9663), 8S(79.9663)		AT1G13350.2, AT1G13350.3
AT1G13360.1				194		Chr1:4577229-4577813 REVERSE LENGTH=194		9.28	1	0.999	4	0	4	82	0	82	0	0	0	11S(79.9663), 13S(79.9663)		AT1G13360.2, AT1G13360.3
AT1G13380.1				188		Chr1:4589218-4590362 REVERSE LENGTH=188		5.85	1	0.999	1	1	1	14	14	14	0	0	0	3S(79.9663), 7M(15.9949)
AT1G13420.1				331		Chr1:4604871-4605866 FORWARD LENGTH=331		6.04	1	0.999	2	2	2	7	7	7	0	0	0	3S(79.9663), 9S(79.9663)
AT1G13450.1				406		Chr1:4612999-4615115 REVERSE LENGTH=406		6.65	1	0.999	2	1	2	20	15	20	0	0	0	2T(79.9663), 4T(79.9663), 9S(79.9663)
AT1G13640.1				622		Chr1:4677276-4679144 REVERSE LENGTH=622		7.88	1	0.999	5	0	4	33	0	11	0	0	0	2S(79.9663), 3S(79.9663), 4S(79.9663), 5C(57.0214), 6C(57.0214), 8S(79.9663), 9S(79.9663)		AT1G13640.2
AT1G13670.1				225		Chr1:4688201-4688878 FORWARD LENGTH=225		15.11	1	0.999	3	3	3	4	4	4	0	0	0	3S(79.9663), 4T(79.9663), 7T(79.9663)
AT1G13740.1				348		Chr1:4713969-4715158 FORWARD LENGTH=348		6.32	1	0.999	3	3	3	57	57	57	0	0	0	3S(79.9663), 6T(79.9663), 8M(15.9949)
AT1G13790.1				736		Chr1:4727438-4730229 FORWARD LENGTH=736		3.26	1	0.999	1	0	1	5	0	5	0	0	0	13T(79.9663), 14T(79.9663), 17S(79.9663), 19S(79.9663)		AT1G13790.2
AT1G13890.1				263		Chr1:4751581-4752844 FORWARD LENGTH=263		51.71	1	0.999	12	0	12	76	0	76	0	0	0	11C(57.0214), 11S(79.9663), 13T(79.9663), 14S(79.9663), 14T(79.9663), 1S(79.9663), 1T(79.9663), 2T(79.9663), 3S(79.9663), 3T(79.9663), 4S(79.9663), 4T(79.9663), 6S(79.9663), 8S(79.9663), 8T(79.9663)		AT1G13890.2
AT1G13900.1				656		Chr1:4753494-4755554 REVERSE LENGTH=656		4.27	1	0.999	4	4	4	29	29	29	0	0	0	2M(15.9949)
AT1G13920.1				345		Chr1:4758188-4759754 FORWARD LENGTH=345		15.07	1	0.999	7	0	7	88	0	88	0	0	0	13S(79.9663), 1S(79.9663), 2S(79.9663), 3S(79.9663), 4M(15.9949), 4S(79.9663), 7M(15.9949), 7S(79.9663)		AT1G13920.2, AT1G13920.3, AT1G13920.4, AT1G13920.5, AT1G13920.6, AT1G13920.7
AT1G13930.1				155		Chr1:4761091-4761558 FORWARD LENGTH=155		30.97	1	0.999	7	0	7	217	0	217	0	0	0	3T(79.9663), 5S(79.9663), 6S(79.9663), 7T(79.9663)		AT1G13930.2, AT1G13930.3
AT1G13940.1				1005		Chr1:4762703-4765923 REVERSE LENGTH=1005		3.68	1	0.999	2	0	2	25	0	25	0	0	0	12S(79.9663), 1S(79.9663), 22S(79.9663), 3M(15.9949)		AT1G13940.2
AT1G13950.1				158		Chr1:4773631-4774668 FORWARD LENGTH=158		15.82	1	0.999	3	2	2	32	31	31	0	0	0	1S(79.9663), 2S(79.9663), 9S(79.9663), N-term(42.0106)
AT1G13960.1				514		Chr1:4776622-4779043 FORWARD LENGTH=514		19.65	1	0.999	6	1	6	120	6	120	0	0	0	10S(79.9663), 10T(79.9663), 11T(79.9663), 12T(79.9663), 14S(79.9663), 16S(79.9663), 19S(79.9663), 2T(79.9663), 3S(79.9663), 7S(79.9663), 9S(79.9663)
AT1G14000.1				438		Chr1:4797606-4800043 FORWARD LENGTH=438		10.73	1	0.999	3	3	3	8	8	8	0	0	0	18T(79.9663), 1M(15.9949), 2T(79.9663), 4S(79.9663)
AT1G14040.1				813		Chr1:4810488-4814543 FORWARD LENGTH=813		5.54	1	0.999	4	4	4	73	73	73	0	0	0	13S(79.9663), 15S(79.9663), 17M(15.9949), 1S(79.9663), 3S(79.9663), 4S(79.9663), 5M(15.9949), 7M(15.9949), 8T(79.9663)
AT1G14060.1				179		Chr1:4817354-4817893 REVERSE LENGTH=179		27.37	1	0.9988	2	2	2	2	2	2	0	0	0	27C(57.0214), 30C(57.0214), 33M(15.9949), 5S(79.9663), 8S(79.9663)
AT1G14170.1				454		Chr1:4843463-4845253 REVERSE LENGTH=454		5.29	1	0.999	1	0	1	153	0	153	0	0	0	15T(79.9663), 4M(15.9949)		AT1G14170.2, AT1G14170.3
AT1G14280.1				442		Chr1:4877657-4878985 FORWARD LENGTH=442		12.67	1	0.999	6	6	6	79	79	79	0	0	0	11S(79.9663), 3S(79.9663), 4C(57.0214), 4S(79.9663), 5C(57.0214), 6M(15.9949), 8S(79.9663), 9M(15.9949)
AT1G14340.1				244		Chr1:4897709-4898776 FORWARD LENGTH=244		5.74	1	0.999	1	1	1	12	12	12	0	0	0	6S(79.9663), 8S(79.9663)
AT1G14380.1				664		Chr1:4918279-4920761 REVERSE LENGTH=664		33.43	1	0.999	24	0	23	217	0	210	0	0	0	10S(79.9663), 10T(79.9663), 11S(79.9663), 11T(79.9663), 12S(79.9663), 1C(57.0214), 1S(79.9663), 2S(79.9663), 3M(15.9949), 3S(79.9663), 3T(79.9663), 4S(79.9663), 4T(79.9663), 5S(79.9663), 5T(79.9663), 6M(15.9949), 6S(79.9663), 7S(79.9663), 8S(79.9663)		AT1G14380.3, AT1G14380.4
AT1G14440.1				312		Chr1:4939076-4940014 REVERSE LENGTH=312		7.05	1	0.999	1	0	1	24	0	24	0	0	0	12M(15.9949), 1Y(79.9663), 2M(15.9949), 6S(79.9663), 8S(79.9663)		AT1G14440.2
AT1G14460.1				1116		Chr1:4948962-4952750 REVERSE LENGTH=1116		11.38	1	0.999	12	10	10	72	39	39	0	0	0	10S(79.9663), 12S(79.9663), 13S(79.9663), 14S(79.9663), 15T(79.9663), 1S(79.9663), 20S(79.9663), 2C(57.0214), 30S(79.9663), 3S(79.9663), 4C(57.0214), 5C(57.0214), 5S(79.9663), 6S(79.9663), 7S(79.9663), 8T(79.9663)
AT1G14510.1				252		Chr1:4962171-4964154 REVERSE LENGTH=252		7.54	1	0.999	2	1	2	2	1	2	0	0	0	5S(79.9663), 7S(79.9663)
AT1G14520.1				311		Chr1:4968376-4969954 REVERSE LENGTH=311		10.61	1	0.999	2	0	2	5	0	5	0	0	0	8S(79.9663)		AT1G14520.3, AT1G14520.4
AT1G14570.1				468		Chr1:4983770-4987192 FORWARD LENGTH=468		12.18	1	0.999	3	0	3	12	0	12	0	0	0	3S(79.9663), 5S(79.9663), 7S(79.9663), 8S(79.9663)		AT1G14570.2
AT1G14610.1				1108		Chr1:5008502-5014486 REVERSE LENGTH=1108		7.94	1	0.999	9	9	9	95	95	95	0	0	0	1M(15.9949), 2C(57.0214), 2M(15.9949), 3S(79.9663), 4S(79.9663), 5M(15.9949), 5S(79.9663)
AT1G14690.1				603		Chr1:5052090-5054936 REVERSE LENGTH=603		7.13	1	0.999	5	0	5	110	0	110	0	0	0	11M(15.9949), 12M(15.9949), 12T(79.9663), 13T(79.9663), 14T(79.9663), 3S(79.9663), 6T(79.9663), 9S(79.9663)		AT1G14690.2
AT1G14710.1				601		Chr1:5062168-5064697 REVERSE LENGTH=601		3.49	1	0.9988	2	0	2	14	0	14	0	0	0	3S(79.9663)		AT1G14710.2
AT1G14740.1				733		Chr1:5075450-5077732 REVERSE LENGTH=733		5.73	1	0.999	3	3	3	36	36	36	0	0	0	10S(79.9663), 11S(79.9663), 12S(79.9663), 13S(79.9663), 7T(79.9663), 8S(79.9663), 9S(79.9663)
AT1G14770.1				429		Chr1:5086867-5088437 REVERSE LENGTH=429		5.83	1	0.999	3	0	3	37	0	37	0	0	0	10T(79.9663), 12S(79.9663), 18S(79.9663), 9T(79.9663)		AT1G14770.2
AT1G14830.1				614		Chr1:5107699-5111470 REVERSE LENGTH=614		9.12	1	0.999	6	2	6	77	29	77	0	0	0
AT1G14840.1				604		Chr1:5112415-5115299 REVERSE LENGTH=604		7.62	1	0.999	6	0	5	18	0	17	0	0	0	13S(79.9663), 3S(79.9663), 4S(79.9663), 6M(15.9949), 8T(79.9663), 9S(79.9663)		AT1G14840.2
AT1G14850.1				1464		Chr1:5116921-5123259 REVERSE LENGTH=1464		5.67	1	0.999	6	6	6	104	104	104	0	0	0	10S(79.9663), 11S(79.9663), 12S(79.9663), 14C(57.0214), 15S(79.9663), 16S(79.9663), 1T(79.9663), 2S(79.9663), 3S(79.9663), 4T(79.9663), 5S(79.9663), 6M(15.9949), 6S(79.9663)
AT1G14900.1				204		Chr1:5138665-5139353 REVERSE LENGTH=204		9.31	1	0.999	1	1	1	2	2	2	0	0	0	3S(79.9663)
AT1G14930.1				155		Chr1:5152465-5153035 REVERSE LENGTH=155		13.55	1	0.999	2	2	2	5	5	5	0	0	0	11M(15.9949), 7M(15.9949)
AT1G14940.1				155		Chr1:5154775-5155512 REVERSE LENGTH=155		21.29	1	0.999	3	0	3	9	0	9	0	0	0	11M(15.9949), 4S(79.9663), 7M(15.9949)		AT1G14940.2
AT1G14950.1				155		Chr1:5157588-5158144 REVERSE LENGTH=155		12.26	1	0.999	3	3	3	5	5	5	0	0	0	6C(57.0214)
AT1G14980.1				98		Chr1:5165930-5166654 REVERSE LENGTH=98		21.43	1	0.999	2	1	2	39	27	39	0	0	0	3S(79.9663)
AT1G15080.1				290		Chr1:5188080-5189476 FORWARD LENGTH=290		5.17	1	0.999	1	1	1	11	11	11	0	0	0	13S(79.9663), 6S(79.9663), 9M(15.9949)
AT1G15130.1				846		Chr1:5206217-5209848 REVERSE LENGTH=846		2.84	1	0.999	2	2	2	8	8	8	0	0	0	2M(15.9949), 3S(79.9663)
AT1G15210.1				1442		Chr1:5231552-5236573 REVERSE LENGTH=1442		4.65	1	0.999	9	6	6	52	38	38	0	0	0	10S(79.9663), 11S(79.9663), 2M(15.9949), 3S(79.9663), 8S(79.9663), 8T(79.9663), 9M(15.9949), 9S(79.9663), N-term(42.0106)
AT1G15230.1				155		Chr1:5242729-5243196 REVERSE LENGTH=155		34.84	1	0.999	3	3	3	33	33	33	0	0	0	12M(15.9949), 13C(57.0214), 3S(79.9663), 4S(79.9663)
AT1G15240.1				706		Chr1:5243799-5246495 FORWARD LENGTH=706		16.01	1	0.999	6	0	6	120	0	120	0	0	0	10M(15.9949), 10S(79.9663), 11S(79.9663), 12Y(79.9663), 13S(79.9663), 14S(79.9663), 17S(79.9663), 18S(79.9663), 6T(79.9663), 7S(79.9663), 8S(79.9663), 9S(79.9663)		AT1G15240.2, AT1G15240.3, AT1G15240.4, AT1G15240.5
AT1G15270.1				64		Chr1:5250833-5252020 REVERSE LENGTH=64		40.62	1	0.999	4	1	4	34	15	34	0	0	0	2S(79.9663), 6S(79.9663)
AT1G15280.1				584		Chr1:5252538-5256214 FORWARD LENGTH=584		29.45	1	0.999	16	0	16	295	0	295	0	0	0	10S(79.9663), 1S(79.9663), 27S(79.9663), 2S(79.9663), 2T(79.9663), 3S(79.9663), 3T(79.9663), 3Y(79.9663), 4S(79.9663), 4T(79.9663), 5M(15.9949), 5S(79.9663), 6S(79.9663), 7S(79.9663), 7Y(79.9663), 8S(79.9663), 8T(79.9663), 9S(79.9663), N-term(42.0106)		AT1G15280.2
AT1G15290.1				1608		Chr1:5257327-5264814 REVERSE LENGTH=1608		4.1	1	0.999	6	1	5	29	5	19	0	0	0	11S(79.9663), 17S(79.9663), 2S(79.9663), 3T(79.9663), 5C(57.0214), 6S(79.9663)
AT1G15340.1				384		Chr1:5275895-5277474 REVERSE LENGTH=384		52.08	1	0.999	19	3	19	266	104	266	0	0	0	10S(79.9663), 11S(79.9663), 12T(79.9663), 13M(15.9949), 14M(15.9949), 15S(79.9663), 21M(15.9949), 2T(79.9663), 3M(15.9949), 3S(79.9663), 3T(79.9663), 4S(79.9663), 4T(79.9663), 5S(79.9663), 5T(79.9663), 6M(15.9949), 6S(79.9663), 7T(79.9663)
AT1G15400.1				145		Chr1:5296033-5296824 REVERSE LENGTH=145		36.55	1	0.999	7	0	7	441	0	441	0	0	0	10S(79.9663), 13S(79.9663), 1S(79.9663), 1T(79.9663), 2S(79.9663), 2T(79.9663), 3S(79.9663), 4S(79.9663), 5S(79.9663), 6S(79.9663), 7M(15.9949), 8S(79.9663), 9S(79.9663)		AT1G15400.2, AT1G15400.3
AT1G15415.1				96		Chr1:5300931-5301412 REVERSE LENGTH=96		75	1	0.999	7	7	7	65	65	65	0	0	0	10M(15.9949), 11M(15.9949), 11S(79.9663), 1S(79.9663), 2S(79.9663), 3S(79.9663), 4C(57.0214), 4M(15.9949), 5T(79.9663), 6T(79.9663), 7S(79.9663), 8S(79.9663), 9S(79.9663), N-term(42.0106)
AT1G15420.1				278		Chr1:5301794-5303296 REVERSE LENGTH=278		7.19	1	0.9989	2	0	2	4	0	4	0	0	0	14S(79.9663), 9S(79.9663)		AT1G15420.2
AT1G15440.1				900		Chr1:5306159-5309460 REVERSE LENGTH=900		10	1	0.999	9	0	9	272	0	272	0	0	0	13S(79.9663), 14T(79.9663), 15S(79.9663), 16M(15.9949), 16S(79.9663), 16T(79.9663), 1M(15.9949), 25S(79.9663), 2M(15.9949), 3T(79.9663), 4S(79.9663), 9S(79.9663)		AT1G15440.2
AT1G15460.1				683		Chr1:5310196-5313376 REVERSE LENGTH=683		7.03	1	0.999	3	0	3	33	0	33	0	0	0	13T(79.9663), 1S(79.9663), 4S(79.9663), 6M(15.9949), 7S(79.9663), 8T(79.9663)		AT1G15460.2, AT1G15460.4
AT1G15520.1				1423		Chr1:5331993-5338175 REVERSE LENGTH=1423		1.55	1	0.9983	2	0	2	2	0	2	0	0	0	3S(79.9663), 4S(79.9663), 6S(79.9663)		AT1G15520.2
AT1G15660.1				705		Chr1:5381230-5385057 FORWARD LENGTH=705		3.55	1	0.999	3	3	3	8	8	8	0	0	0	4S(79.9663), 5S(79.9663), 6S(79.9663), 7S(79.9663), 9S(79.9663)
AT1G15690.1				770		Chr1:5399115-5402185 FORWARD LENGTH=770		9.35	1	0.999	6	1	6	185	11	185	0	0	0	10S(79.9663), 2T(79.9663), 6Y(79.9663), 8S(79.9663), 9S(79.9663)
AT1G15720.1				390		Chr1:5406138-5407310 FORWARD LENGTH=390		9.49	1	0.999	2	2	2	25	25	25	0	0	0	12S(79.9663), 16T(79.9663), 9M(15.9949)
AT1G15750.1				1131		Chr1:5415086-5420359 REVERSE LENGTH=1131		8.22	1	0.999	8	0	5	68	0	29	0	0	0	10M(15.9949), 1T(79.9663), 3S(79.9663), 6S(79.9663), 7S(79.9663)		AT1G15750.2, AT1G15750.3, AT1G15750.4
AT1G15780.1				1335		Chr1:5430446-5435921 REVERSE LENGTH=1335		3.97	1	0.999	5	0	5	42	0	42	0	0	0	15T(79.9663), 16S(79.9663), 2S(79.9663), 3S(79.9663), 5S(79.9663), 6M(15.9949), 6S(79.9663), 7S(79.9663), 8S(79.9663)		AT1G15780.3
AT1G15820.1				258		Chr1:5446685-5447676 REVERSE LENGTH=258		8.91	1	0.999	4	4	4	136	136	136	0	0	0
AT1G15860.1				227		Chr1:5455055-5456741 FORWARD LENGTH=227		6.17	1	0.999	1	0	1	5	0	5	0	0	0	4S(79.9663), 5T(79.9663)		AT1G15860.2, AT1G15860.3
AT1G15910.1				634		Chr1:5465951-5468723 FORWARD LENGTH=634		3.47	1	0.999	2	2	2	3	3	3	0	0	0
AT1G15930.1				144		Chr1:5471702-5472741 FORWARD LENGTH=144		15.97	1	0.999	2	0	2	19	0	19	0	0	0	10S(79.9663), 3C(57.0214)		AT1G15930.2
AT1G15940.1				990		Chr1:5473672-5478050 FORWARD LENGTH=990		24.34	1	0.999	24	24	24	488	488	488	0	0	0	10S(79.9663), 10T(79.9663), 11S(79.9663), 12M(15.9949), 12S(79.9663), 12T(79.9663), 14S(79.9663), 15S(79.9663), 16T(79.9663), 17T(79.9663), 18S(79.9663), 1M(15.9949), 1S(79.9663), 2S(79.9663), 3M(15.9949), 3T(79.9663), 4S(79.9663), 5S(79.9663), 6S(79.9663), 6T(79.9663), 7M(15.9949), 7S(79.9663), 8M(15.9949), 8S(79.9663), 9M(15.9949), 9S(79.9663), 9T(79.9663)
AT1G15950.1				344		Chr1:5478855-5481915 FORWARD LENGTH=344		8.72	1	0.999	3	0	3	51	0	51	0	0	0	6S(79.9663), 7T(79.9663)		AT1G15950.2, AT1G15950.3
AT1G15990.1				738		Chr1:5491304-5493936 REVERSE LENGTH=738		6.1	1	0.999	3	2	2	3	2	2	0	0	0	10Y(79.9663), 1S(79.9663)
AT1G16010.1				442		Chr1:5495462-5497082 REVERSE LENGTH=442		4.75	1	0.999	1	0	1	4	0	4	0	0	0	12S(79.9663), 16S(79.9663), 8S(79.9663)		AT1G16010.2, AT1G16010.3
AT1G16030.1				646		Chr1:5502386-5504326 REVERSE LENGTH=646		6.97	1	0.999	5	2	2	142	10	10	0	0	0	4T(79.9663)
AT1G16080.1				313		Chr1:5514394-5515761 FORWARD LENGTH=313		5.75	1	0.9979	2	2	2	3	3	3	0	0	0	3S(79.9663)
AT1G16120.1				730		Chr1:5522639-5524983 FORWARD LENGTH=730		3.56	1	0.999	1	1	1	4	4	4	0	0	0	10T(79.9663), 21M(15.9949)
AT1G16210.1				234		Chr1:5546352-5547447 REVERSE LENGTH=234		10.26	1	0.999	2	2	2	7	7	7	0	0	0	3S(79.9663), 9T(79.9663)
AT1G16240.1				232		Chr1:5555183-5556340 REVERSE LENGTH=232		14.22	1	0.999	2	0	2	39	0	39	0	0	0	13S(79.9663), 14M(15.9949), 15S(79.9663)		AT1G16240.2, AT1G16240.3, AT1G16240.4
AT1G16270.1				1147		Chr1:5563890-5568145 FORWARD LENGTH=1147		11.42	1	0.999	14	0	11	228	0	142	0	0	0	10M(15.9949), 16T(79.9663), 19C(57.0214), 1M(15.9949), 1T(79.9663), 2S(79.9663), 3M(15.9949), 3S(79.9663), 3T(79.9663), 4C(57.0214), 4S(79.9663), 6S(79.9663), 8M(15.9949), 8S(79.9663)		AT1G16270.2, AT1G16270.3
AT1G16350.1				502		Chr1:5590951-5592872 FORWARD LENGTH=502		7.17	1	0.999	4	3	4	19	18	19	0	0	0	4S(79.9663), 6M(15.9949)
AT1G16410.1				538		Chr1:5608862-5611118 FORWARD LENGTH=538		6.69	1	0.9989	4	0	4	17	0	17	0	0	0	9M(15.9949)
AT1G16470.1				235		Chr1:5623122-5625439 FORWARD LENGTH=235		8.94	1	0.999	2	0	2	21	0	21	0	0	0			AT1G16470.2, AT1G79210.1, AT1G79210.2, AT1G79210.3
AT1G16520.1				325		Chr1:5648904-5650998 FORWARD LENGTH=325		17.85	1	0.999	6	6	6	43	43	43	0	0	0	2T(79.9663), 3S(79.9663), 6T(79.9663), 7S(79.9663)
AT1G16610.1				414		Chr1:5675925-5678686 REVERSE LENGTH=414		30.68	1	0.999	14	0	14	335	0	335	0	0	0	10S(79.9663), 1S(79.9663), 1Y(79.9663), 2S(79.9663), 3S(79.9663), 4S(79.9663), 5S(79.9663), 6S(79.9663), 7S(79.9663), 8S(79.9663), 9S(79.9663)		AT1G16610.3
AT1G16630.1				845		Chr1:5682212-5684749 REVERSE LENGTH=845		3.2	1	0.999	3	3	3	57	57	57	0	0	0	2M(15.9949), 2S(79.9663), 3S(79.9663), 4S(79.9663), 4T(79.9663), 5S(79.9663)
AT1G16670.1				390		Chr1:5697846-5699492 FORWARD LENGTH=390		11.03	1	0.999	3	3	3	22	22	22	0	0	0	10S(79.9663), 3T(79.9663), 7S(79.9663), 7T(79.9663), 8S(79.9663), 9S(79.9663)
AT1G16690.1				439		Chr1:5706458-5709371 FORWARD LENGTH=439		5.47	1	0.999	2	2	2	19	19	19	0	0	0	12S(79.9663), 13S(79.9663), 4S(79.9663)
AT1G16710.1				1706		Chr1:5714692-5721782 FORWARD LENGTH=1706		3.28	1	0.999	4	0	4	125	0	125	0	0	0	12S(79.9663), 3S(79.9663), 4S(79.9663), 7S(79.9663)		AT1G16710.10, AT1G16710.2, AT1G16710.3, AT1G16710.4, AT1G16710.5, AT1G16710.6, AT1G16710.7, AT1G16710.8, AT1G16710.9
AT1G16720.1				598		Chr1:5723161-5726248 FORWARD LENGTH=598		2.84	1	0.9988	2	0	2	8	0	8	0	0	0	1S(79.9663)		AT1G16720.2, AT1G16720.3
AT1G16730.1				202		Chr1:5726617-5727312 REVERSE LENGTH=202		17.33	1	0.999	2	2	2	4	4	4	0	0	0	7S(79.9663)
AT1G16760.2				762		Chr1:5734234-5737401 FORWARD LENGTH=762		11.15	1	0.999	7	1	7	59	8	59	0	0	0	10S(79.9663), 11S(79.9663), 1M(15.9949), 1S(79.9663), 2S(79.9663), 3S(79.9663), 3T(79.9663), 4S(79.9663), 4T(79.9663), 5S(79.9663), 8S(79.9663)
AT1G16770.1				324		Chr1:5737900-5739110 FORWARD LENGTH=324		20.06	1	0.999	4	1	4	8	2	8	0	0	0	10S(79.9663), 5S(79.9663), 9T(79.9663)
AT1G16810.1				144		Chr1:5756150-5756694 FORWARD LENGTH=144		22.92	1	0.999	2	0	2	27	0	27	0	0	0	11S(79.9663), 12T(79.9663)		AT1G16810.2, AT1G16810.3
AT1G16850.1				152		Chr1:5765062-5765618 REVERSE LENGTH=152		20.39	1	0.999	3	3	3	6	6	6	0	0	0	3S(79.9663), 4S(79.9663), 7S(79.9663), 7T(79.9663)
AT1G16860.1				474		Chr1:5768280-5770183 FORWARD LENGTH=474		17.72	1	0.999	11	6	6	214	197	197	0	0	0	10S(79.9663), 12M(15.9949), 12S(79.9663), 13M(15.9949), 1M(15.9949), 1S(79.9663), 2S(79.9663), 3S(79.9663), 7S(79.9663), 8S(79.9663), 9S(79.9663)
AT1G16900.1				570		Chr1:5779262-5782303 REVERSE LENGTH=570		2.46	1	0.999	1	1	1	24	24	24	0	0	0	10S(79.9663), 11S(79.9663), 12S(79.9663), 5S(79.9663), 7S(79.9663), 9S(79.9663)
AT1G16920.1				216		Chr1:5787489-5789147 REVERSE LENGTH=216		16.67	1	0.999	4	2	2	41	10	10	0	0	0	12S(79.9663)
AT1G16970.1				621		Chr1:5801159-5805724 REVERSE LENGTH=621		3.06	1	0.999	2	2	2	39	39	39	0	0	0	12S(79.9663)
AT1G17020.1				358		Chr1:5820258-5821741 FORWARD LENGTH=358		5.03	1	0.999	2	2	2	8	8	8	0	0	0	1Y(79.9663)
AT1G17070.1				849		Chr1:5837653-5840202 FORWARD LENGTH=849		6.48	1	0.9989	3	3	3	3	3	3	0	0	0	12M(15.9949), 2S(79.9663), 5T(79.9663), 5Y(79.9663), 6T(79.9663)
AT1G17130.1				331		Chr1:5854264-5856472 FORWARD LENGTH=331		22.66	1	0.999	4	0	4	6	0	6	0	0	0	21S(79.9663), 6S(79.9663), 6T(79.9663), 9S(79.9663)		AT1G17130.2
AT1G17140.1				344		Chr1:5856740-5857861 REVERSE LENGTH=344		7.56	1	0.999	2	0	2	3	0	3	0	0	0	1S(79.9663), 4S(79.9663)		AT1G17140.2
AT1G17170.1				218		Chr1:5869895-5870691 FORWARD LENGTH=218		9.63	1	0.999	4	3	3	8	7	7	0	0	0
AT1G17210.1				958		Chr1:5880502-5884657 REVERSE LENGTH=958		23.9	1	0.999	24	24	24	1044	1044	1044	0	0	0	10S(79.9663), 11S(79.9663), 12S(79.9663), 13S(79.9663), 13T(79.9663), 15S(79.9663), 19S(79.9663), 1M(15.9949), 1S(79.9663), 20S(79.9663), 24S(79.9663), 2S(79.9663), 3S(79.9663), 4S(79.9663), 4Y(79.9663), 5S(79.9663), 6S(79.9663), 7S(79.9663), 7T(79.9663), 8C(57.0214), 8S(79.9663), 8T(79.9663), 9S(79.9663), N-term(42.0106)
AT1G17220.1				1026		Chr1:5885383-5890165 FORWARD LENGTH=1026		5.65	1	0.999	4	4	4	20	20	20	0	0	0	15S(79.9663)
AT1G17260.1				947		Chr1:5904058-5908898 FORWARD LENGTH=947		3.7	1	0.999	5	5	5	42	42	42	0	0	0	14S(79.9663), 3S(79.9663), 4S(79.9663), 8S(79.9663), 9S(79.9663)
AT1G17270.1				564		Chr1:5909443-5911624 REVERSE LENGTH=564		5.67	1	0.999	2	0	2	22	0	22	0	0	0	11S(79.9663), 3S(79.9663), 4M(15.9949)		AT1G17270.2
AT1G17290.1				543		Chr1:5922771-5926093 FORWARD LENGTH=543		4.79	1	0.999	3	3	3	38	38	38	0	0	0	6C(57.0214)
AT1G17340.1				785		Chr1:5934129-5938391 FORWARD LENGTH=785		5.35	1	0.999	4	3	3	17	16	16	0	0	0	3S(79.9663), 4S(79.9663)
AT1G17360.1				1061		Chr1:5947441-5951399 FORWARD LENGTH=1061		10.27	1	0.999	9	8	8	24	18	18	0	0	0	10S(79.9663), 12S(79.9663), 16S(79.9663), 18M(15.9949), 1M(15.9949), 2S(79.9663), 2T(79.9663), 3S(79.9663), 3T(79.9663), 4S(79.9663), 5S(79.9663), 8M(15.9949), 9S(79.9663), 9T(79.9663)
AT1G17370.1				419		Chr1:5951842-5954825 REVERSE LENGTH=419		14.56	1	0.999	4	4	4	105	105	105	0	0	0	10S(79.9663), 13S(79.9663), 1S(79.9663), 2S(79.9663), 3S(79.9663), 3T(79.9663), 5S(79.9663), 6T(79.9663), 7S(79.9663)
AT1G17440.1				683		Chr1:5984407-5987663 REVERSE LENGTH=683		1.76	1	0.999	1	0	1	15	0	15	0	0	0	10S(79.9663), 6S(79.9663), 7S(79.9663), N-term(42.0106)		AT1G17440.2
AT1G17450.1				1753		Chr1:5988643-5996693 REVERSE LENGTH=1753		2.57	1	0.999	3	0	3	27	0	27	0	0	0	10C(57.0214), 10S(79.9663), 12S(79.9663), 13C(57.0214), 14S(79.9663), 5S(79.9663)		AT1G17450.2, AT1G17450.3
AT1G17490.1				77		Chr1:6008669-6009165 FORWARD LENGTH=77		50.65	1	0.999	3	3	3	12	12	12	0	0	0	13T(79.9663), 1M(15.9949), 2M(15.9949), 5M(15.9949), 6S(79.9663), N-term(42.0106)
AT1G17500.1				1216		Chr1:6018757-6023201 FORWARD LENGTH=1216		2.55	1	0.999	4	0	4	49	0	49	0	0	0	12T(79.9663), 13M(15.9949), 14M(15.9949), 14S(79.9663), 15S(79.9663), 17M(15.9949), 18S(79.9663), 2S(79.9663), 4M(15.9949), 5S(79.9663), 6S(79.9663), 7S(79.9663), 8M(15.9949), 8S(79.9663), 9T(79.9663)		AT1G17500.2
AT1G17540.1				728		Chr1:6029551-6032641 REVERSE LENGTH=728		5.77	1	0.999	3	3	3	7	7	7	0	0	0	3S(79.9663), 4M(15.9949), 5M(15.9949), 6S(79.9663), 8T(79.9663)
AT1G17580.1				1520		Chr1:6039453-6049309 FORWARD LENGTH=1520		6.71	1	0.999	8	6	6	42	40	40	0	0	0	10Y(79.9663), 12T(79.9663), 13T(79.9663), 1S(79.9663), 1T(79.9663), 20T(79.9663), 2S(79.9663), 4T(79.9663), 6T(79.9663), 6Y(79.9663), 7S(79.9663), 8S(79.9663), 8T(79.9663), 9T(79.9663)
AT1G17640.1				369		Chr1:6067394-6069098 REVERSE LENGTH=369		7.59	1	0.999	2	0	2	7	0	7	0	0	0	5S(79.9663)		AT1G17640.2, AT1G17640.3
AT1G17720.1				501		Chr1:6093949-6098065 REVERSE LENGTH=501		9.58	1	0.999	5	0	5	507	0	507	0	0	0	10S(79.9663), 18T(79.9663), 1S(79.9663), 2S(79.9663), 3S(79.9663), 4S(79.9663), 4T(79.9663), 5M(15.9949), 5S(79.9663), 7T(79.9663), 8T(79.9663), 9S(79.9663)		AT1G17720.2
AT1G17745.1				624		Chr1:6101157-6104979 FORWARD LENGTH=624		11.54	1	0.999	7	0	4	26	0	12	0	0	0	20S(79.9663)		AT1G17745.2
AT1G17780.2				263		Chr1:6124095-6125166 FORWARD LENGTH=263		7.22	1	0.999	2	0	2	4	0	4	0	0	0	17C(57.0214), 4S(79.9663)		AT1G17780.3, AT1G17780.6
AT1G17790.1				487		Chr1:6125532-6127276 REVERSE LENGTH=487		13.76	1	0.999	3	3	3	5	5	5	0	0	0	11S(79.9663), 12M(15.9949), 3S(79.9663), 4S(79.9663), 8S(79.9663)
AT1G17810.1				267		Chr1:6130209-6131442 FORWARD LENGTH=267		4.12	1	0.999	1	0	1	6	0	6	0	0	0			AT1G73190.1
AT1G17820.1				803		Chr1:6131751-6135115 REVERSE LENGTH=803		5.73	1	0.999	4	4	4	17	17	17	0	0	0	10S(79.9663), 13S(79.9663), 2S(79.9663), 3M(15.9949), 4S(79.9663), 5S(79.9663), 6C(57.0214), 7S(79.9663)
AT1G17840.1				703		Chr1:6142870-6145894 FORWARD LENGTH=703		6.54	1	0.999	4	4	4	7	7	7	0	0	0	18S(79.9663), 1C(57.0214), 6S(79.9663)
AT1G17920.1				687		Chr1:6162214-6165033 REVERSE LENGTH=687		7.86	1	0.999	4	0	4	18	0	18	0	0	0	10S(79.9663), 12S(79.9663), 13S(79.9663), 3S(79.9663), 4C(57.0214), 7C(57.0214), 7S(79.9663), 8C(57.0214), N-term(42.0106)		AT1G17920.2
AT1G17980.1				713		Chr1:6187742-6191418 REVERSE LENGTH=713		4.77	1	0.999	2	0	2	56	0	56	0	0	0	11T(79.9663), 12T(79.9663), 14T(79.9663), 15T(79.9663), 17M(15.9949), 18S(79.9663), 21S(79.9663), 3S(79.9663), 5S(79.9663), 8T(79.9663)		AT1G17980.2
AT1G18040.1				391		Chr1:6207128-6209299 REVERSE LENGTH=391		4.6	1	0.999	2	1	1	48	36	36	0	0	0	5T(79.9663), 8S(79.9663)
AT1G18070.1				532		Chr1:6214236-6218211 REVERSE LENGTH=532		12.59	1	0.999	7	0	7	43	0	43	0	0	0	1M(15.9949)		AT1G18070.2, AT1G18070.3
AT1G18080.1				327		Chr1:6222325-6223901 FORWARD LENGTH=327		18.35	1	0.999	8	5	8	61	57	61	0	0	0	4S(79.9663), 6S(79.9663)
AT1G18150.1				589		Chr1:6244641-6247582 REVERSE LENGTH=589		24.79	1	0.999	16	0	16	98	0	98	0	0	0	10T(79.9663), 11S(79.9663), 12S(79.9663), 13S(79.9663), 13T(79.9663), 14S(79.9663), 15S(79.9663), 15T(79.9663), 1C(57.0214), 20T(79.9663), 20Y(79.9663), 21S(79.9663), 3S(79.9663), 3T(79.9663), 4S(79.9663), 4T(79.9663), 5S(79.9663), 6S(79.9663), 7S(79.9663), 8T(79.9663), 9C(57.0214), 9S(79.9663)		AT1G18150.2, AT1G18150.3
AT1G18160.1				992		Chr1:6249126-6253835 FORWARD LENGTH=992		8.47	1	0.999	6	0	6	24	0	24	0	0	0	10S(79.9663), 14S(79.9663), 1S(79.9663), 3S(79.9663), 4S(79.9663), 5S(79.9663), 6S(79.9663), 9S(79.9663), 9T(79.9663)		AT1G18160.2
AT1G18190.1				668		Chr1:6257963-6261325 REVERSE LENGTH=668		29.49	1	0.999	18	18	18	252	252	252	0	0	0	10S(79.9663), 10T(79.9663), 11S(79.9663), 12S(79.9663), 13S(79.9663), 14T(79.9663), 15S(79.9663), 16T(79.9663), 19M(15.9949), 1T(79.9663), 22Y(79.9663), 2M(15.9949), 2S(79.9663), 2T(79.9663), 3S(79.9663), 3T(79.9663), 4S(79.9663), 5S(79.9663), 5T(79.9663), 6S(79.9663), 6T(79.9663), 7S(79.9663), 8S(79.9663), 9S(79.9663)
AT1G18210.1				170		Chr1:6268273-6268785 REVERSE LENGTH=170		32.94	1	0.999	5	0	5	139	0	139	0	0	0	10C(57.0214), 2M(15.9949), 3M(15.9949), 4T(79.9663), 5C(57.0214), 5S(79.9663), 6S(79.9663), 7S(79.9663), 7T(79.9663), 9T(79.9663)		AT1G18210.2
AT1G18270.1				1373		Chr1:6283634-6293772 REVERSE LENGTH=1373		2.48	1	0.9989	4	0	4	19	0	19	0	0	0	2C(57.0214)		AT1G18270.2, AT1G18270.3
AT1G18280.1				180		Chr1:6294403-6295207 FORWARD LENGTH=180		8.33	1	0.9989	2	2	2	6	6	6	0	0	0	6C(57.0214)
AT1G18370.1				974		Chr1:6319732-6323820 REVERSE LENGTH=974		6.57	1	0.999	5	5	5	33	33	33	0	0	0	17S(79.9663), 18S(79.9663), 1T(79.9663), 3C(57.0214), 4S(79.9663), 4T(79.9663), 5C(57.0214), 5T(79.9663), 7T(79.9663), 9S(79.9663)
AT1G18390.1				648		Chr1:6325876-6329935 FORWARD LENGTH=648		7.1	1	0.999	4	0	3	16	0	14	0	0	0	10S(79.9663), 1S(79.9663), 2S(79.9663), 3S(79.9663), 7S(79.9663), 8S(79.9663)		AT1G18390.2
AT1G18410.2				1010		Chr1:6336528-6341256 REVERSE LENGTH=1010		9.21	1	0.999	8	0	8	10	0	10	0	0	0	10S(79.9663), 1S(79.9663), 2S(79.9663), 3S(79.9663), 7S(79.9663), 9S(79.9663), 9T(79.9663)		AT1G18410.3
AT1G18420.1				581		Chr1:6343330-6345689 FORWARD LENGTH=581		10.67	1	0.999	6	3	6	75	31	75	0	0	0	3M(15.9949), 3S(79.9663), 4M(15.9949), 6S(79.9663), 7S(79.9663), 8S(79.9663)
AT1G18450.1				441		Chr1:6348199-6351766 FORWARD LENGTH=441		6.8	1	0.999	3	3	3	34	34	34	0	0	0	3M(15.9949), 7S(79.9663)
AT1G18460.1				701		Chr1:6352682-6355971 FORWARD LENGTH=701		2.85	1	0.999	2	2	2	61	61	61	0	0	0	1M(15.9949), 3S(79.9663), 5S(79.9663)
AT1G18470.1				467		Chr1:6356407-6360057 REVERSE LENGTH=467		4.07	1	0.9982	2	1	2	3	2	3	0	0	0	5S(79.9663)
AT1G18500.1				631		Chr1:6369347-6372861 FORWARD LENGTH=631		5.71	1	0.999	3	0	3	7	0	7	0	0	0	4C(57.0214), 5S(79.9663)		AT1G74040.1, AT1G74040.2, AT1G74040.3
AT1G18550.1				725		Chr1:6381656-6384340 REVERSE LENGTH=725		3.17	1	0.999	2	2	2	5	5	5	0	0	0	3S(79.9663), 7S(79.9663)
AT1G18610.1				556		Chr1:6405779-6408831 FORWARD LENGTH=556		3.78	1	0.999	2	0	2	6	0	6	0	0	0	5M(15.9949), 6S(79.9663)		AT1G18610.2
AT1G18620.1				978		Chr1:6410719-6414269 FORWARD LENGTH=978		5.32	1	0.999	5	0	3	34	0	15	0	0	0	10S(79.9663), 11S(79.9663), 12S(79.9663), 4S(79.9663), 6S(79.9663), 8S(79.9663), 9S(79.9663)		AT1G18620.2, AT1G18620.3, AT1G18620.4, AT1G18620.5
AT1G18670.1				709		Chr1:6427242-6430696 REVERSE LENGTH=709		6.63	1	0.999	3	0	3	39	0	39	0	0	0	11M(15.9949), 14T(79.9663), 1M(15.9949), 3S(79.9663), 4S(79.9663), 5S(79.9663), 8S(79.9663)		AT1G18670.2, AT1G18670.3
AT1G18730.1				175		Chr1:6460625-6462107 FORWARD LENGTH=175		16	1	0.999	3	0	3	13	0	13	0	0	0			AT1G18730.3, AT1G18730.5
AT1G18840.1				572		Chr1:6501068-6503435 REVERSE LENGTH=572		8.04	1	0.999	2	0	2	46	0	46	0	0	0	24S(79.9663), 29S(79.9663), 4S(79.9663), 5S(79.9663)		AT1G18840.2, AT1G18840.3
AT1G18880.1				587		Chr1:6520800-6523241 FORWARD LENGTH=587		4.77	1	0.999	3	3	3	63	63	63	0	0	0	10T(79.9663), 13S(79.9663), 1T(79.9663), 2M(15.9949), 2Y(79.9663), 6S(79.9663), 9S(79.9663)
AT1G18950.1				750		Chr1:6546539-6551549 FORWARD LENGTH=750		22.27	1	0.999	16	0	16	351	0	351	0	0	0	11S(79.9663), 12S(79.9663), 14T(79.9663), 16S(79.9663), 17S(79.9663), 19S(79.9663), 1S(79.9663), 20S(79.9663), 2S(79.9663), 2T(79.9663), 3S(79.9663), 4S(79.9663), 5T(79.9663), 8T(79.9663), 9S(79.9663), N-term(42.0106)		AT1G18950.2
AT1G18990.1				524		Chr1:6558778-6560432 REVERSE LENGTH=524		16.6	1	0.999	7	6	6	11	10	10	0	0	0	11S(79.9663), 11T(79.9663), 13S(79.9663), 13T(79.9663), 1T(79.9663), 3S(79.9663), 5S(79.9663), 6S(79.9663)
AT1G19100.1				663		Chr1:6595560-6601159 FORWARD LENGTH=663		3.02	1	0.999	2	2	2	3	3	3	0	0	0	3M(15.9949), 3T(79.9663), 8S(79.9663)
AT1G19140.1				311		Chr1:6611026-6612414 REVERSE LENGTH=311		5.14	1	0.999	2	0	2	3	0	3	0	0	0			AT1G19140.2
AT1G19170.1				506		Chr1:6616777-6618875 FORWARD LENGTH=506		2.77	1	0.999	2	2	2	5	5	5	0	0	0
AT1G19220.1				1086		Chr1:6628395-6632779 REVERSE LENGTH=1086		1.29	1	0.999	1	1	1	6	6	6	0	0	0	11S(79.9663), 6T(79.9663), 7S(79.9663)
AT1G19270.1				532		Chr1:6663327-6665845 FORWARD LENGTH=532		2.44	1	0.999	1	0	1	15	0	15	0	0	0	11S(79.9663), 6M(15.9949)		AT1G19270.2
AT1G19330.1				247		Chr1:6680824-6683290 REVERSE LENGTH=247		4.45	1	0.999	1	0	1	3	0	3	0	0	0	10M(15.9949), 1S(79.9663)		AT1G19330.2
AT1G19350.1				335		Chr1:6688841-6690165 FORWARD LENGTH=335		5.07	1	0.999	1	0	1	14	0	14	0	0	0	12S(79.9663), 13S(79.9663), 4S(79.9663), 8T(79.9663)		AT1G19350.3, AT1G19350.4, AT1G19350.5, AT1G19350.6
AT1G19360.1				428		Chr1:6690672-6692211 REVERSE LENGTH=428		4.67	1	0.999	2	0	2	18	0	18	0	0	0			AT1G19360.2
AT1G19370.1				605		Chr1:6692904-6694721 REVERSE LENGTH=605		2.48	1	0.9973	2	2	2	4	4	4	0	0	0	5S(79.9663)
AT1G19450.1				488		Chr1:6731671-6734633 REVERSE LENGTH=488		7.79	1	0.999	4	3	4	198	197	198	0	0	0	1S(79.9663), 2S(79.9663), 3S(79.9663), 4M(15.9949), 7S(79.9663), 7T(79.9663), 8S(79.9663), N-term(42.0106)
AT1G19480.1				382		Chr1:6744520-6746144 FORWARD LENGTH=382		5.76	1	0.999	2	0	2	41	0	41	0	0	0	11S(79.9663), 15T(79.9663), 19S(79.9663), 5S(79.9663), 7S(79.9663)		AT1G19480.2
AT1G19520.1				725		Chr1:6760032-6762581 FORWARD LENGTH=725		3.03	1	0.999	2	1	2	3	2	3	0	0	0	4M(15.9949)
AT1G19570.1				213		Chr1:6773462-6774413 REVERSE LENGTH=213		8.92	1	0.999	2	1	2	23	1	23	0	0	0
AT1G19650.1				608		Chr1:6796431-6799537 REVERSE LENGTH=608		3.45	1	0.9988	2	0	2	26	0	26	0	0	0	1S(79.9663), 2S(79.9663), 6S(79.9663), 8M(15.9949)		AT1G19650.2
AT1G19680.1				444		Chr1:6805909-6807682 FORWARD LENGTH=444		8.11	1	0.999	3	3	3	12	12	12	0	0	0	2S(79.9663), 3S(79.9663), 8S(79.9663)
AT1G19700.1				538		Chr1:6809958-6811854 REVERSE LENGTH=538		9.85	1	0.999	4	0	4	68	0	68	0	0	0	10M(15.9949), 2T(79.9663), 3S(79.9663), 4S(79.9663), 6S(79.9663)		AT1G19700.2, AT1G19700.3, AT1G19700.4, AT1G19700.5
AT1G19780.1				753		Chr1:6833885-6836578 REVERSE LENGTH=753		6.91	1	0.999	5	2	5	6	3	6	0	0	0	10S(79.9663), 1S(79.9663), 3M(15.9949), 3S(79.9663), 3T(79.9663), 4S(79.9663), 6S(79.9663)
AT1G19790.1				345		Chr1:6838400-6839831 REVERSE LENGTH=345		13.33	1	0.999	3	0	3	17	0	17	0	0	0	17S(79.9663), 18C(57.0214), 1S(79.9663), 22S(79.9663), 26C(57.0214), 3T(79.9663), 5S(79.9663)		AT1G19790.2
AT1G19835.1				982		Chr1:6856212-6859513 REVERSE LENGTH=982		14.56	1	0.999	12	0	12	242	0	242	0	0	0	10M(15.9949), 10S(79.9663), 11C(57.0214), 11M(15.9949), 11S(79.9663), 11T(79.9663), 12M(15.9949), 12S(79.9663), 13S(79.9663), 14S(79.9663), 15M(15.9949), 15S(79.9663), 16M(15.9949), 16S(79.9663), 17M(15.9949), 1M(15.9949), 1S(79.9663), 23C(57.0214), 26T(79.9663), 2S(79.9663), 3S(79.9663), 4S(79.9663), 5M(15.9949), 5S(79.9663), 7M(15.9949), 7T(79.9663), 8M(15.9949), 8S(79.9663), 9M(15.9949)		AT1G19835.2, AT1G19835.3, AT1G19835.4, AT1G19835.5, AT1G19835.6
AT1G19870.1				794		Chr1:6895400-6898539 REVERSE LENGTH=794		48.11	1	0.999	39	12	39	1809	691	1809	0	0	0	10S(79.9663), 10T(79.9663), 11M(15.9949), 11S(79.9663), 11T(79.9663), 12S(79.9663), 13T(79.9663), 14S(79.9663), 15S(79.9663), 16S(79.9663), 16T(79.9663), 19S(79.9663), 1S(79.9663), 1T(79.9663), 20S(79.9663), 21T(79.9663), 23T(79.9663), 25S(79.9663), 27S(79.9663), 2M(15.9949), 2S(79.9663), 2T(79.9663), 3S(79.9663), 3T(79.9663), 4C(57.0214), 4S(79.9663), 4T(79.9663), 5M(15.9949), 5S(79.9663), 5T(79…
AT1G19880.1				538		Chr1:6900648-6903818 REVERSE LENGTH=538		12.83	1	0.999	5	5	5	68	68	68	0	0	0	11Y(79.9663), 12S(79.9663), 14S(79.9663), 2S(79.9663), 3M(15.9949), 4M(15.9949), 5S(79.9663), 6S(79.9663), 9S(79.9663), N-term(42.0106)
AT1G19900.1				548		Chr1:6907038-6908684 REVERSE LENGTH=548		2.92	1	0.9985	2	1	2	3	2	3	0	0	0	5C(57.0214)
AT1G19920.1				476		Chr1:6914835-6916657 REVERSE LENGTH=476		10.5	1	0.999	6	5	6	88	86	88	0	0	0	8S(79.9663)
AT1G19950.1				315		Chr1:6925043-6926527 FORWARD LENGTH=315		8.57	1	0.999	3	3	3	110	110	110	0	0	0	10S(79.9663), 2S(79.9663), 3S(79.9663), 4S(79.9663), 9M(15.9949), 9S(79.9663)
AT1G19990.1				251		Chr1:6935327-6936665 FORWARD LENGTH=251		28.29	1	0.999	10	10	10	91	91	91	0	0	0	11S(79.9663), 11T(79.9663), 13S(79.9663), 1M(15.9949), 3S(79.9663), 4S(79.9663), 5S(79.9663), 7S(79.9663), 8S(79.9663), 9S(79.9663)
AT1G20020.1				369		Chr1:6942851-6944868 FORWARD LENGTH=369		15.72	1	0.999	7	0	7	132	0	132	0	0	0	10T(79.9663), 4T(79.9663), 5T(79.9663)		AT1G20020.3
AT1G20060.1				970		Chr1:6950723-6956293 REVERSE LENGTH=970		9.59	1	0.999	9	0	9	38	0	38	0	0	0	10S(79.9663), 11S(79.9663), 1S(79.9663), 3T(79.9663), 5S(79.9663), 5T(79.9663), 6M(15.9949), 8S(79.9663), 9S(79.9663)		AT1G20060.10, AT1G20060.4, AT1G20060.5
AT1G20060.2				963		Chr1:6950723-6956293 REVERSE LENGTH=963		9.76	1	0.999	9	0	2	42	0	9	0	0	0	10S(79.9663), 11S(79.9663), 7S(79.9663), 8S(79.9663)		AT1G20060.6, AT1G20060.8
AT1G20110.1				601		Chr1:6971554-6974578 FORWARD LENGTH=601		21.8	1	0.999	15	15	15	313	313	313	0	0	0	10S(79.9663), 10T(79.9663), 11S(79.9663), 1C(57.0214), 1S(79.9663), 2C(57.0214), 2M(15.9949), 3S(79.9663), 4S(79.9663), 5S(79.9663), 6M(15.9949), 6S(79.9663), 7C(57.0214), 7S(79.9663)
AT1G20200.1				488		Chr1:7001409-7004154 REVERSE LENGTH=488		16.6	1	0.999	5	3	5	46	36	46	0	0	0	10T(79.9663), 12S(79.9663), 13S(79.9663), 13T(79.9663), 17M(15.9949), 2M(15.9949), 6M(15.9949), 6S(79.9663), 8S(79.9663)
AT1G20220.1				315		Chr1:7005090-7007285 REVERSE LENGTH=315		20.63	1	0.999	5	5	5	74	74	74	0	0	0	13S(79.9663), 14M(15.9949), 2S(79.9663), 3T(79.9663), 7Y(79.9663)
AT1G20260.1				487		Chr1:7016971-7020290 FORWARD LENGTH=487		8.83	1	0.999	6	0	6	91	0	91	0	0	0	10S(79.9663), 7S(79.9663), 8M(15.9949), 9M(15.9949)		AT1G76030.1
AT1G20330.1				361		Chr1:7038968-7040053 REVERSE LENGTH=361		7.76	1	0.999	2	2	2	25	25	25	0	0	0	8S(79.9663)
AT1G20370.1				549		Chr1:7051846-7053588 REVERSE LENGTH=549		8.56	1	0.999	3	3	3	6	6	6	0	0	0	11M(15.9949), 5S(79.9663), 5T(79.9663), 6S(79.9663)
AT1G20440.1				265		Chr1:7084722-7085664 REVERSE LENGTH=265		47.92	1	0.999	10	10	10	326	326	326	0	0	0	10S(79.9663), 10T(79.9663), 11T(79.9663), 12T(79.9663), 13T(79.9663), 14S(79.9663), 15S(79.9663), 16S(79.9663), 19T(79.9663), 3S(79.9663), 4S(79.9663), 8T(79.9663), 9T(79.9663)
AT1G20450.2				259		Chr1:7088235-7089107 REVERSE LENGTH=259		40.15	1	0.999	10	1	10	231	1	231	0	0	0	10M(15.9949), 10S(79.9663), 10T(79.9663), 13T(79.9663), 3T(79.9663), 4S(79.9663), 6S(79.9663), 7S(79.9663), 7T(79.9663), 8S(79.9663), 8T(79.9663), 9T(79.9663), N-term(42.0106)
AT1G20620.1				492		Chr1:7143142-7146193 FORWARD LENGTH=492		5.49	1	0.999	3	0	3	61	0	61	0	0	0			AT1G20620.4, AT1G20620.5, AT1G20620.6
AT1G20630.1				492		Chr1:7146812-7149609 FORWARD LENGTH=492		9.76	1	0.999	5	3	3	29	14	14	0	0	0	1C(57.0214)
AT1G20650.1				381		Chr1:7158422-7160022 REVERSE LENGTH=381		6.82	1	0.999	4	4	4	87	87	87	0	0	0	10S(79.9663), 12T(79.9663), 3S(79.9663), 4S(79.9663), 6S(79.9663)
AT1G20670.1				652		Chr1:7164537-7167933 REVERSE LENGTH=652		18.71	1	0.999	10	10	10	282	282	282	0	0	0	10S(79.9663), 10T(79.9663), 11T(79.9663), 13T(79.9663), 17S(79.9663), 1S(79.9663), 1T(79.9663), 3C(57.0214), 3S(79.9663), 4S(79.9663), 6S(79.9663), 7S(79.9663), 9S(79.9663)
AT1G20696.1				141		Chr1:7179825-7181174 FORWARD LENGTH=141		41.13	1	0.999	4	0	4	175	0	175	0	0	0	15S(79.9663), 3S(79.9663), 5S(79.9663)		AT1G20696.4
AT1G20720.1				1175		Chr1:7185658-7192794 REVERSE LENGTH=1175		3.66	1	0.999	4	0	4	22	0	22	0	0	0	13T(79.9663), 14S(79.9663), 1S(79.9663), 3S(79.9663), 4S(79.9663), 6S(79.9663), 6T(79.9663), 8S(79.9663), 9S(79.9663)		AT1G20720.2
AT1G20760.1				1019		Chr1:7209515-7214773 FORWARD LENGTH=1019		23.75	1	0.999	24	24	24	1409	1409	1409	0	0	0	10Y(79.9663), 11S(79.9663), 12S(79.9663), 12T(79.9663), 14S(79.9663), 14T(79.9663), 15S(79.9663), 16S(79.9663), 16T(79.9663), 17S(79.9663), 17T(79.9663), 19S(79.9663), 1S(79.9663), 22S(79.9663), 24S(79.9663), 26S(79.9663), 30Y(79.9663), 32Y(79.9663), 3M(15.9949), 3S(79.9663), 3T(79.9663), 4S(79.9663), 4T(79.9663), 6S(79.9663), 6Y(79.9663), 7S(79.9663), 8S(79.9663), 8T(79.9663), 9S(79.9663), 9T(79…
AT1G20840.1				734		Chr1:7245107-7247674 REVERSE LENGTH=734		17.17	1	0.999	13	0	13	359	0	359	0	0	0	10M(15.9949), 10S(79.9663), 13Y(79.9663), 15T(79.9663), 17S(79.9663), 1S(79.9663), 23S(79.9663), 25S(79.9663), 26M(15.9949), 31S(79.9663), 34M(15.9949), 3S(79.9663), 4S(79.9663), 5S(79.9663), 5Y(79.9663), 7M(15.9949), 7S(79.9663), 7T(79.9663), 8S(79.9663)		AT1G20840.2
AT1G20900.1				311		Chr1:7273024-7273959 FORWARD LENGTH=311		9	1	0.999	2	2	2	12	12	12	0	0	0	10S(79.9663), 17S(79.9663), 21T(79.9663), 2S(79.9663), 5S(79.9663)
AT1G20910.1				398		Chr1:7277209-7280635 REVERSE LENGTH=398		9.8	1	0.999	6	0	6	103	0	103	0	0	0	3M(15.9949), 3T(79.9663), 4M(15.9949), 4S(79.9663), 5M(15.9949), 5S(79.9663), 5T(79.9663), 6S(79.9663), 7T(79.9663)		AT1G20910.2
AT1G20920.1				1166		Chr1:7285342-7288842 FORWARD LENGTH=1166		12.78	1	0.999	12	0	12	253	0	253	0	0	0	11S(79.9663), 11Y(79.9663), 19S(79.9663), 1S(79.9663), 1Y(79.9663), 21T(79.9663), 23M(15.9949), 30M(15.9949), 3S(79.9663), 4S(79.9663), 6S(79.9663), 7S(79.9663), 8S(79.9663), 9S(79.9663)		AT1G20920.3, AT1G20920.4, AT1G20920.5, AT1G20920.6, AT1G20920.7
AT1G20960.1				2171		Chr1:7302591-7309914 REVERSE LENGTH=2171		5.8	1	0.999	13	0	13	98	0	98	0	0	0	10M(15.9949), 11S(79.9663), 3S(79.9663), 5S(79.9663), 6S(79.9663), 7S(79.9663), 8S(79.9663), 8T(79.9663)		AT1G20960.2
AT1G20970.1				1364		Chr1:7314338-7319246 FORWARD LENGTH=1364		27.57	1	0.999	31	31	31	558	558	558	0	0	0	10S(79.9663), 11T(79.9663), 12S(79.9663), 13S(79.9663), 14S(79.9663), 16M(15.9949), 16S(79.9663), 16T(79.9663), 17S(79.9663), 1M(15.9949), 1S(79.9663), 1T(79.9663), 2C(57.0214), 2S(79.9663), 32C(57.0214), 3S(79.9663), 3T(79.9663), 4C(57.0214), 4S(79.9663), 4T(79.9663), 5S(79.9663), 5T(79.9663), 6S(79.9663), 7S(79.9663), 7T(79.9663), 8S(79.9663), 9S(79.9663)
AT1G20980.1				1035		Chr1:7325042-7328933 FORWARD LENGTH=1035		2.61	1	0.999	2	2	2	68	68	68	0	0	0	11S(79.9663), 12S(79.9663), 1S(79.9663), 3S(79.9663), 4M(15.9949), 5T(79.9663), 6M(15.9949)
AT1G21000.1				246		Chr1:7337919-7339088 FORWARD LENGTH=246		10.98	1	0.999	2	0	2	36	0	36	0	0	0	12T(79.9663), 13T(79.9663), 6S(79.9663), 8S(79.9663)		AT1G21000.2
AT1G21060.1				517		Chr1:7371763-7374085 FORWARD LENGTH=517		3.68	1	0.9989	2	0	2	6	0	6	0	0	0	5S(79.9663), 7S(79.9663), 8S(79.9663)		AT1G21060.2
AT1G21080.1				391		Chr1:7378822-7382275 REVERSE LENGTH=391		15.6	1	0.999	7	0	7	367	0	367	0	0	0	10S(79.9663), 11S(79.9663), 12S(79.9663), 13T(79.9663), 14S(79.9663), 17S(79.9663), 18T(79.9663), 19S(79.9663), 3S(79.9663), 5S(79.9663)		AT1G21080.2
AT1G21170.1				1090		Chr1:7413050-7419411 FORWARD LENGTH=1090		6.51	1	0.999	9	0	7	77	0	74	0	0	0	10S(79.9663), 5M(15.9949), 5S(79.9663), 6S(79.9663), 6T(79.9663), 7S(79.9663), 8S(79.9663), 9S(79.9663)		AT1G21170.2
AT1G21200.1				443		Chr1:7421483-7422814 FORWARD LENGTH=443		16.25	1	0.999	4	0	4	94	0	94	0	0	0	12S(79.9663), 22Y(79.9663), 32C(57.0214), 4M(15.9949), 4S(79.9663), 6S(79.9663), 7M(15.9949)		AT1G21200.2
AT1G21230.1				733		Chr1:7429980-7432346 FORWARD LENGTH=733		3.27	1	0.999	2	1	2	9	2	9	0	0	0	2S(79.9663), 2T(79.9663), 7S(79.9663)
AT1G21270.1				732		Chr1:7444997-7447345 FORWARD LENGTH=732		1.5	1	0.9989	1	1	1	3	3	3	0	0	0	3T(79.9663), 4T(79.9663)
AT1G21370.1				342		Chr1:7484250-7485451 FORWARD LENGTH=342		6.14	1	0.999	2	0	2	16	0	16	0	0	0	1S(79.9663), 6S(79.9663)		AT1G21370.2
AT1G21380.1				506		Chr1:7485806-7488032 REVERSE LENGTH=506		6.92	1	0.999	3	3	3	29	29	29	0	0	0	1S(79.9663), 3S(79.9663), 4S(79.9663), 7S(79.9663)
AT1G21440.1				336		Chr1:7502325-7504103 REVERSE LENGTH=336		13.99	1	0.999	6	0	6	47	0	47	0	0	0	4S(79.9663), 7C(57.0214), 9M(15.9949)		AT1G21440.2
AT1G21480.1				462		Chr1:7519116-7521426 REVERSE LENGTH=462		1.95	1	0.999	1	0	1	2	0	2	0	0	0	2S(79.9663), 4T(79.9663), N-term(42.0106)		AT1G21480.2
AT1G21580.1				2166		Chr1:7557822-7565655 REVERSE LENGTH=2166		9.05	1	0.999	15	0	15	139	0	139	0	0	0	10S(79.9663), 10Y(79.9663), 12S(79.9663), 12T(79.9663), 14C(57.0214), 14S(79.9663), 16S(79.9663), 2S(79.9663), 3M(15.9949), 3S(79.9663), 4S(79.9663), 5S(79.9663), 6C(57.0214), 6S(79.9663), 7S(79.9663), 7Y(79.9663), 8S(79.9663), 8T(79.9663), 9S(79.9663)		AT1G21580.2, AT1G21580.3, AT1G21580.4, AT1G21580.5, AT1G21580.6, AT1G21580.7, AT1G21580.8, AT1G21580.9
AT1G21600.1				328		Chr1:7571514-7573782 REVERSE LENGTH=328		11.28	1	0.999	2	0	2	6	0	6	0	0	0	16M(15.9949)		AT1G21600.2
AT1G21630.1				1218		Chr1:7581457-7587796 FORWARD LENGTH=1218		17.49	1	0.999	21	0	21	878	0	878	0	0	0	10T(79.9663), 11S(79.9663), 12S(79.9663), 14S(79.9663), 15S(79.9663), 18S(79.9663), 1S(79.9663), 1T(79.9663), 1Y(79.9663), 20T(79.9663), 2T(79.9663), 3S(79.9663), 4M(15.9949), 4S(79.9663), 4Y(79.9663), 6S(79.9663), 7S(79.9663), 7T(79.9663), 8S(79.9663), 8T(79.9663), 9Y(79.9663)		AT1G21630.2, AT1G21630.3, AT1G21630.4
AT1G21660.1				523		Chr1:7605924-7608835 FORWARD LENGTH=523		5.93	1	0.999	3	3	3	73	73	73	0	0	0	10S(79.9663), 13S(79.9663), 1S(79.9663), 3S(79.9663), 4S(79.9663), 7S(79.9663), 8S(79.9663), 9S(79.9663)
AT1G21690.1				339		Chr1:7615675-7618362 FORWARD LENGTH=339		5.6	1	0.999	2	0	2	10	0	10	0	0	0			AT1G21690.3, AT1G21690.4
AT1G21700.1				807		Chr1:7620156-7623978 REVERSE LENGTH=807		4.71	1	0.999	2	2	2	101	101	101	0	0	0	16S(79.9663), 1T(79.9663), 2T(79.9663), 3S(79.9663), 4S(79.9663)
AT1G21730.1				890		Chr1:7630365-7636247 FORWARD LENGTH=890		6.63	1	0.999	5	5	5	50	50	50	0	0	0	10S(79.9663), 20S(79.9663), 21S(79.9663), 22S(79.9663), 25S(79.9663), 26S(79.9663), 2S(79.9663), 3M(15.9949), 3T(79.9663), 5S(79.9663)
AT1G21740.1				953		Chr1:7641580-7645078 FORWARD LENGTH=953		2.41	1	0.999	3	3	3	3	3	3	0	0	0	10S(79.9663), 1S(79.9663), 4S(79.9663), 9S(79.9663)
AT1G21750.1				501		Chr1:7645767-7648514 FORWARD LENGTH=501		29.74	1	0.999	15	3	15	166	10	166	0	0	0	3S(79.9663), 6T(79.9663), 7S(79.9663)
AT1G21810.1				629		Chr1:7656578-7658637 REVERSE LENGTH=629		3.02	1	0.999	1	0	1	5	0	5	0	0	0	13S(79.9663), 15S(79.9663), 1T(79.9663), 6S(79.9663)		AT1G21810.2, AT1G21810.3
AT1G21980.1				752		Chr1:7735053-7738309 FORWARD LENGTH=752		2.13	1	0.999	1	1	1	3	3	3	0	0	0	3S(79.9663), 4S(79.9663)
AT1G22060.1				1999		Chr1:7773373-7780586 REVERSE LENGTH=1999		5.45	1	0.999	12	0	12	55	0	55	0	0	0	10S(79.9663), 11S(79.9663), 13S(79.9663), 1C(57.0214), 1S(79.9663), 2S(79.9663), 3M(15.9949), 3S(79.9663), 3T(79.9663), 4S(79.9663), 4T(79.9663), 5S(79.9663), 6S(79.9663), 8M(15.9949), 9S(79.9663)		AT1G22060.2
AT1G22100.1				441		Chr1:7798023-7800030 REVERSE LENGTH=441		2.95	1	0.999	1	1	1	15	15	15	0	0	0	3S(79.9663)
AT1G22150.1				656		Chr1:7818361-7821344 FORWARD LENGTH=656		2.29	1	0.999	1	0	1	11	0	11	0	0	0	11S(79.9663)		AT1G22150.2, AT1G22150.3, AT1G22150.4
AT1G22270.1				124		Chr1:7865548-7865922 FORWARD LENGTH=124		12.9	1	0.9988	2	2	2	8	8	8	0	0	0
AT1G22280.2				199		Chr1:7874236-7875054 FORWARD LENGTH=199		16.58	1	0.999	2	1	2	196	1	196	0	0	0	10S(79.9663), 4S(79.9663), 5S(79.9663), 7S(79.9663), 9S(79.9663)
AT1G22300.1				254		Chr1:7879146-7881103 REVERSE LENGTH=254		19.69	1	0.999	7	0	7	60	0	60	0	0	0	18T(79.9663), 4M(15.9949), 8M(15.9949), 8S(79.9663)		AT1G22300.2
AT1G22310.2				524		Chr1:7881714-7883644 REVERSE LENGTH=524		2.48	1	0.999	1	1	1	58	58	58	0	0	0	10S(79.9663)
AT1G22370.2				479		Chr1:7898116-7899879 REVERSE LENGTH=479		6.89	1	0.999	3	1	3	24	18	24	0	0	0	3M(15.9949), 3S(79.9663), 4S(79.9663), 5C(57.0214)
AT1G22410.1				527		Chr1:7912120-7914742 FORWARD LENGTH=527		4.36	1	0.999	2	2	2	25	25	25	0	0	0
AT1G22450.1				191		Chr1:7925447-7926918 FORWARD LENGTH=191		29.84	1	0.999	5	5	5	46	46	46	0	0	0	7C(57.0214)
AT1G22500.1				381		Chr1:7949581-7950726 FORWARD LENGTH=381		7.87	1	0.999	3	3	3	16	16	16	0	0	0	2M(15.9949), 3S(79.9663), 4S(79.9663), 6S(79.9663), 9T(79.9663)
AT1G22530.1				683		Chr1:7955773-7958326 REVERSE LENGTH=683		20.94	1	0.999	16	1	15	171	2	144	0	0	0	10S(79.9663), 10T(79.9663), 12S(79.9663), 13Y(79.9663), 5S(79.9663), 6S(79.9663), 6T(79.9663), 7S(79.9663), 7T(79.9663), 8T(79.9663), 9S(79.9663)
AT1G22600.1				385		Chr1:7987308-7989187 REVERSE LENGTH=385		7.53	1	0.999	2	2	2	3	3	3	0	0	0	10S(79.9663), 13S(79.9663)
AT1G22620.1				912		Chr1:7997889-8002787 REVERSE LENGTH=912		4.28	1	0.999	4	3	4	72	71	72	0	0	0	3C(57.0214), 3S(79.9663), 5S(79.9663), 6C(57.0214), 9T(79.9663)
AT1G22670.1				422		Chr1:8021854-8023516 REVERSE LENGTH=422		6.64	1	0.9838	1	1	1	13	13	13	0	0	0	10S(79.9663), 13Y(79.9663), 16M(15.9949), 5M(15.9949), 7S(79.9663), 8S(79.9663)
AT1G22710.1				512		Chr1:8030911-8032970 REVERSE LENGTH=512		7.03	1	0.999	2	2	2	35	35	35	0	0	0	10T(79.9663), 12T(79.9663), 6S(79.9663)
AT1G22730.1				693		Chr1:8046511-8048769 FORWARD LENGTH=693		3.32	1	0.999	2	2	2	2	2	2	0	0	0	4T(79.9663), 9S(79.9663), N-term(42.0106)
AT1G22760.1				660		Chr1:8055599-8058799 FORWARD LENGTH=660		7.58	1	0.999	5	4	4	8	6	6	0	0	0	3S(79.9663), 9S(79.9663)
AT1G22780.1				152		Chr1:8067990-8069163 FORWARD LENGTH=152		10.53	1	0.999	3	0	3	25	0	25	0	0	0	5M(15.9949), 6M(15.9949)		AT1G34030.1, AT4G09800.1
AT1G22790.1				216		Chr1:8070271-8071292 FORWARD LENGTH=216		14.81	1	0.999	2	0	2	38	0	38	0	0	0	10S(79.9663), 3S(79.9663), 4S(79.9663), 5S(79.9663), 7M(15.9949)		AT1G22790.2
AT1G22870.1				913		Chr1:8089501-8094173 FORWARD LENGTH=913		2.96	1	0.999	2	0	2	13	0	13	0	0	0	2S(79.9663), 3T(79.9663)		AT1G22870.2, AT1G22870.3
AT1G22920.1				357		Chr1:8109882-8111895 REVERSE LENGTH=357		15.41	1	0.999	5	2	5	20	5	20	0	0	0	11S(79.9663), 12M(15.9949), 2S(79.9663), 6S(79.9663), N-term(42.0106)
AT1G22950.1				397		Chr1:8125291-8127168 REVERSE LENGTH=397		3.02	1	0.9975	1	1	1	2	2	2	0	0	0	10C(57.0214), 7S(79.9663), 9S(79.9663)
AT1G23080.1				619		Chr1:8180768-8183406 REVERSE LENGTH=619		10.5	1	0.999	5	0	5	144	0	144	0	0	0	10M(15.9949), 11T(79.9663), 12S(79.9663), 13C(57.0214), 13S(79.9663), 15M(15.9949), 16S(79.9663), 17S(79.9663), 18S(79.9663), 1C(57.0214), 1S(79.9663), 3S(79.9663), 3T(79.9663), 3Y(79.9663), 7S(79.9663), 8C(57.0214), 8T(79.9663)		AT1G23080.2, AT1G23080.3, AT1G23080.4
AT1G23170.1				569		Chr1:8212724-8215516 FORWARD LENGTH=569		3.87	1	0.999	1	0	1	83	0	83	0	0	0	14S(79.9663), 1S(79.9663), 4Y(79.9663), 9Y(79.9663)		AT1G23170.2
AT1G23190.1				583		Chr1:8219946-8224186 FORWARD LENGTH=583		16.47	1	0.999	8	3	8	183	118	183	0	0	0	10S(79.9663), 12S(79.9663), 26M(15.9949), 2S(79.9663), 3M(15.9949), 3T(79.9663), 4T(79.9663), 6S(79.9663), 8T(79.9663)
AT1G23230.1				1615		Chr1:8244481-8251741 FORWARD LENGTH=1615		1.67	1	0.999	2	0	2	4	0	4	0	0	0	5S(79.9663), 5T(79.9663), 7S(79.9663)		AT1G23230.2, AT1G23230.3
AT1G23240.1				210		Chr1:8252894-8254494 REVERSE LENGTH=210		17.14	1	0.999	3	0	3	16	0	16	0	0	0	5C(57.0214), 6M(15.9949), 9S(79.9663)		AT1G23240.3, AT1G23240.4
AT1G23260.1				158		Chr1:8257209-8258573 REVERSE LENGTH=158		17.72	1	0.9985	3	1	2	14	6	13	0	0	0	1S(79.9663), 2S(79.9663), 5S(79.9663), N-term(42.0106)
AT1G23280.1				303		Chr1:8260865-8262650 REVERSE LENGTH=303		12.21	1	0.999	3	3	3	70	70	70	0	0	0	11S(79.9663), 3Y(79.9663), 5T(79.9663), 6T(79.9663)
AT1G23540.1				720		Chr1:8346942-8349786 REVERSE LENGTH=720		8.06	1	0.999	4	2	4	10	4	10	0	0	0	10S(79.9663), 12S(79.9663), 1S(79.9663), 3S(79.9663), 4C(57.0214)
AT1G23700.1				473		Chr1:8379454-8381965 REVERSE LENGTH=473		2.54	1	0.999	1	0	1	12	0	12	0	0	0	1T(79.9663), 3S(79.9663), 6T(79.9663)		AT1G23700.2, AT1G23700.3
AT1G23710.1				295		Chr1:8385363-8386250 FORWARD LENGTH=295		14.58	1	0.999	2	2	2	3	3	3	0	0	0	17S(79.9663), 3S(79.9663)
AT1G23730.1				258		Chr1:8395965-8398014 FORWARD LENGTH=258		13.57	1	0.999	4	0	4	22	0	22	0	0	0	11C(57.0214), 1S(79.9663), 2S(79.9663), 8C(57.0214), N-term(42.0106)		AT1G23730.2
AT1G23750.1				137		Chr1:8400638-8401171 FORWARD LENGTH=137		13.14	1	0.999	2	0	2	24	0	24	0	0	0	8S(79.9663)		AT1G23750.2
AT1G23800.1				534		Chr1:8412238-8414804 REVERSE LENGTH=534		7.68	1	0.999	4	1	4	18	4	18	0	0	0
AT1G23820.1				334		Chr1:8420410-8422724 FORWARD LENGTH=334		13.47	1	0.999	3	0	3	27	0	27	0	0	0	10C(57.0214), 11M(15.9949), 3S(79.9663), 9M(15.9949)		AT1G23820.2
AT1G23860.1				187		Chr1:8428091-8429164 REVERSE LENGTH=187		28.34	1	0.999	9	0	9	228	0	228	0	0	0	10Y(79.9663), 1S(79.9663), 2S(79.9663), 2Y(79.9663), 3S(79.9663), 3T(79.9663), 5S(79.9663), 5T(79.9663), 7S(79.9663)		AT1G23860.2
AT1G23935.2				1232		Chr1:8461939-8469346 FORWARD LENGTH=1232		4.06	1	0.999	3	1	3	33	6	33	0	0	0	11S(79.9663), 26S(79.9663), 28S(79.9663), 30T(79.9663), 3S(79.9663)
AT1G24020.1				155		Chr1:8500653-8501458 REVERSE LENGTH=155		23.23	1	0.999	4	0	4	65	0	65	0	0	0			AT1G24020.2
AT1G24160.1				540		Chr1:8553669-8555830 REVERSE LENGTH=540		22.78	1	0.999	17	0	17	417	0	417	0	0	0	1C(57.0214), 1S(79.9663), 2M(15.9949), 2S(79.9663), 3S(79.9663), 3T(79.9663), 4S(79.9663), 5S(79.9663), 5T(79.9663), 6S(79.9663), 7S(79.9663), 7T(79.9663), 8S(79.9663), 9S(79.9663)		AT1G24160.2
AT1G24180.1				393		Chr1:8560777-8563382 REVERSE LENGTH=393		11.7	1	0.999	6	4	6	156	82	156	0	0	0	2C(57.0214), 5S(79.9663), 6M(15.9949), 7S(79.9663)
AT1G24190.3				1338		Chr1:8563706-8569927 REVERSE LENGTH=1338		11.58	1	0.999	12	1	12	247	22	247	0	0	0	10M(15.9949), 10S(79.9663), 11T(79.9663), 12S(79.9663), 14S(79.9663), 16Y(79.9663), 18S(79.9663), 1S(79.9663), 3S(79.9663), 4S(79.9663), 5S(79.9663), 6C(57.0214), 6S(79.9663), 9C(57.0214), 9S(79.9663)
AT1G24267.1				343		Chr1:8604451-8607241 REVERSE LENGTH=343		15.16	1	0.999	4	0	4	96	0	96	0	0	0	10S(79.9663), 1S(79.9663), 2S(79.9663), 3S(79.9663), 4S(79.9663), 8S(79.9663), 9M(15.9949)		AT1G24267.2
AT1G24300.1				1495		Chr1:8614515-8620420 REVERSE LENGTH=1495		12.71	1	0.999	14	0	14	224	0	224	0	0	0	10S(79.9663), 11S(79.9663), 14S(79.9663), 1M(15.9949), 1S(79.9663), 22S(79.9663), 2M(15.9949), 2S(79.9663), 2T(79.9663), 3S(79.9663), 3T(79.9663), 4S(79.9663), 5M(15.9949), 5S(79.9663), 6Y(79.9663), 7M(15.9949), 7S(79.9663), 7Y(79.9663), 8S(79.9663), 9S(79.9663), 9T(79.9663)		AT1G24300.2
AT1G24330.1				771		Chr1:8631779-8634835 FORWARD LENGTH=771		6.61	1	0.999	4	0	4	14	0	14	0	0	0	12S(79.9663), 3M(15.9949), 4S(79.9663), 6S(79.9663), 7S(79.9663), 8C(57.0214), 8S(79.9663), 9T(79.9663)		AT1G24330.2
AT1G24360.1				319		Chr1:8640820-8643283 FORWARD LENGTH=319		7.84	1	0.999	2	2	2	11	11	11	0	0	0	4T(79.9663), 7M(15.9949), 8M(15.9949), 9S(79.9663)
AT1G24400.1				441		Chr1:8651563-8653561 REVERSE LENGTH=441		5.67	1	0.999	2	2	2	25	25	25	0	0	0	3S(79.9663), 5M(15.9949), 6S(79.9663), 8S(79.9663), 8Y(79.9663), N-term(42.0106)
AT1G24460.2				1732		Chr1:8666072-8672338 FORWARD LENGTH=1732		8.03	1	0.999	7	1	7	150	1	150	0	0	0	11S(79.9663), 15T(79.9663), 19S(79.9663), 1M(15.9949), 1S(79.9663), 22S(79.9663), 3M(15.9949), 3S(79.9663), 4T(79.9663), 5T(79.9663), 7S(79.9663)
AT1G24510.1				535		Chr1:8685504-8688101 REVERSE LENGTH=535		7.1	1	0.999	4	0	4	14	0	14	0	0	0	5T(79.9663), 6T(79.9663), 7M(15.9949), 7T(79.9663)		AT1G24510.2, AT1G24510.3
AT1G24560.1				678		Chr1:8702644-8705640 FORWARD LENGTH=678		7.82	1	0.999	3	3	3	8	8	8	0	0	0	11S(79.9663), 12M(15.9949), 7S(79.9663), 8S(79.9663), N-term(42.0106)
AT1G24600.1				72		Chr1:8720375-8720593 FORWARD LENGTH=72		13.89	1	0.9989	2	0	2	6	0	6	0	0	0	1S(79.9663), 3S(79.9663)		AT1G67920.1
AT1G24620.1				186		Chr1:8723893-8724453 REVERSE LENGTH=186		32.8	1	0.999	5	5	5	12	12	12	0	0	0	11C(57.0214), 18S(79.9663), 4S(79.9663), 6C(57.0214), 8S(79.9663)
AT1G24706.1				1804		Chr1:8742210-8755243 FORWARD LENGTH=1804		7.98	1	0.999	20	0	20	380	0	380	0	0	0	11T(79.9663), 1S(79.9663), 1T(79.9663), 2S(79.9663), 2T(79.9663), 3M(15.9949), 3S(79.9663), 3T(79.9663), 5T(79.9663), 6S(79.9663), 6T(79.9663), 8S(79.9663), 9S(79.9663)		AT1G24706.4, AT1G24706.5, AT1G24706.6, AT1G24706.7, AT1G24706.8, AT1G24706.9
AT1G24764.1				634		Chr1:8760001-8763256 REVERSE LENGTH=634		10.73	1	0.999	7	0	4	38	0	25	0	0	0	10S(79.9663), 2S(79.9663), 3S(79.9663), 4S(79.9663)		AT1G24764.2, AT1G24764.3
AT1G25260.1				235		Chr1:8854163-8855766 REVERSE LENGTH=235		12.34	1	0.999	3	3	3	64	64	64	0	0	0	12S(79.9663), 16T(79.9663), 17S(79.9663), 3S(79.9663), 4S(79.9663)
AT1G25280.1				445		Chr1:8864961-8866608 FORWARD LENGTH=445		5.39	1	0.9976	4	2	4	38	21	38	0	0	0	4S(79.9663), 5S(79.9663), 6S(79.9663), 7S(79.9663)
AT1G25320.1				702		Chr1:8877988-8880180 FORWARD LENGTH=702		4.42	1	0.999	3	2	3	11	9	11	0	0	0	2S(79.9663), 3S(79.9663), 5S(79.9663), 6S(79.9663), 8S(79.9663)
AT1G25350.1				795		Chr1:8889280-8894205 REVERSE LENGTH=795		3.52	1	0.999	3	0	3	44	0	44	0	0	0			AT1G25350.2
AT1G25490.1				588		Chr1:8951700-8954899 FORWARD LENGTH=588		5.95	1	0.999	4	0	4	98	0	98	0	0	0			AT3G25800.1, AT3G25800.2, AT3G25800.3
AT1G25530.1				440		Chr1:8964827-8967391 REVERSE LENGTH=440		3.41	1	0.999	3	3	3	199	199	199	0	0	0	2S(79.9663), 3S(79.9663), 4S(79.9663), 7S(79.9663), 9S(79.9663), N-term(42.0106)
AT1G25570.1				628		Chr1:8992183-8995430 REVERSE LENGTH=628		4.62	1	0.999	4	4	4	39	39	39	0	0	0	1S(79.9663), 3M(15.9949), 3S(79.9663), 5M(15.9949), 7M(15.9949), 9M(15.9949)
AT1G26110.1				611		Chr1:9024616-9027556 REVERSE LENGTH=611		9.98	1	0.999	6	0	6	57	0	57	0	0	0	10M(15.9949), 10S(79.9663), 12S(79.9663), 1S(79.9663), 23T(79.9663), 2T(79.9663), 3T(79.9663), 4S(79.9663)		AT1G26110.2
AT1G26120.1				476		Chr1:9028656-9031402 REVERSE LENGTH=476		8.19	1	0.999	4	4	4	56	56	56	0	0	0	1S(79.9663), 2S(79.9663), 3S(79.9663), 4S(79.9663), 5S(79.9663), 6C(57.0214), 7C(57.0214), 8C(57.0214), 9S(79.9663)
AT1G26130.1				1184		Chr1:9033600-9038246 FORWARD LENGTH=1184		1.27	1	0.999	1	0	1	33	0	33	0	0	0	13M(15.9949), 5C(57.0214), 6S(79.9663), 8S(79.9663)		AT1G26130.2, AT1G26130.3, AT1G26130.4
AT1G26150.1				762		Chr1:9039790-9042873 REVERSE LENGTH=762		1.44	1	0.999	1	0	1	14	0	14	0	0	0	3S(79.9663), 4S(79.9663)		AT1G26150.2
AT1G26170.1				1022		Chr1:9047539-9054438 REVERSE LENGTH=1022		2.94	1	0.999	2	2	2	73	73	73	0	0	0	10Y(79.9663), 14Y(79.9663), 16S(79.9663), 9S(79.9663)
AT1G26190.1				674		Chr1:9057285-9060433 REVERSE LENGTH=674		9.2	1	0.999	6	0	5	66	0	65	0	0	0	10S(79.9663), 12S(79.9663), 2M(15.9949), 3S(79.9663), 4S(79.9663), 5S(79.9663), 7S(79.9663), 9S(79.9663)		AT1G26190.6
AT1G26270.1				630		Chr1:9089822-9091714 REVERSE LENGTH=630		8.41	1	0.999	5	5	5	24	24	24	0	0	0	10M(15.9949), 1S(79.9663), 3S(79.9663), 6C(57.0214), 7S(79.9663), 8S(79.9663)
AT1G26300.1				316		Chr1:9096023-9099746 REVERSE LENGTH=316		14.24	1	0.999	7	3	7	45	29	45	0	0	0	1S(79.9663), 3S(79.9663), 4S(79.9663), 4T(79.9663), 7T(79.9663), 9T(79.9663)
AT1G26340.1				135		Chr1:9113992-9114755 FORWARD LENGTH=135		26.67	1	0.999	3	3	3	11	11	11	0	0	0	2Y(79.9663), 3S(79.9663), 4C(57.0214), 4M(15.9949)
AT1G26460.1				630		Chr1:9151816-9154407 FORWARD LENGTH=630		7.46	1	0.999	3	3	3	3	3	3	0	0	0	10M(15.9949), 21T(79.9663), 23S(79.9663), 2M(15.9949)
AT1G26470.1				133		Chr1:9155134-9156036 FORWARD LENGTH=133		26.32	1	0.999	4	4	4	47	47	47	0	0	0	11S(79.9663), 13C(57.0214), 13S(79.9663), 15C(57.0214), 19S(79.9663), 22S(79.9663), 24C(57.0214), 3S(79.9663), 4S(79.9663)
AT1G26480.1				268		Chr1:9156573-9157845 REVERSE LENGTH=268		16.42	1	0.999	3	3	3	13	13	13	0	0	0	21T(79.9663), 3S(79.9663), 8M(15.9949)
AT1G26540.1				695		Chr1:9167783-9170795 REVERSE LENGTH=695		10.07	1	0.999	7	7	7	44	44	44	0	0	0	13T(79.9663), 14M(15.9949), 15C(57.0214), 15S(79.9663), 16C(57.0214), 16S(79.9663), 17C(57.0214), 18S(79.9663), 20S(79.9663), 21M(15.9949), 5T(79.9663), 6S(79.9663), 7S(79.9663), 8S(79.9663)
AT1G26550.1				142		Chr1:9171800-9172716 FORWARD LENGTH=142		16.9	1	0.999	2	2	2	8	8	8	0	0	0	10S(79.9663), 7T(79.9663), 8C(57.0214)
AT1G26580.1				493		Chr1:9185620-9187213 FORWARD LENGTH=493		4.06	1	0.999	1	0	1	18	0	18	0	0	0	13S(79.9663)		AT1G26580.2, AT1G26580.3
AT1G26620.1				867		Chr1:9195838-9198719 REVERSE LENGTH=867		3.11	1	0.999	2	2	2	21	21	21	0	0	0	10M(15.9949), 3S(79.9663), 5S(79.9663)
AT1G26630.1				159		Chr1:9205968-9207098 FORWARD LENGTH=159		26.42	1	0.999	5	1	5	471	51	471	0	0	0	10S(79.9663), 12S(79.9663), 1M(15.9949), 1S(79.9663), 2S(79.9663), 5S(79.9663), 7S(79.9663), N-term(42.0106)
AT1G26690.1				214		Chr1:9224299-9225682 REVERSE LENGTH=214		5.14	1	0.999	1	1	1	9	9	9	0	0	0	6M(15.9949)
AT1G26850.1				616		Chr1:9301146-9303432 REVERSE LENGTH=616		8.12	1	0.999	6	0	6	76	0	76	0	0	0	10M(15.9949), 1C(57.0214), 5C(57.0214), 7C(57.0214)		AT1G26850.2
AT1G27050.1				205		Chr1:9393706-9394408 FORWARD LENGTH=205		8.78	1	0.999	1	1	1	25	25	25	0	0	0	10S(79.9663), 15S(79.9663), 9S(79.9663)
AT1G27090.1				420		Chr1:9404041-9406098 REVERSE LENGTH=420		24.29	1	0.999	7	7	7	97	97	97	0	0	0	14M(15.9949), 15T(79.9663), 2S(79.9663), 3S(79.9663), 3T(79.9663), 4M(15.9949), 4S(79.9663), 4Y(79.9663), 5S(79.9663), 6T(79.9663), 7S(79.9663), 7T(79.9663), 9S(79.9663)
AT1G27100.1				519		Chr1:9407557-9411074 REVERSE LENGTH=519		9.06	1	0.999	4	4	4	89	89	89	0	0	0	11S(79.9663), 1T(79.9663), 2S(79.9663), 3S(79.9663), 3T(79.9663), 4S(79.9663), 5S(79.9663), 6S(79.9663), 8S(79.9663), 9S(79.9663)
AT1G27130.1				227		Chr1:9425582-9426597 FORWARD LENGTH=227		26.43	1	0.999	3	3	3	3	3	3	0	0	0
AT1G27150.1				468		Chr1:9429177-9432068 FORWARD LENGTH=468		7.48	1	0.9989	3	3	3	3	3	3	0	0	0	1S(79.9663), 4M(15.9949), 8M(15.9949)
AT1G27210.1				625		Chr1:9455669-9457917 REVERSE LENGTH=625		6.56	1	0.999	4	4	4	73	73	73	0	0	0	11S(79.9663), 1S(79.9663), 3S(79.9663), 3T(79.9663)
AT1G27370.1				396		Chr1:9505454-9506997 REVERSE LENGTH=396		8.33	1	0.999	3	0	3	5	0	5	0	0	0	3S(79.9663), 4S(79.9663), 5C(57.0214), 9M(15.9949)		AT1G27370.2, AT1G27370.3, AT1G27370.4, AT1G27370.5, AT1G27370.6, AT1G27370.7
AT1G27380.1				111		Chr1:9508903-9509827 REVERSE LENGTH=111		9.91	1	0.999	2	0	2	13	0	13	0	0	0	3S(79.9663), 8S(79.9663)		AT1G27380.2, AT1G27380.4
AT1G27430.1				1492		Chr1:9521045-9526928 REVERSE LENGTH=1492		13.94	1	0.999	18	2	16	170	16	151	0	0	0	10S(79.9663), 11S(79.9663), 14S(79.9663), 19S(79.9663), 1M(15.9949), 1S(79.9663), 22S(79.9663), 2S(79.9663), 3M(15.9949), 3S(79.9663), 3T(79.9663), 4S(79.9663), 5S(79.9663), 6S(79.9663), 7M(15.9949), 7S(79.9663), 8S(79.9663), 9S(79.9663), 9T(79.9663)
AT1G27460.1				694		Chr1:9534977-9537424 FORWARD LENGTH=694		5.04	1	0.999	3	0	3	57	0	57	0	0	0	10S(79.9663), 3S(79.9663), 4S(79.9663), 7S(79.9663), 8S(79.9663), 9S(79.9663)		AT1G27460.2, AT1G27460.3
AT1G27470.1				810		Chr1:9540368-9544218 REVERSE LENGTH=810		5.19	1	0.999	2	2	2	3	3	3	0	0	0	11S(79.9663), 17S(79.9663), 1S(79.9663), 8S(79.9663)
AT1G27500.2				661		Chr1:9551629-9553909 REVERSE LENGTH=661		11.95	1	0.999	6	1	6	80	1	80	0	0	0	11M(15.9949), 11S(79.9663), 1S(79.9663), 2S(79.9663), 3C(57.0214), 3S(79.9663), 4C(57.0214), 4S(79.9663), 7S(79.9663), 8S(79.9663)
AT1G27540.1				413		Chr1:9566608-9567849 REVERSE LENGTH=413		2.91	1	0.999	2	0	2	29	0	29	0	0	0	3S(79.9663), 4S(79.9663)		AT1G27540.2, AT1G27540.3
AT1G27595.1				1325		Chr1:9592293-9602917 FORWARD LENGTH=1325		1.43	1	0.999	2	2	2	8	8	8	0	0	0	10S(79.9663), 12C(57.0214)
AT1G27600.1				394		Chr1:9604083-9605881 REVERSE LENGTH=394		7.36	1	0.999	4	0	4	104	0	104	0	0	0	3S(79.9663), 4S(79.9663), 5M(15.9949), 6M(15.9949), 7S(79.9663), 7Y(79.9663), 8S(79.9663)		AT1G27600.2
AT1G27700.1				297		Chr1:9640394-9641752 REVERSE LENGTH=297		7.07	1	0.999	2	2	2	5	5	5	0	0	0	2T(79.9663), 8S(79.9663), N-term(42.0106)
AT1G27750.1				1075		Chr1:9657425-9661750 FORWARD LENGTH=1075		5.02	1	0.999	5	5	5	176	176	176	0	0	0	11S(79.9663), 1S(79.9663), 2M(15.9949), 4C(57.0214), 5S(79.9663), 6M(15.9949), 7C(57.0214), 7T(79.9663), 7Y(79.9663), 8S(79.9663), 9M(15.9949), 9S(79.9663)
AT1G27752.1				873		Chr1:9662250-9667318 FORWARD LENGTH=873		2.06	1	0.999	2	0	2	2	0	2	0	0	0	2S(79.9663), 6S(79.9663)		AT1G27752.2
AT1G27760.1				437		Chr1:9668895-9671322 FORWARD LENGTH=437		5.72	1	0.999	1	0	1	13	0	13	0	0	0	12T(79.9663), 21M(15.9949), 4T(79.9663), 5M(15.9949), 8S(79.9663)		AT1G27760.3
AT1G27850.1				1148		Chr1:9699265-9703701 FORWARD LENGTH=1148		16.64	1	0.999	16	16	16	312	312	312	0	0	0	10S(79.9663), 11C(57.0214), 11S(79.9663), 12M(15.9949), 12S(79.9663), 13T(79.9663), 14C(57.0214), 15S(79.9663), 1M(15.9949), 1S(79.9663), 2S(79.9663), 2T(79.9663), 3S(79.9663), 3T(79.9663), 4S(79.9663), 5S(79.9663), 6S(79.9663), 7S(79.9663), 7T(79.9663), 8M(15.9949), 8S(79.9663), 8T(79.9663)
AT1G27950.1				193		Chr1:9740740-9741991 FORWARD LENGTH=193		11.92	1	0.999	5	5	5	56	56	56	0	0	0	1C(57.0214), 2C(57.0214), 3C(57.0214)
AT1G27980.1				544		Chr1:9748812-9752618 FORWARD LENGTH=544		2.21	1	0.999	1	1	1	7	7	7	0	0	0	10S(79.9663), 7S(79.9663), 9S(79.9663)
AT1G28060.1				786		Chr1:9779167-9782486 FORWARD LENGTH=786		4.33	1	0.999	3	0	3	5	0	5	0	0	0	6S(79.9663), 9S(79.9663)		AT1G28060.2, AT1G28060.3
AT1G28130.1				609		Chr1:9825431-9827883 FORWARD LENGTH=609		8.37	1	0.999	4	1	4	23	5	23	0	0	0	13T(79.9663), 3S(79.9663)
AT1G28200.1				259		Chr1:9850395-9852300 REVERSE LENGTH=259		17.76	1	0.999	4	0	4	33	0	33	0	0	0	12S(79.9663), 13S(79.9663), 19S(79.9663), 2S(79.9663), 3S(79.9663), 4T(79.9663), 5C(57.0214), 5S(79.9663), 9S(79.9663), N-term(42.0106)		AT1G28200.2
AT1G28280.1				247		Chr1:9886652-9887395 REVERSE LENGTH=247		26.72	1	0.999	4	0	4	49	0	49	0	0	0	10M(15.9949), 13Y(79.9663), 1C(57.0214), 21T(79.9663), 4S(79.9663), 7S(79.9663), 8C(57.0214), 8S(79.9663)		AT1G28280.2
AT1G28340.1				626		Chr1:9940175-9943252 FORWARD LENGTH=626		1.76	1	0.999	1	1	1	25	25	25	0	0	0	10S(79.9663), 4S(79.9663), 9M(15.9949)
AT1G28350.1				748		Chr1:9944483-9949577 FORWARD LENGTH=748		4.41	1	0.999	3	0	3	5	0	5	0	0	0	6C(57.0214)		AT1G28350.2
AT1G28370.1				166		Chr1:9956351-9956851 REVERSE LENGTH=166		8.43	1	0.999	1	0	1	10	0	10	0	0	0	10M(15.9949), 1S(79.9663), 3S(79.9663), 5S(79.9663), 6S(79.9663)		AT1G28370.2
AT1G28380.1				612		Chr1:9963696-9966060 FORWARD LENGTH=612		3.43	1	0.999	2	2	2	4	4	4	0	0	0	10S(79.9663), 1S(79.9663), 2C(57.0214), 6M(15.9949), 8S(79.9663), 8T(79.9663)
AT1G28420.1				1705		Chr1:9979936-9987460 FORWARD LENGTH=1705		7.92	1	0.999	11	11	11	277	277	277	0	0	0	10M(15.9949), 10T(79.9663), 11S(79.9663), 11T(79.9663), 15M(15.9949), 15S(79.9663), 1M(15.9949), 23T(79.9663), 2C(57.0214), 2M(15.9949), 3M(15.9949), 3S(79.9663), 4S(79.9663), 4T(79.9663), 5S(79.9663), 6S(79.9663), 7S(79.9663), 9M(15.9949), 9S(79.9663), N-term(42.0106)
AT1G28440.1				996		Chr1:9996914-10000171 FORWARD LENGTH=996		3.41	1	0.999	2	2	2	68	68	68	0	0	0	12S(79.9663), 1M(15.9949), 5T(79.9663), 7Y(79.9663)
AT1G28490.1				245		Chr1:10016433-10017842 FORWARD LENGTH=245		24.49	1	0.999	6	1	6	31	1	31	0	0	0	10S(79.9663), 12S(79.9663), 15S(79.9663), 2S(79.9663), 3S(79.9663), 4Y(79.9663), 9S(79.9663)
AT1G28550.1				218		Chr1:10036966-10037698 REVERSE LENGTH=218		11.47	1	0.999	3	2	2	3	2	2	0	0	0	10T(79.9663), 9T(79.9663)
AT1G28580.1				390		Chr1:10044603-10046379 REVERSE LENGTH=390		6.41	1	0.999	2	0	2	2	0	2	0	0	0	10C(57.0214), 2C(57.0214)		AT1G28580.2
AT1G29025.1				578		Chr1:10124524-10126875 REVERSE LENGTH=578		2.6	1	0.999	2	2	2	25	25	25	0	0	0	11S(79.9663), 12S(79.9663), 8C(57.0214)
AT1G29041.1				178		Chr1:10135451-10135987 FORWARD LENGTH=178		21.35	1	0.999	2	2	2	16	16	16	0	0	0	1S(79.9663), 5S(79.9663), 8S(79.9663)
AT1G29060.1				134		Chr1:10147857-10149459 FORWARD LENGTH=134		18.66	1	0.999	2	2	2	11	11	11	0	0	0	3S(79.9663), 5S(79.9663)
AT1G29140.1				171		Chr1:10179029-10179811 FORWARD LENGTH=171		10.53	1	0.999	2	2	2	4	4	4	0	0	0	5C(57.0214), 8C(57.0214)
AT1G29150.1				419		Chr1:10181240-10182499 FORWARD LENGTH=419		4.3	1	0.999	2	0	2	36	0	36	0	0	0	2M(15.9949)		AT1G29150.2
AT1G29220.1				351		Chr1:10210678-10212571 REVERSE LENGTH=351		18.23	1	0.999	5	0	5	185	0	185	0	0	0	10S(79.9663), 10Y(79.9663), 11S(79.9663), 11Y(79.9663), 12S(79.9663), 13S(79.9663), 14T(79.9663), 18M(15.9949), 19M(15.9949), 1S(79.9663), 7S(79.9663), 8S(79.9663), 9S(79.9663)		AT1G29220.2
AT1G29240.1				577		Chr1:10217023-10218924 REVERSE LENGTH=577		10.75	1	0.999	6	6	6	70	70	70	0	0	0	1T(79.9663), 3S(79.9663), 6T(79.9663), 7S(79.9663), 8T(79.9663), 9S(79.9663)
AT1G29280.1				259		Chr1:10236589-10237467 FORWARD LENGTH=259		13.13	1	0.999	2	2	2	24	24	24	0	0	0	15S(79.9663), 18S(79.9663), 20T(79.9663), 24M(15.9949), 7S(79.9663)
AT1G29320.1				468		Chr1:10255355-10258238 FORWARD LENGTH=468		3.85	1	0.999	2	0	2	4	0	4	0	0	0	13S(79.9663), 16S(79.9663)		AT1G29320.2
AT1G29350.1				831		Chr1:10268761-10273613 REVERSE LENGTH=831		13.84	1	0.999	9	2	2	160	13	13	0	0	0	15S(79.9663), 18S(79.9663), 19S(79.9663), 9S(79.9663)
AT1G29370.1				831		Chr1:10278080-10283024 REVERSE LENGTH=831		15.16	1	0.999	12	0	12	262	0	262	0	0	0	11S(79.9663), 12S(79.9663), 14S(79.9663), 14Y(79.9663), 17S(79.9663), 1S(79.9663), 23S(79.9663), 2C(57.0214), 3S(79.9663), 4M(15.9949), 4T(79.9663), 5M(15.9949), 5S(79.9663), 6S(79.9663), 7S(79.9663), 8S(79.9663), 8T(79.9663), 9S(79.9663), 9T(79.9663)
AT1G29400.1				800		Chr1:10290393-10293696 REVERSE LENGTH=800		7.25	1	0.999	7	0	7	792	0	792	0	0	0	10S(79.9663), 12S(79.9663), 1S(79.9663), 2M(15.9949), 4S(79.9663), 5M(15.9949), 6S(79.9663), 7S(79.9663)		AT1G29400.2, AT1G29400.3
AT1G29470.1				770		Chr1:10310424-10313369 REVERSE LENGTH=770		8.31	1	0.999	5	0	5	15	0	15	0	0	0	8C(57.0214)		AT1G29470.2
AT1G29530.1				236		Chr1:10325553-10326651 REVERSE LENGTH=236		26.27	1	0.999	5	5	5	208	208	208	0	0	0	10S(79.9663), 11S(79.9663), 17S(79.9663), 18S(79.9663), 2S(79.9663), 4S(79.9663), 5S(79.9663), 7S(79.9663), 7T(79.9663), 8S(79.9663), 8T(79.9663)
AT1G29540.1				135		Chr1:10327439-10327846 FORWARD LENGTH=135		19.26	1	0.9987	2	2	2	21	21	21	0	0	0	10S(79.9663), 11S(79.9663), 1S(79.9663), 9S(79.9663)
AT1G29680.1				237		Chr1:10377900-10378931 REVERSE LENGTH=237		8.44	1	0.999	2	2	2	4	4	4	0	0	0	4S(79.9663)
AT1G29690.1				561		Chr1:10379310-10381861 REVERSE LENGTH=561		5.88	1	0.999	2	2	2	6	6	6	0	0	0	7S(79.9663), 9S(79.9663)
AT1G29750.1				1006		Chr1:10414071-10419813 REVERSE LENGTH=1006		3.18	1	0.999	2	0	2	6	0	6	0	0	0	10C(57.0214), 1S(79.9663), 2M(15.9949), 5S(79.9663), 6S(79.9663), 8T(79.9663)		AT1G29750.2
AT1G29760.1				526		Chr1:10422381-10424116 FORWARD LENGTH=526		3.99	1	0.999	1	1	1	12	12	12	0	0	0	14M(15.9949), 8S(79.9663)
AT1G29800.1				510		Chr1:10432736-10435177 FORWARD LENGTH=510		5.49	1	0.999	2	1	2	18	1	18	0	0	0	12S(79.9663), 5S(79.9663), 6S(79.9663), 8S(79.9663)
AT1G29820.1				540		Chr1:10438219-10440625 FORWARD LENGTH=540		1.85	1	0.999	2	0	2	20	0	20	0	0	0	1S(79.9663), 3S(79.9663), 4S(79.9663), 6S(79.9663)		AT1G29820.2, AT1G29830.1, AT1G29830.2, AT1G29830.3
AT1G29880.1				729		Chr1:10459662-10462781 REVERSE LENGTH=729		6.04	1	0.999	4	4	4	13	13	13	0	0	0	3C(57.0214), 3S(79.9663), 6S(79.9663)
AT1G29900.1				1187		Chr1:10468164-10471976 FORWARD LENGTH=1187		5.56	1	0.999	7	7	7	24	24	24	0	0	0	2M(15.9949), 7C(57.0214), 7M(15.9949), 8S(79.9663)
AT1G29910.1				267		Chr1:10472443-10473246 REVERSE LENGTH=267		10.49	1	0.999	3	0	3	84	0	84	0	0	0	10S(79.9663), 3S(79.9663), 5S(79.9663), 8Y(79.9663)		AT1G29920.1, AT1G29930.1, AT2G34420.1
AT1G30050.1				389		Chr1:10543177-10544418 FORWARD LENGTH=389		6.68	1	0.999	3	3	3	7	7	7	0	0	0	15S(79.9663), 3S(79.9663), 5S(79.9663)
AT1G30220.1				580		Chr1:10632957-10635439 REVERSE LENGTH=580		2.24	1	0.999	2	2	2	4	4	4	0	0	0	3S(79.9663), 4S(79.9663)
AT1G30230.1				231		Chr1:10639286-10640515 FORWARD LENGTH=231		10.39	1	0.999	2	0	2	42	0	42	0	0	0	19T(79.9663)		AT1G30230.2
AT1G30240.1				825		Chr1:10641241-10645838 REVERSE LENGTH=825		3.64	1	0.999	2	0	2	31	0	31	0	0	0	10T(79.9663), 4S(79.9663), 8S(79.9663)		AT1G30240.2
AT1G30270.1				482		Chr1:10655270-10658524 FORWARD LENGTH=482		2.28	1	0.999	2	0	2	11	0	11	0	0	0	2S(79.9663), 5T(79.9663), 6T(79.9663)		AT1G30270.2, AT1G30270.3
AT1G30280.1				455		Chr1:10662851-10664570 REVERSE LENGTH=455		18.9	1	0.999	6	0	6	40	0	40	0	0	0	10S(79.9663), 11T(79.9663), 12S(79.9663), 15M(15.9949), 17M(15.9949), 20C(57.0214), 2M(15.9949), 3S(79.9663), 4S(79.9663), 5M(15.9949), 8S(79.9663), 9S(79.9663)		AT1G30280.2, AT1G30280.3
AT1G30320.1				509		Chr1:10680348-10682852 FORWARD LENGTH=509		6.68	1	0.999	3	3	3	28	28	28	0	0	0	15S(79.9663), 2M(15.9949), 4S(79.9663), 5S(79.9663), 6M(15.9949), 8S(79.9663)
AT1G30330.1				933		Chr1:10686125-10690036 REVERSE LENGTH=933		3.43	1	0.999	3	0	3	11	0	11	0	0	0	3S(79.9663), 5M(15.9949), 6T(79.9663)		AT1G30330.2, AT1G30330.3
AT1G30370.1				529		Chr1:10719169-10720758 REVERSE LENGTH=529		3.97	1	0.9985	2	2	2	3	3	3	0	0	0	4M(15.9949), 4Y(79.9663), 9S(79.9663)
AT1G30400.1				1622		Chr1:10728139-10737697 FORWARD LENGTH=1622		4.07	1	0.999	5	0	5	42	0	42	0	0	0	3T(79.9663), 4Y(79.9663), 8S(79.9663)		AT1G30400.2
AT1G30440.1				665		Chr1:10759475-10762199 FORWARD LENGTH=665		8.72	1	0.999	7	7	7	224	224	224	0	0	0	11S(79.9663), 11T(79.9663), 13S(79.9663), 15S(79.9663), 17S(79.9663), 3T(79.9663), 4M(15.9949), 5C(57.0214), 5S(79.9663), 6M(15.9949), 6S(79.9663), 7C(57.0214), 7S(79.9663)
AT1G30450.1				975		Chr1:10762905-10769061 FORWARD LENGTH=975		4.41	1	0.999	3	0	3	121	0	121	0	0	0	11S(79.9663), 12S(79.9663), 1S(79.9663), 2M(15.9949), 3S(79.9663), 5S(79.9663)		AT1G30450.2, AT1G30450.3
AT1G30460.1				631		Chr1:10771469-10775323 REVERSE LENGTH=631		6.34	1	0.999	3	3	3	29	29	29	0	0	0	12S(79.9663), 15M(15.9949), 3S(79.9663), 4S(79.9663), 6S(79.9663)
AT1G30470.1				811		Chr1:10779423-10786415 FORWARD LENGTH=811		18.25	1	0.999	13	0	13	136	0	136	0	0	0	10S(79.9663), 13S(79.9663), 14S(79.9663), 15S(79.9663), 16M(15.9949), 17S(79.9663), 1T(79.9663), 22T(79.9663), 25S(79.9663), 26T(79.9663), 29S(79.9663), 3S(79.9663), 4S(79.9663), 4Y(79.9663), 5S(79.9663), 5T(79.9663), 6C(57.0214), 6S(79.9663), 7T(79.9663), 9M(15.9949), 9S(79.9663), 9T(79.9663)		AT1G30470.2, AT1G30470.3
AT1G30480.1				387		Chr1:10790315-10792423 FORWARD LENGTH=387		7.49	1	0.999	3	3	3	14	14	14	0	0	0	10M(15.9949), 1S(79.9663), 3S(79.9663), 5S(79.9663), 6T(79.9663), 7T(79.9663)
AT1G30540.1				351		Chr1:10816951-10819172 REVERSE LENGTH=351		3.13	1	0.9981	2	0	2	10	0	10	0	0	0	1M(15.9949), 4S(79.9663), 6S(79.9663)		AT1G30540.4
AT1G30580.1				394		Chr1:10831953-10835454 REVERSE LENGTH=394		13.96	1	0.999	8	8	8	76	76	76	0	0	0	4S(79.9663)
AT1G30620.1				419		Chr1:10855496-10857970 FORWARD LENGTH=419		4.77	1	0.999	2	0	2	21	0	21	0	0	0	1S(79.9663), 2M(15.9949), 3S(79.9663), 6C(57.0214)		AT1G30620.2, AT1G30620.3, AT1G30620.4, AT1G30620.6
AT1G30630.1				292		Chr1:10858546-10860173 REVERSE LENGTH=292		6.51	1	0.9988	2	2	2	3	3	3	0	0	0	4S(79.9663)
AT1G30690.1				540		Chr1:10888284-10890085 FORWARD LENGTH=540		20.19	1	0.999	8	0	8	76	0	76	0	0	0	1S(79.9663), 3S(79.9663), 9T(79.9663)		AT1G30690.2
AT1G30755.1				615		Chr1:10905991-10908773 REVERSE LENGTH=615		6.18	1	0.999	5	0	5	53	0	53	0	0	0	13S(79.9663), 15S(79.9663), 1S(79.9663), 3T(79.9663), 8S(79.9663)		AT1G30755.5, AT1G30755.6
AT1G30760.1				534		Chr1:10918321-10920441 FORWARD LENGTH=534		3.56	1	0.9989	2	0	2	3	0	3	0	0	0	6M(15.9949)		AT1G30760.2
AT1G30810.1				819		Chr1:10938139-10941505 REVERSE LENGTH=819		3.42	1	0.999	4	0	4	77	0	77	0	0	0	10S(79.9663), 11S(79.9663), 12S(79.9663), 13S(79.9663), 2T(79.9663), 4M(15.9949), 6M(15.9949), 7S(79.9663), 8M(15.9949), 9S(79.9663)		AT1G30810.2, AT1G30810.3
AT1G30820.1				600		Chr1:10945251-10948825 REVERSE LENGTH=600		1.67	1	0.999	1	1	1	7	7	7	0	0	0	2S(79.9663)
AT1G30840.1				382		Chr1:10974581-10975729 FORWARD LENGTH=382		6.81	1	0.999	3	0	3	41	0	41	0	0	0	12M(15.9949), 5S(79.9663), 8M(15.9949)		AT1G30840.2
AT1G30860.1				730		Chr1:10986696-10989246 REVERSE LENGTH=730		5.48	1	0.999	3	3	3	9	9	9	0	0	0	4S(79.9663), 6T(79.9663), 7S(79.9663)
AT1G30910.1				318		Chr1:11000912-11002801 FORWARD LENGTH=318		6.29	1	0.999	2	2	2	15	15	15	0	0	0
AT1G30960.1				437		Chr1:11037755-11039977 REVERSE LENGTH=437		8.24	1	0.999	2	2	2	8	8	8	0	0	0	6S(79.9663), 7S(79.9663), 9S(79.9663)
AT1G31010.1				360		Chr1:11054926-11056873 REVERSE LENGTH=360		6.67	1	0.999	3	3	3	4	4	4	0	0	0	4S(79.9663)
AT1G31050.1				434		Chr1:11075720-11079140 REVERSE LENGTH=434		8.76	1	0.999	2	0	2	14	0	14	0	0	0	11S(79.9663), 12C(57.0214), 1C(57.0214), 8S(79.9663)		AT1G31050.2, AT1G31050.3, AT1G31050.4, AT1G31050.5, AT1G31050.6, AT1G31050.7, AT1G31050.8
AT1G31070.2				505		Chr1:11084951-11088361 FORWARD LENGTH=505		4.55	1	0.999	2	1	2	10	1	10	0	0	0	5S(79.9663)
AT1G31150.1				673		Chr1:11120097-11122412 FORWARD LENGTH=673		8.17	1	0.999	3	0	3	16	0	16	0	0	0	10T(79.9663), 12S(79.9663), 14C(57.0214), 17C(57.0214), 1S(79.9663), 21C(57.0214), 22T(79.9663), 7S(79.9663), 8M(15.9949), 8S(79.9663)		AT1G31150.2
AT1G31230.1				911		Chr1:11158744-11163055 REVERSE LENGTH=911		6.81	1	0.999	6	4	4	31	7	7	0	0	0	12M(15.9949), 3M(15.9949), 5T(79.9663)
AT1G31440.1				439		Chr1:11256150-11258479 REVERSE LENGTH=439		13.67	1	0.999	6	6	6	377	377	377	0	0	0	10S(79.9663), 10T(79.9663), 11T(79.9663), 14S(79.9663), 15M(15.9949), 15S(79.9663), 4S(79.9663), 5M(15.9949), 5S(79.9663), 7T(79.9663)
AT1G31460.1				301		Chr1:11261705-11262610 REVERSE LENGTH=301		16.28	1	0.999	6	6	6	94	94	94	0	0	0	1S(79.9663), 2T(79.9663), 5S(79.9663), 6S(79.9663), 7S(79.9663), 8S(79.9663)
AT1G31480.1				933		Chr1:11266225-11271527 FORWARD LENGTH=933		18.33	1	0.999	16	16	16	183	183	183	0	0	0	10T(79.9663), 11S(79.9663), 11T(79.9663), 12S(79.9663), 13T(79.9663), 14S(79.9663), 18S(79.9663), 1S(79.9663), 26C(57.0214), 2S(79.9663), 3S(79.9663), 4S(79.9663), 5T(79.9663), 6S(79.9663), 7C(57.0214), 7S(79.9663), 8M(15.9949), 8S(79.9663)
AT1G31650.1				576		Chr1:11326474-11329767 REVERSE LENGTH=576		9.9	1	0.999	5	0	5	23	0	23	0	0	0	10S(79.9663), 12S(79.9663), 1S(79.9663), 4S(79.9663), 5M(15.9949), 6C(57.0214), 7T(79.9663), 9M(15.9949)		AT1G31650.2
AT1G31730.1				938		Chr1:11359907-11363916 FORWARD LENGTH=938		5.44	1	0.999	4	4	4	32	32	32	0	0	0	2S(79.9663), 4M(15.9949), 6S(79.9663), 6T(79.9663)
AT1G31812.1				92		Chr1:11411132-11412099 REVERSE LENGTH=92		35.87	1	0.999	3	3	3	30	30	30	0	0	0	6M(15.9949), 8S(79.9663)
AT1G31817.1				314		Chr1:11414932-11416356 REVERSE LENGTH=314		2.55	1	0.9988	1	1	1	2	2	2	0	0	0	1S(79.9663)
AT1G31870.1				561		Chr1:11437269-11439821 FORWARD LENGTH=561		37.25	1	0.999	35	0	35	1517	0	1517	0	0	0	10M(15.9949), 10S(79.9663), 11M(15.9949), 11S(79.9663), 12S(79.9663), 13S(79.9663), 14Y(79.9663), 1S(79.9663), 1Y(79.9663), 20S(79.9663), 3S(79.9663), 3T(79.9663), 4M(15.9949), 4S(79.9663), 5M(15.9949), 5S(79.9663), 6S(79.9663), 7S(79.9663), 8S(79.9663), 8T(79.9663), 9S(79.9663)		AT1G31870.2
AT1G31910.1				505		Chr1:11459050-11461649 FORWARD LENGTH=505		7.13	1	0.999	3	2	3	3	2	3	0	0	0	3C(57.0214), 3M(15.9949), 7C(57.0214), 9S(79.9663)
AT1G31970.1				537		Chr1:11479921-11482707 FORWARD LENGTH=537		5.21	1	0.999	2	2	2	9	9	9	0	0	0	16T(79.9663), 24S(79.9663)
AT1G32060.1				395		Chr1:11532668-11534406 FORWARD LENGTH=395		2.03	1	0.9971	1	1	1	9	9	9	0	0	0	6S(79.9663)
AT1G32090.1				806		Chr1:11540244-11544041 REVERSE LENGTH=806		4.22	1	0.999	2	2	2	18	18	18	0	0	0	4T(79.9663), 5S(79.9663), 6S(79.9663), 7S(79.9663), 8S(79.9663), 9S(79.9663)
AT1G32130.1				502		Chr1:11559146-11561786 REVERSE LENGTH=502		19.32	1	0.999	8	0	8	147	0	147	0	0	0	11T(79.9663), 13Y(79.9663), 15T(79.9663), 16M(15.9949), 16S(79.9663), 1S(79.9663), 1Y(79.9663), 2M(15.9949), 2S(79.9663), 3T(79.9663), 5S(79.9663), 5Y(79.9663), 8M(15.9949), 9S(79.9663)		AT1G32130.2
AT1G32150.1				389		Chr1:11566022-11568317 FORWARD LENGTH=389		11.05	1	0.999	4	3	3	10	9	9	0	0	0	4T(79.9663), 6S(79.9663), 8S(79.9663), 8T(79.9663), 9S(79.9663)
AT1G32360.1				384		Chr1:11673325-11675162 FORWARD LENGTH=384		10.42	1	0.999	3	3	3	109	109	109	0	0	0	11T(79.9663), 12S(79.9663), 15S(79.9663), 1T(79.9663), 2S(79.9663), 4S(79.9663), 6S(79.9663), 7S(79.9663), 8S(79.9663)
AT1G32400.1				280		Chr1:11689393-11690873 REVERSE LENGTH=280		15	1	0.999	3	0	3	281	0	281	0	0	0	10S(79.9663), 13S(79.9663), 15S(79.9663), 5S(79.9663), 8Y(79.9663)		AT1G32400.2, AT1G32400.3
AT1G32470.1				166		Chr1:11739479-11740246 REVERSE LENGTH=166		28.92	1	0.999	3	1	3	18	1	18	0	0	0	2C(57.0214), 6C(57.0214)
AT1G32490.1				1044		Chr1:11742356-11749286 REVERSE LENGTH=1044		3.64	1	0.999	5	0	5	40	0	40	0	0	0	10S(79.9663), 11S(79.9663), 4S(79.9663), 5S(79.9663), 7S(79.9663), 8S(79.9663), 9S(79.9663)		AT1G32490.2
AT1G32530.1				711		Chr1:11759666-11762386 REVERSE LENGTH=711		3.09	1	0.999	2	1	2	34	33	34	0	0	0	2S(79.9663), 4S(79.9663), 6S(79.9663), 7M(15.9949), 7S(79.9663)
AT1G32560.1				134		Chr1:11774528-11775032 FORWARD LENGTH=134		18.66	1	0.999	4	2	4	13	11	13	0	0	0	10M(15.9949), 4M(15.9949), 4S(79.9663), 6M(15.9949), 6S(79.9663), 8M(15.9949)
AT1G32580.1				229		Chr1:11784108-11785430 FORWARD LENGTH=229		3.93	1	0.999	1	0	1	2	0	2	0	0	0			AT2G35240.1
AT1G32630.1				133		Chr1:11797942-11798343 FORWARD LENGTH=133		14.29	1	0.999	1	0	1	16	0	16	0	0	0	13S(79.9663), 17M(15.9949), 1M(15.9949)		AT1G32630.2
AT1G32640.1				623		Chr1:11799042-11800913 REVERSE LENGTH=623		11.24	1	0.999	6	6	6	94	94	94	0	0	0	11S(79.9663), 1S(79.9663), 1T(79.9663), 2S(79.9663), 3S(79.9663), 5S(79.9663), 8S(79.9663)
AT1G32730.1				327		Chr1:11841077-11842956 FORWARD LENGTH=327		16.21	1	0.999	5	5	5	42	42	42	0	0	0	2C(57.0214), 4C(57.0214), 5S(79.9663), 6S(79.9663), 6T(79.9663), 7S(79.9663), 8S(79.9663)
AT1G32750.1				1919		Chr1:11846385-11856261 REVERSE LENGTH=1919		9.95	1	0.999	19	19	19	196	196	196	0	0	0	10S(79.9663), 11S(79.9663), 11T(79.9663), 13S(79.9663), 15S(79.9663), 17S(79.9663), 18S(79.9663), 19S(79.9663), 1S(79.9663), 20S(79.9663), 22C(57.0214), 2M(15.9949), 2T(79.9663), 3S(79.9663), 4M(15.9949), 4S(79.9663), 5M(15.9949), 5S(79.9663), 6M(15.9949), 6S(79.9663), 7M(15.9949), 7S(79.9663), 7T(79.9663), 8S(79.9663), 8T(79.9663), 9M(15.9949), 9S(79.9663)
AT1G32790.1				358		Chr1:11875174-11877188 REVERSE LENGTH=358		18.44	1	0.999	3	0	3	21	0	21	0	0	0	1S(79.9663), 24S(79.9663), 30M(15.9949), 3S(79.9663), 9S(79.9663)		AT1G32790.2
AT1G32810.2				1068		Chr1:11881810-11885843 FORWARD LENGTH=1068		14.42	1	0.999	10	10	10	125	125	125	0	0	0	10S(79.9663), 13S(79.9663), 14S(79.9663), 15S(79.9663), 16S(79.9663), 1T(79.9663), 27M(15.9949), 2S(79.9663), 3S(79.9663), 4S(79.9663), 5S(79.9663), 6S(79.9663), 7S(79.9663), 7T(79.9663), 8S(79.9663), 9S(79.9663)
AT1G33050.1				693		Chr1:11968361-11970890 REVERSE LENGTH=693		9.38	1	0.999	10	0	10	237	0	237	0	0	0	10S(79.9663), 13S(79.9663), 1S(79.9663), 2S(79.9663), 3S(79.9663), 4S(79.9663), 5C(57.0214), 6S(79.9663), 7S(79.9663), 8S(79.9663)		AT1G33050.2, AT1G33050.3, AT1G33050.4, AT1G33050.5, AT1G33050.6
AT1G33060.1				648		Chr1:11975518-11978493 REVERSE LENGTH=648		9.72	1	0.999	5	0	5	20	0	20	0	0	0	10S(79.9663), 10T(79.9663), 11S(79.9663), 14T(79.9663), 3S(79.9663), 4S(79.9663), 4T(79.9663), 7S(79.9663), 8S(79.9663), 9T(79.9663)		AT1G33060.2
AT1G33170.1				639		Chr1:12027262-12030397 FORWARD LENGTH=639		5.48	1	0.999	3	1	3	17	15	17	0	0	0
AT1G33390.1				1237		Chr1:12099738-12104108 REVERSE LENGTH=1237		4.37	1	0.999	2	0	2	56	0	56	0	0	0	25M(15.9949), 28S(79.9663), 6S(79.9663), 7M(15.9949)		AT1G33390.2
AT1G33410.1				1500		Chr1:12109769-12118828 REVERSE LENGTH=1500		1.27	1	0.999	2	0	2	18	0	18	0	0	0	3S(79.9663)		AT1G33410.2
AT1G33470.1				245		Chr1:12144632-12146040 FORWARD LENGTH=245		5.71	1	0.999	1	0	1	7	0	7	0	0	0	1S(79.9663), 4S(79.9663), 5S(79.9663)		AT1G33470.2, AT1G33470.3
AT1G33490.1				175		Chr1:12150941-12152276 REVERSE LENGTH=175		7.43	1	0.999	1	0	1	27	0	27	0	0	0	10T(79.9663)		AT1G33490.2
AT1G33500.1				276		Chr1:12152774-12154680 FORWARD LENGTH=276		9.06	1	0.999	3	0	3	3	0	3	0	0	0	10S(79.9663), 7M(15.9949), 7S(79.9663), 9S(79.9663)		AT1G33500.2, AT1G33500.3
AT1G33520.1				462		Chr1:12157488-12158876 REVERSE LENGTH=462		6.71	1	0.999	3	3	3	24	24	24	0	0	0
AT1G33680.1				763		Chr1:12204056-12208282 FORWARD LENGTH=763		17.82	1	0.999	8	8	8	196	196	196	0	0	0	14T(79.9663), 15S(79.9663), 18T(79.9663), 3S(79.9663), 3T(79.9663), 5C(57.0214), 5S(79.9663), 5Y(79.9663), 6C(57.0214), 6S(79.9663), 7S(79.9663)
AT1G33810.1				138		Chr1:12265084-12266655 FORWARD LENGTH=138		26.81	1	0.999	3	3	3	16	16	16	0	0	0	11S(79.9663), 3S(79.9663)
AT1G33980.1				482		Chr1:12351719-12354401 FORWARD LENGTH=482		13.49	1	0.999	4	0	4	132	0	132	0	0	0	10S(79.9663), 12T(79.9663), 17S(79.9663), 1S(79.9663), 3S(79.9663), 4S(79.9663), 6S(79.9663), 7S(79.9663), 8S(79.9663)		AT1G33980.2
AT1G33990.1				348		Chr1:12355909-12357894 FORWARD LENGTH=348		10.92	1	0.999	6	4	6	113	109	113	0	0	0	3S(79.9663), 3T(79.9663), 4S(79.9663), 5S(79.9663), 6S(79.9663), 7S(79.9663)
AT1G34010.1				182		Chr1:12359821-12360838 REVERSE LENGTH=182		7.69	1	0.999	1	0	1	7	0	7	0	0	0	1S(79.9663), 3S(79.9663)		AT1G34010.2, AT1G34010.3
AT1G34020.1				335		Chr1:12367359-12368965 FORWARD LENGTH=335		6.57	1	0.999	2	0	2	16	0	16	0	0	0	3S(79.9663), 5S(79.9663), 6T(79.9663), 7S(79.9663)		AT1G34020.2, AT1G34020.3
AT1G34120.1				586		Chr1:12426831-12429526 FORWARD LENGTH=586		7.85	1	0.999	7	0	7	178	0	178	0	0	0	10S(79.9663), 3S(79.9663), 4M(15.9949), 5S(79.9663), 7S(79.9663), 7T(79.9663), 9S(79.9663)		AT1G34120.2, AT1G34120.3, AT1G34120.4
AT1G34150.1				446		Chr1:12436086-12439237 FORWARD LENGTH=446		2.24	1	0.999	1	1	1	6	6	6	0	0	0	3S(79.9663), 7S(79.9663)
AT1G34220.1				649		Chr1:12463102-12465911 REVERSE LENGTH=649		17.41	1	0.999	9	0	9	96	0	96	0	0	0	10M(15.9949), 11S(79.9663), 12T(79.9663), 13M(15.9949), 14T(79.9663), 1S(79.9663), 2C(57.0214), 2S(79.9663), 3S(79.9663), 4S(79.9663), 7S(79.9663), 8S(79.9663), 9S(79.9663)		AT1G34220.2
AT1G34260.1				1456		Chr1:12485967-12491799 FORWARD LENGTH=1456		3.91	1	0.999	6	0	6	68	0	68	0	0	0	11S(79.9663), 12T(79.9663), 13S(79.9663), 2C(57.0214), 4S(79.9663), 6S(79.9663), 8S(79.9663)		AT1G34260.2, AT1G34260.3
AT1G34300.1				829		Chr1:12503450-12505939 FORWARD LENGTH=829		2.53	1	0.999	4	4	4	9	9	9	0	0	0	3M(15.9949), 3S(79.9663), 4S(79.9663), 5S(79.9663), 6M(15.9949), 8S(79.9663)
AT1G34320.1				657		Chr1:12520713-12524046 FORWARD LENGTH=657		9.89	1	0.999	9	0	9	65	0	65	0	0	0	11M(15.9949), 12M(15.9949), 1S(79.9663), 3S(79.9663), 3T(79.9663), 5S(79.9663), 6T(79.9663), 7M(15.9949), 7S(79.9663), 8M(15.9949), 9S(79.9663)		AT1G34320.2
AT1G34355.1				1477		Chr1:12536497-12541730 FORWARD LENGTH=1477		5.55	1	0.999	7	0	7	18	0	18	0	0	0	10S(79.9663), 11T(79.9663), 19S(79.9663), 1M(15.9949), 3S(79.9663), 4S(79.9663), 5M(15.9949), 6S(79.9663), 7S(79.9663), 8C(57.0214)		AT1G34355.2, AT1G34355.3
AT1G34570.1				208		Chr1:12655297-12656444 REVERSE LENGTH=208		11.06	1	0.999	1	1	1	13	13	13	0	0	0	12Y(79.9663), 14S(79.9663), 15S(79.9663)
AT1G34750.1				282		Chr1:12736386-12737727 REVERSE LENGTH=282		7.8	1	0.999	2	0	1	75	0	31	0	0	0	10S(79.9663), 7S(79.9663), 9S(79.9663)		AT1G34750.2, AT1G34750.3, AT1G34750.4
AT1G35160.1				267		Chr1:12867264-12868514 FORWARD LENGTH=267		34.83	1	0.999	9	1	7	88	26	67	0	0	0	10M(15.9949), 14S(79.9663), 7T(79.9663)
AT1G35220.1				1005		Chr1:12909293-12913916 FORWARD LENGTH=1005		5.87	1	0.999	6	0	6	96	0	96	0	0	0	13S(79.9663), 1S(79.9663), 2M(15.9949), 4S(79.9663), 4Y(79.9663), 6S(79.9663), 9S(79.9663), 9T(79.9663)		AT1G35220.2, AT1G35220.3, AT1G35220.4, AT1G35220.5, AT1G35220.6, AT1G35220.7
AT1G35310.1				151		Chr1:12956428-12957024 REVERSE LENGTH=151		11.26	1	0.999	2	2	2	22	22	22	0	0	0	2M(15.9949), 8M(15.9949)
AT1G35420.1				310		Chr1:13026320-13027463 FORWARD LENGTH=310		5.16	1	0.9979	3	0	3	22	0	22	0	0	0			AT1G35420.2, AT1G35420.3
AT1G35470.1				465		Chr1:13051636-13054922 REVERSE LENGTH=465		4.3	1	0.999	2	0	2	3	0	3	0	0	0	1S(79.9663)		AT1G35470.2
AT1G35530.2				1390		Chr1:13089994-13097078 FORWARD LENGTH=1390		4.03	1	0.999	5	0	5	5	0	5	0	0	0	12S(79.9663), 16S(79.9663), 3M(15.9949), 3S(79.9663), 4T(79.9663), 6S(79.9663), 7S(79.9663), 8T(79.9663)		AT1G35530.3, AT1G35530.4, AT1G35530.5
AT1G35560.1				341		Chr1:13116099-13117124 REVERSE LENGTH=341		4.99	1	0.999	1	1	1	76	76	76	0	0	0	1S(79.9663), 6S(79.9663)
AT1G35580.1				551		Chr1:13122460-13124808 REVERSE LENGTH=551		18.51	1	0.999	11	0	11	641	0	641	0	0	0	10S(79.9663), 11M(15.9949), 11S(79.9663), 13C(57.0214), 1S(79.9663), 2C(57.0214), 2M(15.9949), 3S(79.9663), 4S(79.9663), 5T(79.9663), 6C(57.0214), 6S(79.9663), 7S(79.9663), 7T(79.9663), 8S(79.9663), 9S(79.9663)		AT1G35580.2
AT1G35620.1				440		Chr1:13156504-13158280 FORWARD LENGTH=440		5	1	0.999	2	2	2	51	51	51	0	0	0	12S(79.9663), 13S(79.9663), 14S(79.9663), 15S(79.9663)
AT1G35660.1				1405		Chr1:13192743-13197655 FORWARD LENGTH=1405		1.64	1	0.999	2	2	2	6	6	6	0	0	0	10S(79.9663), 6S(79.9663), 8C(57.0214)
AT1G35670.1				495		Chr1:13205456-13208058 FORWARD LENGTH=495		6.06	1	0.999	4	0	4	57	0	57	0	0	0	3S(79.9663), 4S(79.9663), 6M(15.9949), 7M(15.9949)		AT4G09570.1
AT1G35720.1				317		Chr1:13225304-13226939 FORWARD LENGTH=317		30.91	1	0.999	11	11	11	240	240	240	0	0	0	2S(79.9663), 3S(79.9663), 4S(79.9663), 7S(79.9663), 8M(15.9949), 9S(79.9663)
AT1G35780.1				286		Chr1:13277778-13280113 REVERSE LENGTH=286		27.27	1	0.999	8	1	8	101	2	101	0	0	0	10S(79.9663), 12S(79.9663), 18T(79.9663), 3S(79.9663), 4S(79.9663), 5S(79.9663), 5T(79.9663), 8S(79.9663), 8Y(79.9663), N-term(42.0106)
AT1G36160.1				2254		Chr1:13534196-13543773 FORWARD LENGTH=2254		4.13	1	0.999	10	0	10	87	0	87	0	0	0	15M(15.9949), 17T(79.9663), 3T(79.9663), 4M(15.9949), 5S(79.9663), 7M(15.9949), 9T(79.9663)		AT1G36160.2
AT1G36310.1				404		Chr1:13669644-13670934 FORWARD LENGTH=404		13.86	1	0.999	5	0	5	135	0	135	0	0	0	10S(79.9663), 12M(15.9949), 14S(79.9663), 3S(79.9663), 4T(79.9663), 5S(79.9663), 6S(79.9663), 9S(79.9663)		AT1G36310.2
AT1G36370.1				598		Chr1:13696240-13698576 REVERSE LENGTH=598		4.68	1	0.999	2	2	2	6	6	6	0	0	0	3S(79.9663)
AT1G36730.1				439		Chr1:13898706-13900025 REVERSE LENGTH=439		5.92	1	0.999	2	2	2	9	9	9	0	0	0	11M(15.9949), 7S(79.9663)
AT1G36940.1				182		Chr1:14004158-14004706 FORWARD LENGTH=182		8.79	1	0.999	1	0	1	57	0	57	0	0	0	14S(79.9663)		AT1G36940.2
AT1G36990.1				581		Chr1:14027594-14029711 REVERSE LENGTH=581		9.29	1	0.999	6	6	6	54	54	54	0	0	0	10S(79.9663), 2C(57.0214), 2S(79.9663), 3S(79.9663), 3T(79.9663), 4M(15.9949), 4S(79.9663), 8S(79.9663)
AT1G37130.1				917		Chr1:14158617-14161652 FORWARD LENGTH=917		9.49	1	0.999	7	6	7	398	397	398	0	0	0	10S(79.9663), 16T(79.9663), 19S(79.9663), 23Y(79.9663), 24Y(79.9663), 2Y(79.9663), 3S(79.9663), 4M(15.9949), 4Y(79.9663), 5S(79.9663), 7M(15.9949), 9S(79.9663)
AT1G38131.1				589		Chr1:14293392-14296020 REVERSE LENGTH=589		3.4	1	0.9986	2	2	2	9	9	9	0	0	0	3S(79.9663), 5S(79.9663), 9S(79.9663)
AT1G42440.1				793		Chr1:15895528-15899939 REVERSE LENGTH=793		6.68	1	0.999	4	4	4	161	161	161	0	0	0	10S(79.9663), 10Y(79.9663), 12M(15.9949), 20S(79.9663), 4S(79.9663), 4T(79.9663), 6T(79.9663), 9M(15.9949)
AT1G42470.1				1260		Chr1:15926987-15935090 FORWARD LENGTH=1260		2.06	1	0.999	3	3	3	41	41	41	0	0	0	11S(79.9663), 12S(79.9663), 3S(79.9663), 4M(15.9949), 6S(79.9663), 6T(79.9663), 7T(79.9663), 8S(79.9663), 9S(79.9663)
AT1G42540.1				933		Chr1:15973489-15976703 FORWARD LENGTH=933		3.97	1	0.999	4	0	4	33	0	33	0	0	0	10S(79.9663), 12S(79.9663), 3S(79.9663), 5M(15.9949), 5S(79.9663), 6M(15.9949), 6S(79.9663), 9T(79.9663)		AT1G42540.2, AT1G42540.4
AT1G42550.1				843		Chr1:15977131-15979734 FORWARD LENGTH=843		19.22	1	0.999	16	16	16	555	555	555	0	0	0	10S(79.9663), 10T(79.9663), 11S(79.9663), 12S(79.9663), 13S(79.9663), 16T(79.9663), 17T(79.9663), 19S(79.9663), 1M(15.9949), 1S(79.9663), 1T(79.9663), 28T(79.9663), 2S(79.9663), 3S(79.9663), 4M(15.9949), 4S(79.9663), 4T(79.9663), 5M(15.9949), 5S(79.9663), 5T(79.9663), 6M(15.9949), 6S(79.9663), 7S(79.9663)
AT1G42960.1				168		Chr1:16125863-16127080 FORWARD LENGTH=168		15.48	1	0.999	2	2	2	37	37	37	0	0	0	11S(79.9663)
AT1G43130.1				261		Chr1:16228661-16231158 REVERSE LENGTH=261		17.24	1	0.999	3	2	3	22	18	22	0	0	0	12T(79.9663), 1S(79.9663), 3T(79.9663), 5T(79.9663), 8S(79.9663)
AT1G43170.1				389		Chr1:16266992-16268631 FORWARD LENGTH=389		19.54	1	0.999	9	0	9	99	0	99	0	0	0	2S(79.9663), 3Y(79.9663), 4S(79.9663), 5M(15.9949), 5T(79.9663), 7T(79.9663), 8S(79.9663), 9M(15.9949)		AT1G43170.2, AT1G43170.3, AT1G43170.4, AT1G43170.5, AT1G43170.6, AT1G43170.7, AT1G43170.8, AT1G43170.9
AT1G43620.1				615		Chr1:16425654-16429500 REVERSE LENGTH=615		5.85	1	0.999	3	0	3	58	0	58	0	0	0	12T(79.9663), 13T(79.9663), 1S(79.9663), 2S(79.9663), 3T(79.9663), 5S(79.9663), 6T(79.9663), 7S(79.9663), 9S(79.9663)		AT1G43620.2, AT1G43620.3, AT1G43620.4, AT1G43620.5, AT1G43620.6, AT1G43620.7
AT1G43630.1				413		Chr1:16436445-16437686 REVERSE LENGTH=413		3.87	1	0.9986	2	1	2	13	2	13	0	0	0	3S(79.9663), 7S(79.9663)
AT1G43690.1				599		Chr1:16478519-16482589 FORWARD LENGTH=599		9.18	1	0.999	5	5	5	152	152	152	0	0	0	11S(79.9663), 13S(79.9663), 15S(79.9663), 16S(79.9663), 19S(79.9663), 1S(79.9663), 20S(79.9663), 6S(79.9663), 8S(79.9663), 9T(79.9663), N-term(42.0106)
AT1G43700.1				341		Chr1:16484352-16486017 FORWARD LENGTH=341		8.21	1	0.999	5	5	5	30	30	30	0	0	0	3S(79.9663), 4T(79.9663), 5S(79.9663), 6S(79.9663)
AT1G43790.1				116		Chr1:16575952-16576302 FORWARD LENGTH=116		19.83	1	0.999	3	3	3	16	16	16	0	0	0	10S(79.9663), 6S(79.9663), 7S(79.9663), 8S(79.9663)
AT1G43900.1				371		Chr1:16654045-16655810 FORWARD LENGTH=371		4.58	1	0.999	1	1	1	4	4	4	0	0	0	10S(79.9663), 13S(79.9663)
AT1G43910.1				475		Chr1:16656050-16657628 REVERSE LENGTH=475		12.84	1	0.999	4	4	4	27	27	27	0	0	0	28T(79.9663), 4S(79.9663), 5S(79.9663), 6S(79.9663)
AT1G44100.1				480		Chr1:16764651-16767223 REVERSE LENGTH=480		2.92	1	0.999	2	2	2	29	29	29	0	0	0	3S(79.9663)
AT1G44120.2				2141		Chr1:16780449-16787414 FORWARD LENGTH=2141		2.01	1	0.999	4	0	4	10	0	10	0	0	0	10T(79.9663), 17S(79.9663), 2M(15.9949), 3S(79.9663), 5S(79.9663), 6M(15.9949), 6S(79.9663), 7S(79.9663), N-term(42.0106)		AT1G44120.3
AT1G44170.1				484		Chr1:16796564-16800031 REVERSE LENGTH=484		5.99	1	0.999	3	0	3	19	0	19	0	0	0	1S(79.9663), 6S(79.9663), 7S(79.9663)		AT1G44170.2
AT1G44780.1				463		Chr1:16909753-16912060 FORWARD LENGTH=463		6.48	1	0.999	3	0	2	7	0	5	0	0	0	12M(15.9949), 6S(79.9663)		AT1G44780.2
AT1G44835.1				307		Chr1:16939909-16942337 FORWARD LENGTH=307		4.23	1	0.999	1	0	1	8	0	8	0	0	0	11S(79.9663), 1S(79.9663), 3S(79.9663)		AT1G44835.2
AT1G44910.1				958		Chr1:16975930-16982818 FORWARD LENGTH=958		10.02	1	0.999	7	0	7	79	0	79	0	0	0	10M(15.9949), 10S(79.9663), 12S(79.9663), 12T(79.9663), 16M(15.9949), 21M(15.9949), 3S(79.9663), 4S(79.9663), 5S(79.9663), 5Y(79.9663), 9M(15.9949)		AT1G44910.2
AT1G45000.1				399		Chr1:17009220-17011607 FORWARD LENGTH=399		8.77	1	0.999	4	0	4	47	0	47	0	0	0	4S(79.9663)		AT1G45000.2, AT5G43010.1
AT1G45160.1				1042		Chr1:17084115-17090277 REVERSE LENGTH=1042		2.78	1	0.999	3	0	3	30	0	30	0	0	0	1S(79.9663), 3S(79.9663), 4S(79.9663), 5T(79.9663), 8S(79.9663)		AT1G45160.2
AT1G45201.1				479		Chr1:17123889-17128462 FORWARD LENGTH=479		5.22	1	0.999	3	0	3	8	0	8	0	0	0	10M(15.9949)		AT1G45201.2, AT1G45201.3
AT1G45207.2				555		Chr1:17130703-17133548 REVERSE LENGTH=555		8.29	1	0.999	4	0	4	29	0	29	0	0	0	10S(79.9663), 1T(79.9663), 2M(15.9949), 2S(79.9663), 6M(15.9949), 7S(79.9663), 9S(79.9663)		AT1G45207.3
AT1G45332.1				754		Chr1:17172507-17176683 REVERSE LENGTH=754		2.12	1	0.9988	2	0	2	2	0	2	0	0	0			AT2G45030.1
AT1G45545.1				752		Chr1:17180615-17182957 REVERSE LENGTH=752		5.32	1	0.999	3	0	3	8	0	8	0	0	0	3S(79.9663), 7S(79.9663)		AT1G45545.2
AT1G45688.1				342		Chr1:17191502-17192870 FORWARD LENGTH=342		15.2	1	0.999	4	0	4	180	0	180	0	0	0	10S(79.9663), 11S(79.9663), 12S(79.9663), 13S(79.9663), 16S(79.9663), 1T(79.9663), 3S(79.9663), 4Y(79.9663), 6T(79.9663), 7S(79.9663), 8S(79.9663)		AT1G45688.2
AT1G47128.1				462		Chr1:17283139-17285609 REVERSE LENGTH=462		5.19	1	0.999	3	3	3	97	97	97	0	0	0	6C(57.0214)
AT1G47200.1				180		Chr1:17298181-17298723 REVERSE LENGTH=180		28.89	1	0.999	6	6	6	430	430	430	0	0	0	15T(79.9663), 18S(79.9663), 21S(79.9663), 29S(79.9663), 34S(79.9663), 3S(79.9663), 4S(79.9663), 7S(79.9663), 9S(79.9663)
AT1G47260.1				278		Chr1:17321384-17323347 REVERSE LENGTH=278		23.38	1	0.999	3	3	3	24	24	24	0	0	0	21C(57.0214), 8M(15.9949)
AT1G47330.1				527		Chr1:17351149-17353739 FORWARD LENGTH=527		9.49	1	0.999	3	0	3	14	0	14	0	0	0	10C(57.0214), 18M(15.9949), 5S(79.9663), 8S(79.9663), 9S(79.9663)		AT1G47330.2
AT1G47510.1				334		Chr1:17435991-17438296 REVERSE LENGTH=334		7.49	1	0.999	2	0	2	9	0	9	0	0	0	11C(57.0214), 4M(15.9949), 5S(79.9663), 9S(79.9663), N-term(42.0106)		AT1G47510.2, AT1G47510.3
AT1G47550.1				887		Chr1:17457171-17463896 FORWARD LENGTH=887		8.12	1	0.999	5	0	5	118	0	118	0	0	0	17M(15.9949), 1S(79.9663), 22T(79.9663), 3S(79.9663)		AT1G47550.2
AT1G47670.1				519		Chr1:17536834-17539486 REVERSE LENGTH=519		6.36	1	0.999	3	3	3	43	43	43	0	0	0	10S(79.9663), 11S(79.9663), 14S(79.9663), 15T(79.9663), 2S(79.9663), 3T(79.9663), 8T(79.9663), N-term(42.0106)
AT1G47900.1				1054		Chr1:17647340-17651035 REVERSE LENGTH=1054		10.25	1	0.999	7	0	7	138	0	138	0	0	0	10S(79.9663), 10T(79.9663), 11S(79.9663), 11T(79.9663), 13S(79.9663), 14C(57.0214), 18T(79.9663), 19S(79.9663), 1C(57.0214), 2M(15.9949), 3M(15.9949), 3S(79.9663), 4S(79.9663), 4Y(79.9663), 5S(79.9663), 6S(79.9663), 7C(57.0214), 8S(79.9663), 9S(79.9663)		AT1G47900.2, AT1G47900.3
AT1G47970.1				198		Chr1:17687342-17688562 FORWARD LENGTH=198		26.26	1	0.999	5	5	5	309	309	309	0	0	0	10S(79.9663), 12S(79.9663), 16S(79.9663), 1T(79.9663), 21S(79.9663), 25S(79.9663), 9S(79.9663), N-term(42.0106)
AT1G47980.1				315		Chr1:17691985-17693818 REVERSE LENGTH=315		10.48	1	0.9979	3	2	3	8	6	8	0	0	0
AT1G48050.1				680		Chr1:17723498-17726859 FORWARD LENGTH=680		7.65	1	0.999	4	0	4	16	0	16	0	0	0	13M(15.9949), 13T(79.9663), 4S(79.9663), 6S(79.9663)		AT1G48050.3
AT1G48090.1				4146		Chr1:17732582-17758194 REVERSE LENGTH=4146		2.99	1	0.999	11	0	11	98	0	98	0	0	0	10S(79.9663), 10T(79.9663), 11C(57.0214), 11S(79.9663), 12S(79.9663), 13S(79.9663), 20S(79.9663), 3S(79.9663), 3T(79.9663), 5S(79.9663), 6M(15.9949), 6S(79.9663), 7M(15.9949), 7S(79.9663), 9S(79.9663)		AT1G48090.2, AT1G48090.3, AT1G48090.4, AT1G48090.5, AT1G48090.6
AT1G48110.1				639		Chr1:17770339-17772806 REVERSE LENGTH=639		8.92	1	0.999	5	0	4	71	0	63	0	0	0	12S(79.9663), 2M(15.9949), 6S(79.9663), 8S(79.9663), 9S(79.9663)		AT1G48110.2
AT1G48120.1				1340		Chr1:17774238-17779624 REVERSE LENGTH=1340		4.18	1	0.999	4	4	4	27	27	27	0	0	0	11S(79.9663), 12C(57.0214), 15M(15.9949), 3S(79.9663), 4S(79.9663), 5S(79.9663), 6S(79.9663), 7S(79.9663)
AT1G48130.1				216		Chr1:17780610-17781500 FORWARD LENGTH=216		11.57	1	0.9989	3	3	3	12	12	12	0	0	0	2M(15.9949), 6S(79.9663)
AT1G48160.1				145		Chr1:17786779-17788286 REVERSE LENGTH=145		11.03	1	0.999	1	0	1	27	0	27	0	0	0	10T(79.9663), 13T(79.9663), 7T(79.9663), 8T(79.9663), 9S(79.9663)		AT1G48160.2
AT1G48210.1				363		Chr1:17799551-17801798 FORWARD LENGTH=363		8.26	1	0.999	4	0	4	155	0	155	0	0	0	1S(79.9663), 5T(79.9663), 7S(79.9663)		AT1G48210.2, AT1G48210.3, AT1G48210.7
AT1G48230.1				367		Chr1:17806264-17808604 FORWARD LENGTH=367		7.36	1	0.999	2	0	2	2	0	2	0	0	0	13T(79.9663), 6T(79.9663)		AT1G48230.2
AT1G48280.1				558		Chr1:17835196-17837553 FORWARD LENGTH=558		4.48	1	0.999	2	2	2	6	6	6	0	0	0	3S(79.9663), 6T(79.9663), 7T(79.9663), 8M(15.9949)
AT1G48370.1				724		Chr1:17874560-17877256 FORWARD LENGTH=724		7.87	1	0.999	5	3	5	120	61	120	0	0	0	12S(79.9663), 12T(79.9663), 13S(79.9663), 15S(79.9663), 18T(79.9663), 5T(79.9663), 6S(79.9663), 9S(79.9663)
AT1G48410.1				1048		Chr1:17886285-17891892 REVERSE LENGTH=1048		6.3	1	0.999	6	0	6	29	0	29	0	0	0	11S(79.9663), 12S(79.9663), 13M(15.9949), 18M(15.9949), 3M(15.9949), 5S(79.9663), 5T(79.9663), 7T(79.9663), 8S(79.9663), 9T(79.9663)		AT1G48410.2, AT1G48410.3
AT1G48420.1				401		Chr1:17896767-17898803 REVERSE LENGTH=401		5.24	1	0.999	2	0	2	10	0	10	0	0	0	1M(15.9949), 6M(15.9949)		AT1G48420.2, AT1G48420.3
AT1G48470.1				353		Chr1:17913784-17915926 FORWARD LENGTH=353		10.76	1	0.9988	4	2	2	20	2	2	0	0	0
AT1G48480.1				655		Chr1:17918475-17920743 FORWARD LENGTH=655		6.56	1	0.999	5	3	4	152	103	128	0	0	0	10S(79.9663), 11S(79.9663), 1M(15.9949), 2M(15.9949), 5S(79.9663), 7Y(79.9663), 8S(79.9663), 8Y(79.9663), 9S(79.9663)
AT1G48490.1				1235		Chr1:17922345-17928597 REVERSE LENGTH=1235		8.02	1	0.999	10	0	9	236	0	168	0	0	0	10S(79.9663), 11S(79.9663), 12M(15.9949), 12S(79.9663), 13M(15.9949), 14T(79.9663), 2S(79.9663), 2T(79.9663), 4S(79.9663), 5M(15.9949), 6S(79.9663), 8S(79.9663), 9S(79.9663)		AT1G48490.2, AT1G48490.3, AT1G48490.4
AT1G48520.1				550		Chr1:17940185-17942540 FORWARD LENGTH=550		2.91	1	0.999	2	0	2	15	0	15	0	0	0			AT1G48520.2, AT1G48520.3
AT1G48600.1				475		Chr1:17966448-17969077 FORWARD LENGTH=475		6.53	1	0.999	3	0	3	38	0	38	0	0	0	5M(15.9949)		AT1G48600.2
AT1G48610.1				212		Chr1:17971027-17972798 REVERSE LENGTH=212		26.89	1	0.999	5	0	5	221	0	221	0	0	0	10S(79.9663), 14T(79.9663), 17T(79.9663), 1S(79.9663), 22T(79.9663), 24T(79.9663), 26S(79.9663), 3S(79.9663), 3T(79.9663), 4S(79.9663), 4T(79.9663), 5S(79.9663), 8S(79.9663)		AT1G48610.2
AT1G48620.1				479		Chr1:17974148-17976301 REVERSE LENGTH=479		8.77	1	0.999	4	4	4	17	17	17	0	0	0	11T(79.9663), 13S(79.9663), 15S(79.9663), 20T(79.9663), 4S(79.9663), 4T(79.9663), 5S(79.9663), 6S(79.9663)
AT1G48630.1				326		Chr1:17981977-17983268 REVERSE LENGTH=326		14.72	1	0.999	6	2	3	35	8	31	0	0	0	6T(79.9663), 9S(79.9663)
AT1G48760.1				869		Chr1:18036652-18039261 REVERSE LENGTH=869		6.1	1	0.999	3	0	3	8	0	8	0	0	0	11S(79.9663), 5T(79.9663), 7S(79.9663)		AT1G48760.2, AT1G48760.3
AT1G48850.1				436		Chr1:18065154-18067956 REVERSE LENGTH=436		4.36	1	0.999	2	1	2	30	28	30	0	0	0	1C(57.0214), 7M(15.9949)
AT1G48880.1				445		Chr1:18081033-18082650 FORWARD LENGTH=445		7.19	1	0.999	4	3	3	8	7	7	0	0	0	11S(79.9663), 1S(79.9663), 3S(79.9663), 7S(79.9663), 9S(79.9663)
AT1G48920.1				557		Chr1:18098186-18101422 FORWARD LENGTH=557		55.83	1	0.999	36	35	36	594	568	594	0	0	0	10S(79.9663), 10T(79.9663), 11S(79.9663), 12S(79.9663), 13S(79.9663), 15S(79.9663), 16S(79.9663), 1S(79.9663), 2S(79.9663), 3S(79.9663), 4S(79.9663), 4T(79.9663), 5S(79.9663), 6C(57.0214), 6M(15.9949), 6S(79.9663), 6T(79.9663), 7M(15.9949), 7S(79.9663), 7T(79.9663), 8M(15.9949), 8S(79.9663), 9S(79.9663)
AT1G48940.1				177		Chr1:18105808-18106422 REVERSE LENGTH=177		7.34	1	0.999	2	2	2	2	2	2	0	0	0
AT1G48950.1				594		Chr1:18107063-18110108 FORWARD LENGTH=594		16.5	1	0.999	7	7	7	89	89	89	0	0	0	11S(79.9663), 12S(79.9663), 16S(79.9663), 5S(79.9663), 6S(79.9663), 6T(79.9663), 7S(79.9663), 8S(79.9663), 8T(79.9663), 9S(79.9663)
AT1G48970.1				666		Chr1:18113868-18117547 REVERSE LENGTH=666		6.91	1	0.999	5	0	5	20	0	20	0	0	0	3S(79.9663), 4T(79.9663), 5S(79.9663), 6S(79.9663), 6T(79.9663)		AT1G48970.2
AT1G48990.1				169		Chr1:18121470-18121979 FORWARD LENGTH=169		12.43	1	0.999	2	2	2	3	3	3	0	0	0	4T(79.9663), N-term(42.0106)
AT1G49030.1				224		Chr1:18136794-18137846 FORWARD LENGTH=224		4.46	1	0.9989	1	1	1	10	10	10	0	0	0	8S(79.9663)
AT1G49040.1				1187		Chr1:18139419-18148826 REVERSE LENGTH=1187		2.19	1	0.999	2	0	2	28	0	28	0	0	0	3S(79.9663), 4S(79.9663), 5S(79.9663)		AT1G49040.2, AT1G49040.3, AT1G49040.4
AT1G49340.1				2028		Chr1:18252355-18263967 FORWARD LENGTH=2028		3.75	1	0.999	6	0	6	180	0	180	0	0	0	11T(79.9663), 12S(79.9663), 13S(79.9663), 15S(79.9663), 17S(79.9663), 18S(79.9663), 1T(79.9663), 21T(79.9663), 26S(79.9663), 3M(15.9949), 3S(79.9663), 4S(79.9663), 5S(79.9663), 6S(79.9663), 7S(79.9663), 9S(79.9663), 9T(79.9663)		AT1G49340.2, AT1G49340.3, AT1G49340.4
AT1G49480.1				226		Chr1:18314596-18315460 REVERSE LENGTH=226		14.16	1	0.999	5	0	5	99	0	99	0	0	0	10S(79.9663), 11S(79.9663), 11T(79.9663), 12S(79.9663), 12T(79.9663), 13T(79.9663), 17S(79.9663), 18S(79.9663), 4S(79.9663), 6S(79.9663), 9S(79.9663)		AT1G49480.2, AT1G49480.3
AT1G49580.1				606		Chr1:18351611-18354384 FORWARD LENGTH=606		3.96	1	0.999	3	2	2	118	9	9	0	0	0	10S(79.9663), 14T(79.9663), 1S(79.9663), 5T(79.9663)
AT1G49600.1				445		Chr1:18357236-18360150 REVERSE LENGTH=445		6.52	1	0.999	3	1	3	95	65	95	0	0	0	12S(79.9663), 3S(79.9663), 5T(79.9663), 6S(79.9663)
AT1G49630.1				1080		Chr1:18368405-18375336 REVERSE LENGTH=1080		5.93	1	0.999	5	0	5	111	0	111	0	0	0	11T(79.9663), 12Y(79.9663), 16S(79.9663), 5S(79.9663), 6Y(79.9663), 7C(57.0214), 9C(57.0214), 9S(79.9663)		AT1G49630.2, AT1G49630.3
AT1G49670.1				629		Chr1:18381591-18386021 REVERSE LENGTH=629		2.54	1	0.9974	2	0	2	7	0	7	0	0	0	5S(79.9663), 6S(79.9663), 7S(79.9663)		AT1G49670.2
AT1G49730.1				693		Chr1:18402618-18405638 REVERSE LENGTH=693		10.68	1	0.999	9	0	9	41	0	41	0	0	0	10S(79.9663), 11S(79.9663), 11T(79.9663), 3S(79.9663), 5C(57.0214), 5S(79.9663), 6S(79.9663), 7S(79.9663), 9S(79.9663)		AT1G49730.4
AT1G49760.1				671		Chr1:18416740-18419753 FORWARD LENGTH=671		5.37	1	0.999	3	0	3	53	0	53	0	0	0	6S(79.9663)		AT1G49760.2
AT1G49780.1				421		Chr1:18429024-18430289 REVERSE LENGTH=421		5.46	1	0.999	2	1	2	7	6	7	0	0	0	11S(79.9663), 7S(79.9663)
AT1G49840.1				494		Chr1:18452243-18454157 FORWARD LENGTH=494		4.86	1	0.999	1	1	1	17	17	17	0	0	0	1S(79.9663), 3S(79.9663), 8M(15.9949)
AT1G49870.1				828		Chr1:18460345-18463557 FORWARD LENGTH=828		3.26	1	0.999	2	1	2	4	3	4	0	0	0	11C(57.0214), 12S(79.9663), 13S(79.9663), 14S(79.9663), 16S(79.9663), 5T(79.9663)
AT1G49950.1				300		Chr1:18494439-18496713 REVERSE LENGTH=300		3.33	1	0.999	2	0	2	72	0	72	0	0	0	3S(79.9663), 3T(79.9663), 6S(79.9663), 8S(79.9663)		AT1G49950.2, AT1G49950.3
AT1G49970.1				387		Chr1:18501936-18504462 REVERSE LENGTH=387		8.01	1	0.999	4	4	4	33	33	33	0	0	0	5T(79.9663)
AT1G50030.1				2481		Chr1:18522626-18539619 REVERSE LENGTH=2481		1.05	1	0.999	2	0	2	4	0	4	0	0	0	4M(15.9949), 6S(79.9663), 8S(79.9663)		AT1G50030.2
AT1G50110.1				356		Chr1:18558203-18560219 REVERSE LENGTH=356		5.9	1	0.999	2	2	2	17	17	17	0	0	0	3S(79.9663), 4S(79.9663), 5S(79.9663)
AT1G50120.1				532		Chr1:18562302-18566015 FORWARD LENGTH=532		17.48	1	0.999	8	0	8	178	0	178	0	0	0	10S(79.9663), 12Y(79.9663), 14S(79.9663), 15S(79.9663), 20S(79.9663), 21S(79.9663), 24S(79.9663), 2S(79.9663), 3M(15.9949), 4S(79.9663), 5S(79.9663), 5Y(79.9663), 6T(79.9663), 7S(79.9663), 8S(79.9663), 9M(15.9949)		AT1G50120.2
AT1G50140.1				1003		Chr1:18569921-18578663 REVERSE LENGTH=1003		4.29	1	0.999	3	0	3	5	0	5	0	0	0	3T(79.9663), 4T(79.9663), 7T(79.9663)		AT1G50140.2, AT1G50140.3, AT1G50140.4, AT1G50140.5
AT1G50200.1				1003		Chr1:18591429-18598311 REVERSE LENGTH=1003		9.57	1	0.999	11	0	11	99	0	99	0	0	0	3S(79.9663), 4S(79.9663)		AT1G50200.2
AT1G50250.1				716		Chr1:18614398-18616930 REVERSE LENGTH=716		4.19	1	0.9989	4	1	4	23	1	23	0	0	0	3S(79.9663), 8S(79.9663)
AT1G50260.1				675		Chr1:18618255-18621643 REVERSE LENGTH=675		2.96	1	0.999	1	0	1	10	0	10	0	0	0	10S(79.9663), 4T(79.9663), 5S(79.9663), 9M(15.9949)		AT1G50260.2
AT1G50300.1				372		Chr1:18628818-18631662 REVERSE LENGTH=372		3.23	1	0.999	2	0	2	8	0	8	0	0	0			AT1G50300.2
AT1G50310.1				517		Chr1:18635984-18638110 FORWARD LENGTH=517		9.28	1	0.999	4	0	4	12	0	12	0	0	0	13C(57.0214), 15Y(79.9663), 16C(57.0214), 2M(15.9949), 7M(15.9949)		AT1G50310.2
AT1G50360.1				1153		Chr1:18650688-18657106 FORWARD LENGTH=1153		5.55	1	0.9982	5	5	5	10	10	10	0	0	0	1S(79.9663), 1T(79.9663), 23M(15.9949), 25S(79.9663), 2M(15.9949), 2S(79.9663), 3Y(79.9663), 4T(79.9663), 5S(79.9663)
AT1G50380.1				710		Chr1:18662480-18666185 FORWARD LENGTH=710		7.32	1	0.999	5	1	5	28	17	28	0	0	0	3S(79.9663), 4Y(79.9663), 5S(79.9663), 5Y(79.9663), 6Y(79.9663), 9M(15.9949), N-term(42.0106)
AT1G50460.1				498		Chr1:18694031-18697429 FORWARD LENGTH=498		5.82	1	0.999	2	0	2	2	0	2	0	0	0	1T(79.9663), 3S(79.9663), 7M(15.9949)		AT1G50460.3
AT1G50480.1				634		Chr1:18702064-18704687 FORWARD LENGTH=634		6.47	1	0.999	4	4	4	34	34	34	0	0	0	3T(79.9663)
AT1G50500.1				828		Chr1:18708217-18715597 REVERSE LENGTH=828		3.86	1	0.999	4	0	4	24	0	24	0	0	0	4S(79.9663), 5S(79.9663)		AT1G50500.2, AT1G50500.3, AT1G50500.5
AT1G50570.1				388		Chr1:18726400-18727566 REVERSE LENGTH=388		15.98	1	0.999	4	0	4	36	0	36	0	0	0	10S(79.9663), 18T(79.9663), 20T(79.9663), 3C(57.0214), 3S(79.9663), 4C(57.0214), 7S(79.9663), 8S(79.9663), 9T(79.9663)		AT1G50570.2
AT1G50610.1				686		Chr1:18742171-18744501 FORWARD LENGTH=686		5.25	1	0.999	3	3	3	10	10	10	0	0	0	3S(79.9663), 4M(15.9949), 4S(79.9663)
AT1G50620.1				629		Chr1:18748537-18751005 FORWARD LENGTH=629		7.31	1	0.999	3	3	3	25	25	25	0	0	0	3S(79.9663), 8S(79.9663), 9S(79.9663)
AT1G50630.1				453		Chr1:18751654-18753569 REVERSE LENGTH=453		1.99	1	0.9989	1	0	1	5	0	5	0	0	0	5S(79.9663), 7T(79.9663)		AT1G50630.2, AT3G20300.1
AT1G50660.1				725		Chr1:18771386-18774385 FORWARD LENGTH=725		8.41	1	0.999	6	6	6	122	122	122	0	0	0	12S(79.9663), 13S(79.9663), 14S(79.9663), 1S(79.9663), 3S(79.9663), 4Y(79.9663), 5M(15.9949), 5S(79.9663), 5T(79.9663), 6M(15.9949), 7S(79.9663), 8S(79.9663), 9S(79.9663)
AT1G50710.1				423		Chr1:18784719-18787615 REVERSE LENGTH=423		5.91	1	0.999	2	2	2	4	4	4	0	0	0	12S(79.9663), 9T(79.9663)
AT1G50830.1				768		Chr1:18835559-18837865 REVERSE LENGTH=768		8.46	1	0.999	4	4	4	5	5	5	0	0	0	12S(79.9663), 13S(79.9663), 15M(15.9949), 17M(15.9949), 17S(79.9663), 2M(15.9949), 3M(15.9949), 9S(79.9663)
AT1G50890.1				821		Chr1:18862295-18865752 REVERSE LENGTH=821		6.82	1	0.999	4	4	4	25	25	25	0	0	0	13S(79.9663), 14S(79.9663), 17C(57.0214), 3S(79.9663), 4S(79.9663), 5S(79.9663), 5T(79.9663), 6M(15.9949), 7C(57.0214), 8S(79.9663)
AT1G50910.1				500		Chr1:18867083-18869839 REVERSE LENGTH=500		8.2	1	0.999	3	0	3	15	0	15	0	0	0	10S(79.9663), 4T(79.9663)		AT1G50910.2
AT1G50920.1				671		Chr1:18870555-18872570 FORWARD LENGTH=671		15.5	1	0.999	6	6	6	42	42	42	0	0	0	11M(15.9949), 12Y(79.9663), 13M(15.9949), 13S(79.9663), 17S(79.9663), 1S(79.9663), 3S(79.9663), 5M(15.9949), 7S(79.9663), 9M(15.9949)
AT1G51140.1				379		Chr1:18943802-18945613 REVERSE LENGTH=379		8.18	1	0.999	3	3	3	77	77	77	0	0	0	3S(79.9663), 6T(79.9663)
AT1G51210.1				433		Chr1:18987809-18989110 FORWARD LENGTH=433		2.54	1	0.999	1	0	1	9	0	9	0	0	0			AT5G03490.1
AT1G51350.1				666		Chr1:19035851-19038738 FORWARD LENGTH=666		2.85	1	0.999	1	1	1	6	6	6	0	0	0	10S(79.9663), 15S(79.9663), 6S(79.9663), 9S(79.9663)
AT1G51380.1				392		Chr1:19047960-19049967 FORWARD LENGTH=392		8.42	1	0.999	3	0	2	3	0	2	0	0	0	8T(79.9663)		AT1G51380.2, AT1G51380.3, AT1G51380.4
AT1G51405.1				487		Chr1:19057780-19059582 FORWARD LENGTH=487		5.75	1	0.999	2	0	2	2	0	2	0	0	0	11S(79.9663), 6S(79.9663), 8S(79.9663)		AT1G51405.2
AT1G51450.1				509		Chr1:19074399-19076220 FORWARD LENGTH=509		15.52	1	0.999	5	5	5	162	162	162	0	0	0	10S(79.9663), 12M(15.9949), 12T(79.9663), 13S(79.9663), 13T(79.9663), 14S(79.9663), 15S(79.9663), 21S(79.9663), 3S(79.9663), 3T(79.9663), 5S(79.9663), 6M(15.9949), 7S(79.9663)
AT1G51500.1				687		Chr1:19097967-19100972 REVERSE LENGTH=687		7.71	1	0.999	4	3	3	10	9	9	0	0	0	10S(79.9663), 11M(15.9949), 4S(79.9663), 7S(79.9663), 9S(79.9663), N-term(42.0106)
AT1G51510.1				202		Chr1:19103072-19104753 REVERSE LENGTH=202		30.2	1	0.999	3	3	3	32	32	32	0	0	0	10S(79.9663), 18M(15.9949), 23T(79.9663), 31S(79.9663), 4S(79.9663), 5S(79.9663), 7S(79.9663), N-term(42.0106)
AT1G51570.1				776		Chr1:19122358-19124688 REVERSE LENGTH=776		4.12	1	0.999	4	1	4	5	2	5	0	0	0	3T(79.9663), 6C(57.0214), 7S(79.9663), 7T(79.9663), 9T(79.9663)
AT1G51580.1				621		Chr1:19125612-19128102 FORWARD LENGTH=621		5.31	1	0.999	2	2	2	4	4	4	0	0	0	4C(57.0214), 5S(79.9663), 7T(79.9663)
AT1G51600.1				302		Chr1:19133176-19135252 FORWARD LENGTH=302		3.31	1	0.999	1	0	1	22	0	22	0	0	0	3S(79.9663), 7T(79.9663)		AT1G51600.2
AT1G51630.1				423		Chr1:19142141-19144082 REVERSE LENGTH=423		4.26	1	0.999	2	2	2	24	24	24	0	0	0
AT1G51680.1				561		Chr1:19159007-19161464 REVERSE LENGTH=561		4.28	1	0.999	2	0	2	5	0	5	0	0	0	9S(79.9663)		AT1G51680.3
AT1G51690.1				513		Chr1:19166218-19169974 FORWARD LENGTH=513		8.97	1	0.999	4	0	4	98	0	98	0	0	0	11T(79.9663), 2C(57.0214), 2S(79.9663), 3S(79.9663), 4M(15.9949), 4S(79.9663), 6T(79.9663)		AT1G51690.2, AT1G51690.3, AT1G51690.4, AT1G51690.5
AT1G51700.1				194		Chr1:19174266-19174850 FORWARD LENGTH=194		10.82	1	0.999	1	1	1	8	8	8	0	0	0	13S(79.9663)
AT1G51710.1				482		Chr1:19175805-19179894 REVERSE LENGTH=482		13.28	1	0.999	6	1	6	20	3	20	0	0	0	10M(15.9949), 10S(79.9663), 3C(57.0214), 6S(79.9663), 6T(79.9663), 7T(79.9663)
AT1G51730.1				252		Chr1:19186812-19188638 REVERSE LENGTH=252		5.56	1	0.999	1	1	1	15	15	15	0	0	0	4S(79.9663), 5S(79.9663), 7S(79.9663)
AT1G51745.1				635		Chr1:19192055-19194479 FORWARD LENGTH=635		8.98	1	0.999	6	1	6	34	1	34	0	0	0	14C(57.0214), 17S(79.9663), 2C(57.0214), 3S(79.9663), 4S(79.9663), 6C(57.0214), 6S(79.9663), 9S(79.9663)
AT1G51790.2				934		Chr1:19206858-19210574 REVERSE LENGTH=934		4.07	1	0.999	3	3	3	17	17	17	0	0	0	10M(15.9949), 10S(79.9663), 3T(79.9663), 5T(79.9663), 6S(79.9663), 9S(79.9663)
AT1G51850.1				865		Chr1:19252964-19256783 REVERSE LENGTH=865		2.08	1	0.999	1	0	1	2	0	2	0	0	0	16S(79.9663), 7S(79.9663), 9M(15.9949)		AT1G51850.2
AT1G51860.1				890		Chr1:19257634-19261479 REVERSE LENGTH=890		1.01	1	0.9979	1	0	1	3	0	3	0	0	0	1S(79.9663), 5S(79.9663)
AT1G51940.1				651		Chr1:19296092-19298941 REVERSE LENGTH=651		4.76	1	0.999	3	3	3	36	36	36	0	0	0	5C(57.0214), 5S(79.9663), 6M(15.9949), 7S(79.9663), 8M(15.9949), 9T(79.9663)
AT1G51980.1				503		Chr1:19323692-19326771 REVERSE LENGTH=503		4.57	1	0.999	2	0	2	66	0	66	0	0	0	10S(79.9663), 12S(79.9663), 9T(79.9663)		AT3G16480.1
AT1G52000.1				730		Chr1:19333352-19335700 REVERSE LENGTH=730		17.4	1	0.999	7	0	6	45	0	24	0	0	0	11S(79.9663), 22M(15.9949), 3T(79.9663), 5S(79.9663), 8S(79.9663), 9S(79.9663)		AT1G52000.2
AT1G52030.1				642		Chr1:19346090-19348282 REVERSE LENGTH=642		4.83	1	0.9956	3	0	2	34	0	13	0	0	0	3M(15.9949)		AT1G52030.2, AT1G52030.3
AT1G52040.1				462		Chr1:19350595-19352578 REVERSE LENGTH=462		11.9	1	0.999	5	4	5	64	43	64	0	0	0	1S(79.9663), 7S(79.9663), N-term(42.0106)
AT1G52050.1				313		Chr1:19355106-19356748 REVERSE LENGTH=313		3.83	1	0.9989	2	2	2	3	3	3	0	0	0
AT1G52060.1				314		Chr1:19359039-19360651 REVERSE LENGTH=314		4.14	1	0.999	1	1	1	2	2	2	0	0	0
AT1G52070.1				315		Chr1:19365140-19366900 REVERSE LENGTH=315		4.13	1	0.999	1	0	1	5	0	5	0	0	0			AT1G52070.2
AT1G52080.1				573		Chr1:19369788-19371862 FORWARD LENGTH=573		13.26	1	0.999	8	0	8	69	0	69	0	0	0	10S(79.9663), 15S(79.9663), 16S(79.9663), 16T(79.9663), 17S(79.9663), 1S(79.9663), 3S(79.9663), 4T(79.9663), 7S(79.9663)		AT1G52080.2
AT1G52100.1				437		Chr1:19383291-19385123 REVERSE LENGTH=437		2.97	1	0.999	2	0	2	7	0	7	0	0	0			AT1G52100.2, AT1G52100.3, AT1G52100.4, AT1G52100.5
AT1G52120.1				459		Chr1:19396200-19397857 REVERSE LENGTH=459		6.75	1	0.999	3	0	3	4	0	4	0	0	0	6S(79.9663)		AT1G52120.2
AT1G52130.1				483		Chr1:19400619-19402363 REVERSE LENGTH=483		9.52	1	0.999	4	0	4	8	0	8	0	0	0	2S(79.9663), 6M(15.9949)		AT1G52130.2
AT1G52190.1				607		Chr1:19434671-19438673 FORWARD LENGTH=607		5.44	1	0.999	4	4	4	86	86	86	0	0	0	4S(79.9663), 8S(79.9663)
AT1G52200.1				190		Chr1:19442271-19443407 REVERSE LENGTH=190		13.68	1	0.999	2	0	2	8	0	8	0	0	0	20T(79.9663), 22T(79.9663), 3T(79.9663), 5T(79.9663)		AT1G52200.2
AT1G52240.1				543		Chr1:19455766-19457878 REVERSE LENGTH=543		9.94	1	0.999	5	4	4	19	18	18	0	0	0	3S(79.9663), 4S(79.9663), 6C(57.0214), 8M(15.9949), 8S(79.9663)
AT1G52290.1				509		Chr1:19470251-19472362 REVERSE LENGTH=509		5.7	1	0.999	6	0	6	128	0	128	0	0	0	10S(79.9663), 11T(79.9663), 1S(79.9663), 2S(79.9663), 5T(79.9663), 6S(79.9663), 7S(79.9663), 8S(79.9663)		AT1G52290.2
AT1G52315.1				347		Chr1:19481212-19482674 FORWARD LENGTH=347		11.53	1	0.999	3	0	3	22	0	22	0	0	0	1S(79.9663), 3M(15.9949), 3T(79.9663), 4S(79.9663), 6S(79.9663), 7S(79.9663)		AT1G52315.2
AT1G52320.1				775		Chr1:19484490-19487204 FORWARD LENGTH=775		12.52	1	0.999	5	0	5	66	0	66	0	0	0	34M(15.9949), 3T(79.9663), 4M(15.9949), 4S(79.9663), 6M(15.9949), 7M(15.9949)		AT1G52320.2, AT1G52320.5
AT1G52343.1				249		Chr1:19494226-19495718 REVERSE LENGTH=249		9.64	1	0.999	2	2	2	26	26	26	0	0	0	11S(79.9663), 1S(79.9663), 3S(79.9663), 7M(15.9949), 9S(79.9663)
AT1G52360.1				926		Chr1:19499282-19505397 FORWARD LENGTH=926		6.37	1	0.999	3	0	3	38	0	38	0	0	0	15M(15.9949), 9S(79.9663)		AT1G52360.2, AT1G52360.3, AT1G52360.4
AT1G52380.1				440		Chr1:19509979-19511301 FORWARD LENGTH=440		17.73	1	0.999	11	0	11	546	0	546	0	0	0	11S(79.9663), 13T(79.9663), 15S(79.9663), 15T(79.9663), 16S(79.9663), 18T(79.9663), 25S(79.9663), 2S(79.9663), 3S(79.9663), 7T(79.9663)		AT1G52380.2, AT1G52380.3, AT1G52380.4
AT1G52400.1				528		Chr1:19515250-19517930 FORWARD LENGTH=528		10.98	1	0.999	6	0	6	48	0	48	0	0	0	6M(15.9949)		AT1G52400.2, AT1G52400.3
AT1G52410.1				755		Chr1:19520762-19525361 FORWARD LENGTH=755		33.91	1	0.999	27	0	27	166	0	166	0	0	0	2M(15.9949), 6M(15.9949)		AT1G52410.2
AT1G52500.2				390		Chr1:19560043-19562855 FORWARD LENGTH=390		11.28	1	0.999	3	3	3	23	23	23	0	0	0	11S(79.9663), 13S(79.9663), 13T(79.9663), 4S(79.9663), 6S(79.9663)
AT1G52520.1				703		Chr1:19565933-19568248 FORWARD LENGTH=703		1.56	1	0.999	1	1	1	11	11	11	0	0	0	2C(57.0214), 4S(79.9663), 5S(79.9663), 8S(79.9663)
AT1G52560.1				232		Chr1:19574783-19575766 REVERSE LENGTH=232		9.05	1	0.999	3	0	3	5	0	5	0	0	0			AT1G52560.2
AT1G52570.1				810		Chr1:19583940-19586551 REVERSE LENGTH=810		5.68	1	0.999	4	0	4	7	0	7	0	0	0	1S(79.9663), 2S(79.9663)		AT1G52570.2, AT1G52570.3
AT1G52670.1				274		Chr1:19615119-19617420 REVERSE LENGTH=274		5.47	1	0.999	1	1	1	4	4	4	0	0	0	1T(79.9663), 3S(79.9663)
AT1G52680.1				114		Chr1:19618419-19618961 REVERSE LENGTH=114		52.63	1	0.999	4	4	4	89	89	89	0	0	0	11S(79.9663), 13S(79.9663), 14S(79.9663), 18T(79.9663), 1S(79.9663), 2M(15.9949), 3S(79.9663), 5M(15.9949), 6S(79.9663), 9T(79.9663), N-term(42.0106)
AT1G52690.1				169		Chr1:19619842-19620589 FORWARD LENGTH=169		76.92	1	0.999	18	0	18	117	0	117	0	0	0	10S(79.9663), 10T(79.9663), 11S(79.9663), 12M(15.9949), 12T(79.9663), 14S(79.9663), 15T(79.9663), 16T(79.9663), 17T(79.9663), 18T(79.9663), 19T(79.9663), 1T(79.9663), 2S(79.9663), 3S(79.9663), 3T(79.9663), 4S(79.9663), 5M(15.9949), 5S(79.9663), 5T(79.9663), 6S(79.9663), 6Y(79.9663), 7M(15.9949), 7S(79.9663), 7T(79.9663), 8M(15.9949), 8S(79.9663), 8T(79.9663), 9M(15.9949), N-term(42.0106)		AT1G52690.2
AT1G52730.1				343		Chr1:19642866-19644978 FORWARD LENGTH=343		7.87	1	0.999	2	0	2	2	0	2	0	0	0	14T(79.9663), 4S(79.9663)		AT1G52730.2
AT1G52770.1				454		Chr1:19656009-19657546 FORWARD LENGTH=454		6.39	1	0.999	2	2	2	10	10	10	0	0	0	1S(79.9663), 1T(79.9663), 2S(79.9663), 3S(79.9663)
AT1G52780.1				1059		Chr1:19658846-19662025 FORWARD LENGTH=1059		2.08	1	0.999	2	2	2	129	129	129	0	0	0	2M(15.9949), 3S(79.9663), 7M(15.9949)
AT1G52890.1				317		Chr1:19697292-19698444 REVERSE LENGTH=317		6.31	1	0.999	1	1	1	24	24	24	0	0	0	14S(79.9663), 7S(79.9663)
AT1G52930.1				320		Chr1:19711261-19713103 FORWARD LENGTH=320		5.94	1	0.999	2	2	2	8	8	8	0	0	0	5S(79.9663)
AT1G53000.1				290		Chr1:19745330-19747133 REVERSE LENGTH=290		5.52	1	0.999	1	0	1	9	0	9	0	0	0			AT1G53000.2
AT1G53050.1				694		Chr1:19772574-19775531 FORWARD LENGTH=694		14.7	1	0.999	10	0	10	140	0	140	0	0	0	10S(79.9663), 12M(15.9949), 13T(79.9663), 2S(79.9663), 4S(79.9663), 5S(79.9663), 6S(79.9663), 7S(79.9663), 8T(79.9663), 9C(57.0214), 9S(79.9663)		AT1G53050.2
AT1G53140.1				817		Chr1:19799271-19802441 FORWARD LENGTH=817		1.71	1	0.999	1	1	1	2	2	2	0	0	0	1M(15.9949), 3S(79.9663)
AT1G53165.1				680		Chr1:19814386-19819233 FORWARD LENGTH=680		25.44	1	0.999	16	1	16	269	13	269	0	0	0	10S(79.9663), 11T(79.9663), 13S(79.9663), 14S(79.9663), 18T(79.9663), 1S(79.9663), 23S(79.9663), 2S(79.9663), 3S(79.9663), 4S(79.9663), 4T(79.9663), 5S(79.9663), 5T(79.9663), 6S(79.9663), 7M(15.9949), 7S(79.9663), 7T(79.9663), 8S(79.9663)
AT1G53180.1				358		Chr1:19831582-19832727 FORWARD LENGTH=358		18.72	1	0.999	6	0	6	34	0	34	0	0	0	1Y(79.9663), 2C(57.0214), 3S(79.9663), 3T(79.9663), 4M(15.9949), 4S(79.9663), 5S(79.9663), 6S(79.9663), 8M(15.9949), 8Y(79.9663)		AT1G53180.2, AT1G53180.3
AT1G53210.1				585		Chr1:19844790-19847533 FORWARD LENGTH=585		11.45	1	0.999	5	5	5	25	25	25	0	0	0	1C(57.0214), 6S(79.9663)
AT1G53240.1				341		Chr1:19854966-19856802 REVERSE LENGTH=341		15.84	1	0.999	7	4	7	96	31	96	0	0	0	3S(79.9663), 4M(15.9949), 7M(15.9949)
AT1G53300.1				699		Chr1:19879726-19882375 FORWARD LENGTH=699		3.43	1	0.999	2	2	2	4	4	4	0	0	0	3S(79.9663), 6S(79.9663), 9S(79.9663)
AT1G53310.1				967		Chr1:19884261-19888070 REVERSE LENGTH=967		10.86	1	0.999	10	0	10	273	0	273	0	0	0	10M(15.9949), 14S(79.9663), 1M(15.9949), 3S(79.9663), 3T(79.9663), 4M(15.9949), 5S(79.9663), 5T(79.9663), 8S(79.9663)		AT1G53310.2, AT1G53310.3
AT1G53430.1				1038		Chr1:19935298-19940959 FORWARD LENGTH=1038		3.76	1	0.999	3	0	3	75	0	75	0	0	0	10S(79.9663), 12S(79.9663), 15S(79.9663)		AT1G53430.2
AT1G53440.1				1035		Chr1:19945959-19951562 FORWARD LENGTH=1035		3.96	1	0.999	4	3	3	105	77	77	0	0	0	12S(79.9663), 13S(79.9663), 14S(79.9663), 15S(79.9663), 3S(79.9663), 7T(79.9663)
AT1G53470.1				881		Chr1:19958587-19961578 FORWARD LENGTH=881		13.28	1	0.999	10	9	9	38	34	34	0	0	0	10S(79.9663), 12S(79.9663), 13S(79.9663), 17M(15.9949), 1S(79.9663), 2S(79.9663), 3S(79.9663), 4S(79.9663), 5S(79.9663), 6S(79.9663), 8S(79.9663)
AT1G53540.1				157		Chr1:19980510-19980983 FORWARD LENGTH=157		14.01	1	0.999	2	1	1	9	7	7	0	0	0
AT1G53570.1				609		Chr1:19987391-19990733 FORWARD LENGTH=609		10.18	1	0.999	6	0	6	61	0	61	0	0	0	10S(79.9663), 3M(15.9949), 3S(79.9663), 3T(79.9663), 4M(15.9949), 4S(79.9663), 4T(79.9663), 5S(79.9663), 5T(79.9663), 6S(79.9663), 6T(79.9663), 7S(79.9663), 9S(79.9663), 9T(79.9663)		AT1G53570.2, AT1G53570.3, AT1G53570.5
AT1G53580.1				294		Chr1:19991542-19993250 REVERSE LENGTH=294		8.5	1	0.999	2	0	2	14	0	14	0	0	0	3M(15.9949), 5S(79.9663), 6S(79.9663)		AT1G53580.2
AT1G53590.1				751		Chr1:19996556-20000127 FORWARD LENGTH=751		15.58	1	0.999	10	10	10	137	137	137	0	0	0	10T(79.9663), 11S(79.9663), 13S(79.9663), 15S(79.9663), 16S(79.9663), 17S(79.9663), 18M(15.9949), 1S(79.9663), 21S(79.9663), 25M(15.9949), 2M(15.9949), 3S(79.9663), 4S(79.9663), 6S(79.9663), 8S(79.9663), 9S(79.9663)
AT1G53645.1				523		Chr1:20026434-20028587 REVERSE LENGTH=523		4.78	1	0.999	2	2	2	3	3	3	0	0	0	13M(15.9949)
AT1G53720.1				506		Chr1:20057012-20059508 FORWARD LENGTH=506		5.93	1	0.999	2	1	2	5	4	5	0	0	0	10M(15.9949), 19T(79.9663)
AT1G53730.1				719		Chr1:20061771-20065475 FORWARD LENGTH=719		7.23	1	0.999	5	0	4	59	0	57	0	0	0	1S(79.9663), 3S(79.9663), 4T(79.9663), 5S(79.9663), 7S(79.9663)		AT1G53730.2
AT1G53750.1				426		Chr1:20065921-20068324 REVERSE LENGTH=426		13.15	1	0.999	8	8	8	170	170	170	0	0	0	10M(15.9949), 3S(79.9663), 4C(57.0214)
AT1G53850.1				237		Chr1:20104131-20105792 REVERSE LENGTH=237		13.5	1	0.999	3	0	3	30	0	30	0	0	0	3S(79.9663), 6S(79.9663)		AT1G53850.2, AT3G14290.1
AT1G53860.1				442		Chr1:20107165-20109458 REVERSE LENGTH=442		16.52	1	0.999	7	0	7	35	0	35	0	0	0	11S(79.9663), 15S(79.9663), 1S(79.9663), 2M(15.9949), 3S(79.9663), 3T(79.9663), 4M(15.9949), 5S(79.9663), 6M(15.9949), 6S(79.9663), 8S(79.9663), 9S(79.9663)		AT1G53860.2
AT1G53880.1				385		Chr1:20115961-20118269 FORWARD LENGTH=385		2.34	1	0.999	1	0	1	25	0	25	0	0	0	2S(79.9663), 4S(79.9663)		AT1G53900.1, AT1G53900.2, AT1G53900.3
AT1G54020.1				286		Chr1:20161805-20162923 REVERSE LENGTH=286		3.5	1	0.999	1	0	1	10	0	10	0	0	0	7M(15.9949)		AT1G54020.2, AT1G54020.3, AT1G54020.4, AT1G54020.5
AT1G54060.1				383		Chr1:20180972-20182123 FORWARD LENGTH=383		13.58	1	0.999	3	3	3	5	5	5	0	0	0	16C(57.0214), 16S(79.9663), 6T(79.9663)
AT1G54070.1				123		Chr1:20182683-20183242 FORWARD LENGTH=123		17.89	1	0.999	2	2	2	9	9	9	0	0	0	1S(79.9663), 4S(79.9663)
AT1G54080.1				426		Chr1:20183923-20186824 REVERSE LENGTH=426		6.57	1	0.999	4	0	4	357	0	357	0	0	0	10S(79.9663), 11S(79.9663), 12T(79.9663), 15S(79.9663), 16S(79.9663), 1S(79.9663), 20T(79.9663), 23S(79.9663), 24S(79.9663), 3S(79.9663), 3T(79.9663), 6T(79.9663), 7S(79.9663), 9S(79.9663)		AT1G54080.2
AT1G54090.1				622		Chr1:20189737-20191605 FORWARD LENGTH=622		4.18	1	0.9987	2	2	2	3	3	3	0	0	0	3S(79.9663), 7S(79.9663)
AT1G54170.1				587		Chr1:20221353-20224919 REVERSE LENGTH=587		10.39	1	0.999	6	6	6	25	25	25	0	0	0	10S(79.9663), 3S(79.9663), 4T(79.9663), 5C(57.0214), 5S(79.9663), 7S(79.9663)
AT1G54210.1				96		Chr1:20241278-20242020 FORWARD LENGTH=96		12.5	1	0.999	2	0	2	9	0	9	0	0	0	5S(79.9663), 6S(79.9663), N-term(42.0106)		AT1G54210.2, AT1G54210.3
AT1G54220.1				539		Chr1:20246460-20250208 REVERSE LENGTH=539		7.98	1	0.999	4	0	3	30	0	6	0	0	0	5S(79.9663), 6S(79.9663)		AT1G54220.2
AT1G54270.1				412		Chr1:20260495-20262018 FORWARD LENGTH=412		16.99	1	0.999	8	0	3	583	0	313	0	0	0	12T(79.9663), 3S(79.9663), 4C(57.0214), 8T(79.9663), 9S(79.9663), N-term(42.0106)		AT1G54270.2
AT1G54280.1				1240		Chr1:20262766-20267293 REVERSE LENGTH=1240		4.03	1	0.999	5	0	5	30	0	30	0	0	0	1T(79.9663), 3S(79.9663), 4S(79.9663), 8S(79.9663)		AT1G54280.2, AT1G54280.3
AT1G54320.1				349		Chr1:20275732-20277793 REVERSE LENGTH=349		6.3	1	0.999	2	2	2	6	6	6	0	0	0	14S(79.9663), 17S(79.9663), 1S(79.9663), 7S(79.9663), N-term(42.0106)
AT1G54360.4				526		Chr1:20290600-20293160 FORWARD LENGTH=526		5.7	1	0.999	4	0	4	9	0	9	0	0	0	14S(79.9663), 16M(15.9949), 4S(79.9663), 4Y(79.9663), 5T(79.9663), 6S(79.9663)		AT1G54360.6
AT1G54370.1				521		Chr1:20293353-20297129 REVERSE LENGTH=521		1.92	1	0.999	1	1	1	31	31	31	0	0	0	3T(79.9663), 4S(79.9663)
AT1G54380.1				515		Chr1:20298287-20300899 REVERSE LENGTH=515		5.63	1	0.999	3	3	3	3	3	3	0	0	0	12S(79.9663), 1T(79.9663), 2S(79.9663), 4T(79.9663)
AT1G54410.1				98		Chr1:20310305-20310601 REVERSE LENGTH=98		33.67	1	0.999	2	2	2	184	184	184	0	0	0	7S(79.9663)
AT1G54440.1				637		Chr1:20323284-20327931 FORWARD LENGTH=637		13.34	1	0.999	6	0	6	27	0	27	0	0	0	11S(79.9663), 15S(79.9663), 17S(79.9663), 23M(15.9949), 2C(57.0214), 4T(79.9663), 6S(79.9663), 9S(79.9663)		AT1G54440.2
AT1G54450.1				535		Chr1:20336570-20339535 REVERSE LENGTH=535		5.23	1	0.999	4	4	4	77	77	77	0	0	0	10S(79.9663), 13S(79.9663), 1T(79.9663), 3T(79.9663), 4S(79.9663), 6S(79.9663), 7S(79.9663), 8S(79.9663)
AT1G54460.1				338		Chr1:20340907-20342900 REVERSE LENGTH=338		45.56	1	0.999	12	12	12	213	213	213	0	0	0	10S(79.9663), 11S(79.9663), 12S(79.9663), 13S(79.9663), 14S(79.9663), 16M(15.9949), 16S(79.9663), 19S(79.9663), 1M(15.9949), 1S(79.9663), 1T(79.9663), 21S(79.9663), 22T(79.9663), 2C(57.0214), 2S(79.9663), 3C(57.0214), 3S(79.9663), 4C(57.0214), 4S(79.9663), 5T(79.9663), 6T(79.9663), 7S(79.9663), 7T(79.9663), 8C(57.0214), 8S(79.9663), 9T(79.9663)
AT1G54490.1				947		Chr1:20350300-20356650 FORWARD LENGTH=947		2.75	1	0.999	2	0	2	14	0	14	0	0	0	10S(79.9663), 1S(79.9663), 3S(79.9663), 4M(15.9949)		AT1G54490.2
AT1G54500.1				195		Chr1:20357084-20357671 REVERSE LENGTH=195		14.36	1	0.999	3	3	3	17	17	17	0	0	0	8S(79.9663)
AT1G54510.1				612		Chr1:20358603-20362006 REVERSE LENGTH=612		5.23	1	0.999	3	0	3	50	0	50	0	0	0	1M(15.9949), 1S(79.9663), 4Y(79.9663), 5S(79.9663), 7S(79.9663)		AT1G54510.2, AT1G54510.3, AT1G54510.4, AT1G54510.5
AT1G54520.1				391		Chr1:20363565-20365874 FORWARD LENGTH=391		5.88	1	0.999	2	2	2	15	15	15	0	0	0	3S(79.9663)
AT1G54560.1				1529		Chr1:20371649-20379745 REVERSE LENGTH=1529		7.52	1	0.999	12	0	12	60	0	60	0	0	0	12S(79.9663), 1S(79.9663), 2C(57.0214), 2S(79.9663), 3S(79.9663), 3T(79.9663), 4M(15.9949), 4S(79.9663), 5S(79.9663), 5Y(79.9663)		AT1G54560.2
AT1G54570.1				704		Chr1:20380649-20384953 REVERSE LENGTH=704		4.69	1	0.999	3	3	3	9	9	9	0	0	0	2M(15.9949), 3M(15.9949)
AT1G54610.1				572		Chr1:20393962-20396902 REVERSE LENGTH=572		2.62	1	0.999	1	0	1	11	0	11	0	0	0	11S(79.9663), 12S(79.9663)		AT1G54610.2, AT1G54610.3
AT1G54710.1				927		Chr1:20417019-20420733 REVERSE LENGTH=927		8.85	1	0.999	7	0	7	216	0	216	0	0	0	10S(79.9663), 11S(79.9663), 16T(79.9663), 3S(79.9663), 5T(79.9663), 6T(79.9663), 7S(79.9663), 8S(79.9663), 8T(79.9663), 9S(79.9663), 9T(79.9663)		AT1G54710.2
AT1G54870.1				335		Chr1:20459011-20460417 FORWARD LENGTH=335		8.96	1	0.999	3	0	3	18	0	18	0	0	0	11S(79.9663), 12S(79.9663), 4M(15.9949), 4S(79.9663), 6S(79.9663), 7S(79.9663), 8M(15.9949)		AT1G54870.2
AT1G54920.1				766		Chr1:20470916-20474421 FORWARD LENGTH=766		5.87	1	0.999	5	0	5	62	0	62	0	0	0	10S(79.9663), 3S(79.9663), 3T(79.9663), 4T(79.9663), 6S(79.9663), 9Y(79.9663)		AT1G54920.2, AT1G54920.3, AT1G54920.4
AT1G54960.1				651		Chr1:20499923-20503587 FORWARD LENGTH=651		6.45	1	0.999	2	0	2	9	0	9	0	0	0	10S(79.9663), 10Y(79.9663), 3M(15.9949), 6C(57.0214), 7C(57.0214), 8S(79.9663), 9S(79.9663)		AT1G54960.2
AT1G54990.1				473		Chr1:20511565-20513489 FORWARD LENGTH=473		6.13	1	0.999	2	2	2	2	2	2	0	0	0	12T(79.9663)
AT1G55020.1				859		Chr1:20525798-20530143 FORWARD LENGTH=859		8.03	1	0.999	7	7	7	73	73	73	0	0	0	9S(79.9663)
AT1G55040.1				849		Chr1:20534895-20538901 FORWARD LENGTH=849		9.19	1	0.999	9	9	9	202	202	202	0	0	0	14S(79.9663), 15M(15.9949), 16M(15.9949), 1S(79.9663), 3S(79.9663), 3T(79.9663), 5S(79.9663), 6S(79.9663), 9S(79.9663)
AT1G55080.1				244		Chr1:20553121-20554174 REVERSE LENGTH=244		4.51	1	0.999	2	2	2	30	30	30	0	0	0	1S(79.9663), 2S(79.9663), 8M(15.9949), 9M(15.9949)
AT1G55110.1				455		Chr1:20560406-20562625 REVERSE LENGTH=455		8.35	1	0.999	3	0	2	76	0	70	0	0	0	10S(79.9663), 13M(15.9949), 16S(79.9663), 3C(57.0214)		AT1G55110.2, AT1G55110.3
AT1G55150.1				501		Chr1:20574634-20577141 FORWARD LENGTH=501		4.19	1	0.999	1	1	1	17	17	17	0	0	0	10S(79.9663), 14S(79.9663), 3S(79.9663), 8T(79.9663), 9S(79.9663)
AT1G55170.1				283		Chr1:20580578-20581706 FORWARD LENGTH=283		5.3	1	0.999	1	1	1	14	14	14	0	0	0	12S(79.9663), 2S(79.9663)
AT1G55180.1				762		Chr1:20585057-20587629 REVERSE LENGTH=762		1.84	1	0.999	2	0	2	38	0	38	0	0	0	10S(79.9663), 8S(79.9663), 9S(79.9663)		AT1G55180.2
AT1G55250.1				900		Chr1:20607214-20612302 FORWARD LENGTH=900		5.67	1	0.999	3	0	3	43	0	43	0	0	0	10S(79.9663), 17S(79.9663), 19S(79.9663), 3S(79.9663), 4C(57.0214), 4S(79.9663), 5S(79.9663), 9T(79.9663)		AT1G55250.3, AT1G55250.5
AT1G55260.1				227		Chr1:20614663-20616158 FORWARD LENGTH=227		7.49	1	0.999	2	0	2	64	0	64	0	0	0			AT1G55260.2
AT1G55310.1				287		Chr1:20630676-20632695 FORWARD LENGTH=287		38.68	1	0.999	20	0	20	473	0	473	0	0	0	10S(79.9663), 14S(79.9663), 1S(79.9663), 2S(79.9663), 2Y(79.9663), 3S(79.9663), 3T(79.9663), 3Y(79.9663), 4T(79.9663), 4Y(79.9663), 5S(79.9663), 5T(79.9663), 5Y(79.9663), 6S(79.9663), 6Y(79.9663), 7S(79.9663), 8S(79.9663), 9S(79.9663)
AT1G55340.1				205		Chr1:20652605-20653469 FORWARD LENGTH=205		13.17	1	0.999	3	1	3	39	19	39	0	0	0	12C(57.0214), 3M(15.9949), 4M(15.9949), 5S(79.9663), 6S(79.9663), 9S(79.9663)
AT1G55350.1				2151		Chr1:20654463-20664501 REVERSE LENGTH=2151		2.46	1	0.999	5	0	5	44	0	44	0	0	0	11C(57.0214), 11S(79.9663), 12C(57.0214), 1S(79.9663), 3S(79.9663), 5S(79.9663), 8S(79.9663)		AT1G55350.2, AT1G55350.3, AT1G55350.4, AT1G55350.5, AT1G55350.6
AT1G55480.1				335		Chr1:20713822-20715351 FORWARD LENGTH=335		15.52	1	0.999	9	9	9	53	53	53	0	0	0	8T(79.9663)
AT1G55490.1				600		Chr1:20715717-20718673 REVERSE LENGTH=600		23.67	1	0.999	15	0	15	294	0	294	0	0	0	1C(57.0214), 1M(15.9949), 2C(57.0214), 3S(79.9663), 5S(79.9663), 7S(79.9663), 8C(57.0214), 8S(79.9663)		AT1G55490.2, AT1G55490.3, AT1G55490.4, AT1G55490.5
AT1G55530.1				351		Chr1:20729472-20730527 REVERSE LENGTH=351		8.83	1	0.999	1	0	1	7	0	7	0	0	0	13S(79.9663), 5T(79.9663), 6T(79.9663), 7T(79.9663), 8S(79.9663)		AT1G55530.2, AT1G55530.3
AT1G55540.1				1816		Chr1:20734759-20743049 REVERSE LENGTH=1816		2.7	1	0.999	4	0	4	18	0	18	0	0	0	2S(79.9663), 3S(79.9663), 3T(79.9663), 5S(79.9663), 6S(79.9663), 7S(79.9663), 8S(79.9663), 9S(79.9663)		AT1G55540.2
AT1G55570.1				555		Chr1:20757882-20759771 FORWARD LENGTH=555		6.49	1	0.999	1	1	1	9	9	9	0	0	0	24C(57.0214), 4M(15.9949)
AT1G55610.1				1166		Chr1:20779874-20783374 REVERSE LENGTH=1166		2.06	1	0.999	2	0	2	5	0	5	0	0	0	17T(79.9663), 8S(79.9663)		AT1G55610.2
AT1G55620.2				781		Chr1:20787338-20790990 REVERSE LENGTH=781		5.63	1	0.999	3	1	3	24	1	24	0	0	0	22S(79.9663), 3S(79.9663), 5T(79.9663), 6S(79.9663), 6T(79.9663)
AT1G55670.1				160		Chr1:20802874-20803356 REVERSE LENGTH=160		23.12	1	0.999	5	5	5	59	59	59	0	0	0	4S(79.9663), 5S(79.9663), 6S(79.9663)
AT1G55690.1				625		Chr1:20808622-20811831 REVERSE LENGTH=625		4.8	1	0.999	2	0	2	6	0	6	0	0	0	11S(79.9663), 3T(79.9663), 5S(79.9663), 9T(79.9663)		AT1G55690.2, AT1G55690.3, AT1G55690.4, AT1G55690.5
AT1G55810.1				466		Chr1:20861273-20864003 FORWARD LENGTH=466		9.44	1	0.999	4	0	2	6	0	2	0	0	0	4S(79.9663), N-term(42.0106)		AT1G55810.3, AT1G55810.6
AT1G55820.1				575		Chr1:20864397-20867418 FORWARD LENGTH=575		14.61	1	0.999	5	5	5	146	146	146	0	0	0	11S(79.9663), 12Y(79.9663), 14S(79.9663), 1C(57.0214), 22T(79.9663), 2S(79.9663), 3S(79.9663), 4S(79.9663), 5S(79.9663), 5T(79.9663), 7S(79.9663), 8Y(79.9663), 9S(79.9663)
AT1G55850.1				729		Chr1:20876752-20879414 FORWARD LENGTH=729		6.86	1	0.999	4	4	4	5	5	5	0	0	0	12Y(79.9663), 14S(79.9663), 3C(57.0214), 7T(79.9663)
AT1G55860.1				3681		Chr1:20879900-20892910 REVERSE LENGTH=3681		6.52	1	0.999	25	18	18	307	272	272	0	0	0	10S(79.9663), 11S(79.9663), 12M(15.9949), 12T(79.9663), 13S(79.9663), 14S(79.9663), 17S(79.9663), 1S(79.9663), 22S(79.9663), 2S(79.9663), 3S(79.9663), 4S(79.9663), 5S(79.9663), 6C(57.0214), 6S(79.9663), 7S(79.9663), 7T(79.9663), 8M(15.9949), 8S(79.9663), 9S(79.9663)
AT1G55865.1				260		Chr1:20893943-20895393 REVERSE LENGTH=260		16.54	1	0.999	3	3	3	6	6	6	0	0	0	1S(79.9663), 4S(79.9663), 7S(79.9663), 8S(79.9663), 8T(79.9663), 9C(57.0214)
AT1G55915.1				404		Chr1:20907663-20909429 FORWARD LENGTH=404		3.22	1	0.999	1	0	1	7	0	7	0	0	0	11C(57.0214), 3S(79.9663)		AT1G55915.2, AT1G55915.3, AT1G55915.4
AT1G55980.1				468		Chr1:20938899-20941767 REVERSE LENGTH=468		5.98	1	0.999	4	0	4	14	0	14	0	0	0	10M(15.9949), 2M(15.9949), 3M(15.9949), 3S(79.9663), 4S(79.9663), 9M(15.9949)
AT1G56020.1				398		Chr1:20952216-20953412 FORWARD LENGTH=398		7.54	1	0.999	3	3	3	36	36	36	0	0	0	3S(79.9663), 3T(79.9663), 5T(79.9663), 8S(79.9663)
AT1G56070.1				843		Chr1:20968245-20971077 REVERSE LENGTH=843		15.78	1	0.999	13	0	13	220	0	220	0	0	0	28C(57.0214), 2M(15.9949), 3M(15.9949), 3S(79.9663), 4M(15.9949), 4T(79.9663), 5M(15.9949), 6S(79.9663), 7C(57.0214), 7M(15.9949), 7S(79.9663), 9M(15.9949)		AT1G56070.2, AT1G56070.3
AT1G56080.1				310		Chr1:20974457-20976215 REVERSE LENGTH=310		8.39	1	0.999	2	2	2	33	33	33	0	0	0	14S(79.9663), 3S(79.9663), 5T(79.9663), 6S(79.9663), 7S(79.9663)
AT1G56110.1				522		Chr1:20984544-20986893 REVERSE LENGTH=522		10.92	1	0.999	5	4	5	51	26	51	0	0	0	17S(79.9663), 19S(79.9663), 4S(79.9663)
AT1G56145.1				1012		Chr1:21008225-21013934 REVERSE LENGTH=1012		1.28	1	0.999	1	0	1	6	0	6	0	0	0	9S(79.9663)		AT1G56145.2, AT1G56145.3
AT1G56190.1				478		Chr1:21028403-21030454 FORWARD LENGTH=478		12.76	1	0.999	6	0	2	21	0	13	0	0	0	7S(79.9663)		AT1G56190.2
AT1G56200.1				154		Chr1:21030852-21031886 FORWARD LENGTH=154		10.39	1	0.999	1	0	1	28	0	28	0	0	0	3S(79.9663), 5S(79.9663)		AT1G56200.2
AT1G56220.3				165		Chr1:21043339-21044469 FORWARD LENGTH=165		29.7	1	0.999	5	0	5	140	0	140	0	0	0	18M(15.9949), 1S(79.9663), 2S(79.9663), 3S(79.9663), 3T(79.9663), 4T(79.9663), 5S(79.9663), 5T(79.9663), 6S(79.9663), 7T(79.9663)		AT1G56220.5
AT1G56230.1				752		Chr1:21046111-21048959 REVERSE LENGTH=752		1.6	1	0.999	1	0	1	96	0	96	0	0	0	3S(79.9663), 6S(79.9663)		AT1G56230.2, AT1G56230.3, AT1G56230.4
AT1G56290.1				692		Chr1:21075939-21078608 FORWARD LENGTH=692		13.29	1	0.999	8	8	8	67	67	67	0	0	0	10S(79.9663), 10Y(79.9663), 3S(79.9663), 5S(79.9663), 6S(79.9663), 7S(79.9663), 8S(79.9663)
AT1G56310.1				589		Chr1:21082863-21085564 FORWARD LENGTH=589		2.04	1	0.999	2	0	2	6	0	6	0	0	0	7M(15.9949), 9S(79.9663)		AT1G56310.2
AT1G56340.1				425		Chr1:21090059-21092630 REVERSE LENGTH=425		33.88	1	0.999	20	6	13	314	165	244	0	0	0	11T(79.9663), 12S(79.9663), 13S(79.9663), 22S(79.9663), 26S(79.9663), 28S(79.9663), 29S(79.9663), 31T(79.9663), 37T(79.9663), 5T(79.9663), 6S(79.9663)
AT1G56420.1				183		Chr1:21122772-21124234 REVERSE LENGTH=183		9.84	1	0.999	1	1	1	23	23	23	0	0	0	1S(79.9663), 7S(79.9663), 8S(79.9663)
AT1G56460.1				502		Chr1:21146765-21149468 FORWARD LENGTH=502		19.52	1	0.999	6	0	6	115	0	115	0	0	0	10S(79.9663), 11T(79.9663), 13C(57.0214), 13S(79.9663), 20S(79.9663), 5S(79.9663), 6S(79.9663), 6T(79.9663), 7S(79.9663), 7T(79.9663), 7Y(79.9663), 8S(79.9663), 9S(79.9663)		AT1G56460.3
AT1G56500.1				1055		Chr1:21159775-21167092 FORWARD LENGTH=1055		3.32	1	0.9979	4	0	4	23	0	23	0	0	0	3T(79.9663), 5M(15.9949)		AT1G56500.2
AT1G56555.1				177		Chr1:21191121-21192217 REVERSE LENGTH=177		14.12	1	0.999	1	1	1	15	15	15	0	0	0	16C(57.0214), 22M(15.9949), 3S(79.9663)
AT1G56580.1				166		Chr1:21198402-21198902 REVERSE LENGTH=166		15.06	1	0.9989	3	2	2	14	13	13	0	0	0	7C(57.0214)
AT1G56660.1				522		Chr1:21238809-21240377 FORWARD LENGTH=522		12.64	1	0.999	5	0	5	16	0	16	0	0	0	6S(79.9663), 8T(79.9663), 9M(15.9949)		AT1G56660.2
AT1G56720.1				492		Chr1:21263630-21265559 REVERSE LENGTH=492		7.52	1	0.999	4	0	4	37	0	37	0	0	0	10S(79.9663), 12M(15.9949), 14M(15.9949), 17S(79.9663), 19S(79.9663), 1S(79.9663), 3S(79.9663), 4M(15.9949), 6M(15.9949), 6S(79.9663), 8S(79.9663)		AT1G56720.2, AT1G56720.3, AT1G56720.4
AT1G57700.1				692		Chr1:21371051-21373860 FORWARD LENGTH=692		17.92	1	0.999	12	12	12	126	126	126	0	0	0	11S(79.9663), 12S(79.9663), 13M(15.9949), 15Y(79.9663), 3S(79.9663), 4S(79.9663), 4T(79.9663), 5M(15.9949), 5S(79.9663), 5T(79.9663), 6S(79.9663), 7S(79.9663), 7T(79.9663), 8M(15.9949), 8S(79.9663), 8T(79.9663), 9S(79.9663), 9T(79.9663)
AT1G57990.1				390		Chr1:21441700-21442872 REVERSE LENGTH=390		7.69	1	0.999	3	3	3	157	157	157	0	0	0	17S(79.9663), 2T(79.9663), 3T(79.9663), 7S(79.9663)
AT1G58025.1				572		Chr1:21458219-21461757 REVERSE LENGTH=572		21.85	1	0.999	11	0	11	201	0	201	0	0	0	11S(79.9663), 12S(79.9663), 14M(15.9949), 14S(79.9663), 17S(79.9663), 19S(79.9663), 1S(79.9663), 23M(15.9949), 27M(15.9949), 2M(15.9949), 3S(79.9663), 6T(79.9663), 7S(79.9663), 7T(79.9663), 8M(15.9949), 8S(79.9663), 9S(79.9663), 9T(79.9663)		AT1G58025.2, AT1G58025.3, AT1G58025.4, AT1G58025.5, AT1G58025.6
AT1G58060.1				1459		Chr1:21489480-21501775 REVERSE LENGTH=1459		2.81	1	0.999	4	4	4	19	19	19	0	0	0	10S(79.9663), 11S(79.9663), 12S(79.9663), 14S(79.9663), 6T(79.9663), 7S(79.9663), 8S(79.9663), 8T(79.9663)
AT1G58070.1				284		Chr1:21502968-21503822 FORWARD LENGTH=284		9.15	1	0.999	3	3	3	10	10	10	0	0	0	1S(79.9663), 3S(79.9663)
AT1G58100.1				401		Chr1:21512680-21513885 REVERSE LENGTH=401		11.22	1	0.999	4	0	4	17	0	17	0	0	0	1Y(79.9663), 3S(79.9663), 4S(79.9663)		AT1G58100.2
AT1G58200.1				678		Chr1:21548370-21552488 REVERSE LENGTH=678		3.83	1	0.999	2	0	2	56	0	56	0	0	0	15S(79.9663), 20T(79.9663), 2S(79.9663), 7S(79.9663)		AT1G58200.2
AT1G58215.1				947		Chr1:21555085-21558056 FORWARD LENGTH=947		6.12	1	0.999	5	5	5	23	23	23	0	0	0	12S(79.9663), 1S(79.9663), 2S(79.9663), 3S(79.9663), 4M(15.9949), 5M(15.9949), 7S(79.9663), 9S(79.9663)
AT1G58230.1				2604		Chr1:21566331-21578865 FORWARD LENGTH=2604		0.96	1	0.999	2	0	2	52	0	52	0	0	0	10S(79.9663), 3S(79.9663)		AT1G58230.2, AT1G58230.3
AT1G58250.1				2607		Chr1:21587317-21601373 REVERSE LENGTH=2607		1.8	1	0.9989	4	0	3	8	0	7	0	0	0	17S(79.9663), 3C(57.0214), 3M(15.9949), 4S(79.9663), 5S(79.9663), 9S(79.9663)		AT1G58250.2
AT1G58280.1				318		Chr1:21620497-21622468 REVERSE LENGTH=318		6.92	1	0.999	2	0	2	4	0	4	0	0	0	8C(57.0214)		AT1G58280.3, AT1G58280.4
AT1G58350.1				794		Chr1:21663131-21666827 REVERSE LENGTH=794		2.77	1	0.999	3	0	3	46	0	46	0	0	0	3S(79.9663), 4S(79.9663), 6S(79.9663), 7Y(79.9663), 9S(79.9663)		AT1G58350.2, AT1G58350.4
AT1G58380.1				284		Chr1:21689115-21690085 FORWARD LENGTH=284		12.32	1	0.999	3	0	2	21	0	13	0	0	0	1S(79.9663), 3S(79.9663), 5T(79.9663)		AT1G58684.1, AT1G58983.1, AT1G59359.1
AT1G58420.1				179		Chr1:21707407-21707946 FORWARD LENGTH=179		18.44	1	0.999	4	3	3	17	14	14	0	0	0	11S(79.9663), 13S(79.9663), 3S(79.9663), 6M(15.9949), 8M(15.9949), 8S(79.9663), 9S(79.9663)
AT1G59580.1				376		Chr1:21884521-21885743 FORWARD LENGTH=376		5.85	1	0.999	2	0	2	23	0	23	0	0	0	4M(15.9949), 5T(79.9663), 7Y(79.9663)		AT1G59580.2
AT1G59600.1				324		Chr1:21889927-21891910 REVERSE LENGTH=324		8.95	1	0.999	2	2	2	11	11	11	0	0	0	15C(57.0214), 3S(79.9663), 6C(57.0214), 6S(79.9663)
AT1G59610.1				920		Chr1:21893413-21900780 FORWARD LENGTH=920		15.54	1	0.999	15	12	12	988	844	844	0	0	0	10S(79.9663), 11S(79.9663), 12S(79.9663), 12T(79.9663), 13S(79.9663), 13T(79.9663), 14S(79.9663), 14T(79.9663), 15S(79.9663), 16S(79.9663), 17S(79.9663), 18S(79.9663), 19S(79.9663), 24S(79.9663), 24T(79.9663), 27S(79.9663), 2T(79.9663), 2Y(79.9663), 3S(79.9663), 4T(79.9663), 5S(79.9663), 6S(79.9663), 7S(79.9663), 8S(79.9663)
AT1G59640.1				264		Chr1:21909464-21911030 REVERSE LENGTH=264		9.09	1	0.999	3	0	3	8	0	8	0	0	0	13S(79.9663), 15S(79.9663), 5C(57.0214), 7C(57.0214)		AT1G59640.2
AT1G59650.1				492		Chr1:21920099-21922670 FORWARD LENGTH=492		4.67	1	0.999	2	2	2	11	11	11	0	0	0	2S(79.9663), 3S(79.9663), 4S(79.9663), 5S(79.9663), 8S(79.9663)
AT1G59660.1				997		Chr1:21924693-21929233 FORWARD LENGTH=997		3.21	1	0.999	2	0	2	11	0	11	0	0	0	11S(79.9663), 12S(79.9663), 13T(79.9663), 5S(79.9663), 7S(79.9663)		AT1G59660.2, AT1G59660.3
AT1G59710.1				300		Chr1:21938623-21939673 FORWARD LENGTH=300		11	1	0.999	3	0	3	375	0	375	0	0	0	11S(79.9663), 3S(79.9663), 4T(79.9663), 6S(79.9663)		AT1G59710.2
AT1G59725.1				331		Chr1:21950738-21952210 FORWARD LENGTH=331		3.63	1	0.999	1	1	1	3	3	3	0	0	0	3S(79.9663)
AT1G59820.1				1213		Chr1:22011599-22020023 FORWARD LENGTH=1213		3.63	1	0.999	3	3	3	48	48	48	0	0	0	11T(79.9663), 1S(79.9663), 3S(79.9663), 3T(79.9663), 4M(15.9949), 5S(79.9663), 8S(79.9663)
AT1G59870.1				1469		Chr1:22034661-22039844 FORWARD LENGTH=1469		8.78	1	0.999	18	15	18	230	216	230	0	0	0	10S(79.9663), 13T(79.9663), 19M(15.9949), 1M(15.9949), 1T(79.9663), 2S(79.9663), 2T(79.9663), 3S(79.9663), 4S(79.9663), 4Y(79.9663), 5S(79.9663), 5T(79.9663), 7S(79.9663), 8M(15.9949), 8S(79.9663), 9M(15.9949)
AT1G59890.1				1162		Chr1:22044326-22050670 FORWARD LENGTH=1162		6.45	1	0.999	6	0	6	79	0	79	0	0	0	10S(79.9663), 11C(57.0214), 13T(79.9663), 17S(79.9663), 19Y(79.9663), 1S(79.9663), 4S(79.9663), 6S(79.9663), 7S(79.9663), 8T(79.9663)		AT1G59890.2, AT1G59890.3, AT1G59890.4
AT1G59900.1				389		Chr1:22051368-22053660 FORWARD LENGTH=389		8.23	1	0.9989	3	0	1	78	0	4	0	0	0			AT1G59900.2
AT1G59910.1				929		Chr1:22054167-22057052 REVERSE LENGTH=929		10.33	1	0.999	7	7	7	16	16	16	0	0	0	1S(79.9663), 21S(79.9663), 3S(79.9663), 4S(79.9663), 5S(79.9663), 6S(79.9663), 7S(79.9663), 8S(79.9663), 9S(79.9663)
AT1G60070.1				862		Chr1:22142944-22149296 REVERSE LENGTH=862		3.71	1	0.999	3	0	3	20	0	20	0	0	0	9S(79.9663)		AT1G60070.2
AT1G60110.1				598		Chr1:22168502-22170649 FORWARD LENGTH=598		4.01	1	0.9988	2	0	2	2	0	2	0	0	0	2S(79.9663), 7S(79.9663), 8S(79.9663)		AT1G60110.2, AT1G60110.3
AT1G60170.1				485		Chr1:22193008-22195177 FORWARD LENGTH=485		7.22	1	0.999	2	2	2	2	2	2	0	0	0	7S(79.9663), 9S(79.9663)
AT1G60200.1				899		Chr1:22200882-22205241 REVERSE LENGTH=899		9.12	1	0.999	5	0	5	344	0	344	0	0	0	10T(79.9663), 11S(79.9663), 15T(79.9663), 16S(79.9663), 19T(79.9663), 1S(79.9663), 20S(79.9663), 21S(79.9663), 2T(79.9663), 3S(79.9663)		AT1G60200.2, AT1G60200.3, AT1G60200.4
AT1G60420.1				578		Chr1:22261978-22264243 FORWARD LENGTH=578		9.34	1	0.999	6	6	6	17	17	17	0	0	0	10C(57.0214), 11T(79.9663), 12C(57.0214), 17C(57.0214), 1C(57.0214), 5C(57.0214), 5T(79.9663), 6S(79.9663)
AT1G60550.1				337		Chr1:22305988-22308092 REVERSE LENGTH=337		9.2	1	0.999	3	3	3	6	6	6	0	0	0
AT1G60650.1				292		Chr1:22340089-22342148 FORWARD LENGTH=292		16.1	1	0.999	6	0	6	26	0	26	0	0	0	1M(15.9949), 3S(79.9663), 6S(79.9663), 7S(79.9663)		AT1G60650.2
AT1G60660.1				121		Chr1:22342589-22342954 REVERSE LENGTH=121		10.74	1	0.999	1	1	1	6	6	6	0	0	0	3S(79.9663)
AT1G60710.1				345		Chr1:22355073-22356627 REVERSE LENGTH=345		8.41	1	0.999	3	2	3	81	77	81	0	0	0	10C(57.0214)
AT1G60850.1				375		Chr1:22398078-22400155 REVERSE LENGTH=375		4.8	1	0.999	2	0	2	4	0	4	0	0	0	12S(79.9663), 16S(79.9663), 2C(57.0214)		AT1G60850.2, AT1G60850.4
AT1G60890.1				769		Chr1:22412452-22416338 REVERSE LENGTH=769		2.21	1	0.9983	2	0	2	6	0	6	0	0	0	3M(15.9949), 3S(79.9663), 8S(79.9663), 9S(79.9663)		AT1G60890.2
AT1G60900.1				589		Chr1:22424008-22427806 FORWARD LENGTH=589		4.07	1	0.999	2	2	2	12	12	12	0	0	0
AT1G60940.1				361		Chr1:22439398-22441896 REVERSE LENGTH=361		7.2	1	0.999	3	0	3	88	0	88	0	0	0	1S(79.9663), 5S(79.9663), 6M(15.9949), 6S(79.9663), 7M(15.9949)		AT1G60940.2
AT1G61010.1				693		Chr1:22474954-22477660 REVERSE LENGTH=693		4.62	1	0.9988	2	0	2	13	0	13	0	0	0	20S(79.9663), 4S(79.9663), 6S(79.9663), N-term(42.0106)		AT1G61010.2, AT1G61010.3, AT1G61010.4, AT1G61010.5
AT1G61040.1				643		Chr1:22483817-22485748 FORWARD LENGTH=643		3.73	1	0.999	3	0	3	24	0	24	0	0	0	10S(79.9663)		AT1G61040.2, AT1G61040.3
AT1G61100.1				808		Chr1:22508831-22512122 REVERSE LENGTH=808		9.16	1	0.999	5	0	5	48	0	48	0	0	0	14S(79.9663), 17S(79.9663), 1M(15.9949), 1S(79.9663), 2S(79.9663), 2T(79.9663), 3S(79.9663), 4S(79.9663), 8C(57.0214), 8S(79.9663), 9M(15.9949)		AT1G61100.2
AT1G61140.1				1280		Chr1:22535038-22540610 REVERSE LENGTH=1280		3.98	1	0.999	3	0	3	13	0	13	0	0	0	10S(79.9663), 13C(57.0214), 1M(15.9949), 3S(79.9663), 6S(79.9663), 7S(79.9663), 8S(79.9663), 9C(57.0214)
AT1G61170.1				251		Chr1:22549718-22550473 FORWARD LENGTH=251		11.55	1	0.999	2	2	2	37	37	37	0	0	0	3T(79.9663), 6S(79.9663)
AT1G61210.1				1181		Chr1:22564785-22571555 FORWARD LENGTH=1181		8.38	1	0.999	7	0	7	76	0	76	0	0	0	13S(79.9663), 1S(79.9663), 3S(79.9663), 5C(57.0214), 5S(79.9663), 6T(79.9663), 8S(79.9663), 9S(79.9663)		AT1G61210.2, AT1G61210.3
AT1G61260.1				344		Chr1:22593756-22594986 REVERSE LENGTH=344		8.14	1	0.999	2	2	2	8	8	8	0	0	0	14S(79.9663), 4S(79.9663)
AT1G61290.1				303		Chr1:22605188-22606216 FORWARD LENGTH=303		8.58	1	0.999	2	0	2	2	0	2	0	0	0	3S(79.9663), 5C(57.0214), 8S(79.9663)		AT1G61290.2
AT1G61560.1				583		Chr1:22708875-22712032 REVERSE LENGTH=583		10.63	1	0.999	5	0	5	52	0	52	0	0	0	11S(79.9663), 13S(79.9663), 15T(79.9663), 18T(79.9663), 19S(79.9663), 1S(79.9663), 2S(79.9663), 3S(79.9663), 4Y(79.9663), 6S(79.9663), 6Y(79.9663), 7S(79.9663), 9S(79.9663)		AT1G61560.2, AT1G61560.3, AT1G61560.4
AT1G61620.1				310		Chr1:22737653-22739209 FORWARD LENGTH=310		8.06	1	0.999	2	2	2	9	9	9	0	0	0	3S(79.9663)
AT1G61690.1				1171		Chr1:22782825-22786782 REVERSE LENGTH=1171		8.54	1	0.999	10	10	10	58	58	58	0	0	0	11M(15.9949), 12S(79.9663), 15S(79.9663), 1S(79.9663), 2M(15.9949), 4S(79.9663), 5S(79.9663), 6S(79.9663), 7S(79.9663), 8S(79.9663), 9S(79.9663)
AT1G61730.1				376		Chr1:22793447-22794577 REVERSE LENGTH=376		22.07	1	0.999	10	10	10	126	126	126	0	0	0	10S(79.9663), 10T(79.9663), 11S(79.9663), 1S(79.9663), 3S(79.9663), 4S(79.9663), 5S(79.9663), 6S(79.9663), 7T(79.9663), 9S(79.9663), 9T(79.9663)
AT1G61790.1				346		Chr1:22814390-22815430 FORWARD LENGTH=346		3.76	1	0.999	1	0	1	11	0	11	0	0	0	6M(15.9949)		AT1G61790.2
AT1G61850.2				1352		Chr1:22856188-22862225 FORWARD LENGTH=1352		2.22	1	0.999	2	1	2	93	3	93	0	0	0	3M(15.9949), 4S(79.9663), 7S(79.9663), 7T(79.9663), 8S(79.9663)
AT1G62020.1				1216		Chr1:22919814-22923728 FORWARD LENGTH=1216		9.46	1	0.999	11	3	11	229	68	229	0	0	0	3S(79.9663), 5M(15.9949), 5S(79.9663), 6S(79.9663), 7M(15.9949), 7S(79.9663), 9M(15.9949), 9S(79.9663)
AT1G62050.1				624		Chr1:22936323-22938874 REVERSE LENGTH=624		4.81	1	0.999	2	2	2	7	7	7	0	0	0	13S(79.9663), 3S(79.9663)
AT1G62300.1				553		Chr1:23016887-23019155 REVERSE LENGTH=553		9.22	1	0.999	5	5	5	9	9	9	0	0	0	6S(79.9663), 7S(79.9663), 8T(79.9663)
AT1G62310.1				883		Chr1:23036039-23039301 REVERSE LENGTH=883		1.59	1	0.999	2	2	2	4	4	4	0	0	0	1S(79.9663), 3S(79.9663)
AT1G62330.1				652		Chr1:23046965-23050053 FORWARD LENGTH=652		5.37	1	0.999	3	3	3	5	5	5	0	0	0	12S(79.9663), 16S(79.9663), 2T(79.9663), 6T(79.9663)
AT1G62390.1				751		Chr1:23084632-23086887 REVERSE LENGTH=751		10.39	1	0.999	7	7	7	15	15	15	0	0	0	1M(15.9949), 1S(79.9663), 3C(57.0214), 4S(79.9663), 6S(79.9663), 7S(79.9663), 9S(79.9663)
AT1G62430.1				421		Chr1:23106274-23108923 REVERSE LENGTH=421		6.65	1	0.999	2	2	2	67	67	67	0	0	0	11S(79.9663), 12T(79.9663), 3S(79.9663), 7T(79.9663), 8S(79.9663), 9S(79.9663), N-term(42.0106)
AT1G62450.1				223		Chr1:23115958-23117370 REVERSE LENGTH=223		18.83	1	0.999	4	3	3	16	11	11	0	0	0	12M(15.9949), 3S(79.9663), 6S(79.9663), 7S(79.9663), 8S(79.9663), 8T(79.9663), 9S(79.9663)
AT1G62480.1				152		Chr1:23128799-23129548 FORWARD LENGTH=152		44.08	1	0.999	6	6	6	93	93	93	0	0	0	17S(79.9663), 19T(79.9663), 21T(79.9663), 9T(79.9663)
AT1G62560.1				462		Chr1:23159912-23162551 FORWARD LENGTH=462		5.63	1	0.9989	3	2	3	5	3	5	0	0	0	4C(57.0214)
AT1G62660.1				648		Chr1:23199949-23203515 FORWARD LENGTH=648		3.09	1	0.9989	2	1	2	12	1	12	0	0	0
AT1G62740.1				571		Chr1:23231026-23233380 FORWARD LENGTH=571		20.67	1	0.999	13	8	13	185	63	185	0	0	0	4C(57.0214), 4T(79.9663), 6M(15.9949), 7T(79.9663), 8C(57.0214)
AT1G62820.1				148		Chr1:23263822-23264268 REVERSE LENGTH=148		17.57	1	0.999	3	3	3	7	7	7	0	0	0	11M(15.9949), 13M(15.9949), 1S(79.9663), 9S(79.9663), N-term(42.0106)
AT1G62960.1				557		Chr1:23318271-23320229 REVERSE LENGTH=557		9.52	1	0.999	3	3	3	55	55	55	0	0	0	13S(79.9663), 14S(79.9663), 16S(79.9663), 17S(79.9663), 18S(79.9663), 19S(79.9663), 20S(79.9663), 2S(79.9663), 4S(79.9663), 5S(79.9663), 8S(79.9663)
AT1G63010.1				699		Chr1:23347972-23351026 REVERSE LENGTH=699		6.87	1	0.999	5	0	5	25	0	25	0	0	0	10S(79.9663), 12S(79.9663), 13S(79.9663), 3S(79.9663), 4S(79.9663), 4T(79.9663), 5S(79.9663), 7T(79.9663)		AT1G63010.3, AT1G63010.4, AT1G63010.5, AT1G63010.6, AT1G63010.7
AT1G63160.1				333		Chr1:23422068-23423771 REVERSE LENGTH=333		9.31	1	0.999	2	2	2	3	3	3	0	0	0	4S(79.9663), N-term(42.0106)
AT1G63180.1				351		Chr1:23427559-23429384 REVERSE LENGTH=351		10.83	1	0.999	4	0	3	18	0	10	0	0	0	8S(79.9663)
AT1G63210.1				1197		Chr1:23443688-23447354 FORWARD LENGTH=1197		5.51	1	0.999	5	5	5	30	30	30	0	0	0	10M(15.9949), 3Y(79.9663), 4S(79.9663), 5S(79.9663), 6S(79.9663)
AT1G63220.1				147		Chr1:23449017-23450244 FORWARD LENGTH=147		11.56	1	0.999	2	0	2	30	0	30	0	0	0	13S(79.9663), 2M(15.9949), 6S(79.9663)		AT1G63220.2
AT1G63240.1				548		Chr1:23456188-23458550 REVERSE LENGTH=548		9.49	1	0.999	3	3	3	28	28	28	0	0	0	11S(79.9663), 12S(79.9663), 3C(57.0214), 5T(79.9663), 8S(79.9663)
AT1G63250.1				798		Chr1:23463284-23466451 REVERSE LENGTH=798		3.01	1	0.999	2	2	2	2	2	2	0	0	0	12S(79.9663), 1S(79.9663)
AT1G63300.1				1029		Chr1:23482193-23486067 FORWARD LENGTH=1029		1.94	1	0.999	2	2	2	10	10	10	0	0	0	1S(79.9663), 4S(79.9663)
AT1G63310.1				154		Chr1:23486580-23487044 REVERSE LENGTH=154		25.32	1	0.999	3	3	3	5	5	5	0	0	0	1M(15.9949), 2M(15.9949), 4S(79.9663), 9M(15.9949)
AT1G63440.1				995		Chr1:23527655-23531109 FORWARD LENGTH=995		2.11	1	0.999	1	1	1	10	10	10	0	0	0	6S(79.9663), 7S(79.9663)
AT1G63480.1				361		Chr1:23539872-23541685 REVERSE LENGTH=361		9.97	1	0.999	6	0	6	53	0	53	0	0	0	11S(79.9663), 1S(79.9663), 2S(79.9663), 3S(79.9663), 4S(79.9663), 5M(15.9949), 5S(79.9663), 6M(15.9949), 6S(79.9663), 7M(15.9949), 7S(79.9663), 9S(79.9663)		AT1G63480.2, AT1G63480.3, AT1G63480.4, AT1G63480.5, AT1G63480.6, AT1G63480.7
AT1G63640.1				1071		Chr1:23589234-23595139 REVERSE LENGTH=1071		11.2	1	0.999	13	0	13	168	0	168	0	0	0	10S(79.9663), 12S(79.9663), 2S(79.9663), 3S(79.9663), 5T(79.9663), 6S(79.9663), 7S(79.9663), 8C(57.0214), 8S(79.9663)		AT1G63640.3, AT1G63640.4, AT1G63640.5
AT1G63650.1				596		Chr1:23599809-23602734 FORWARD LENGTH=596		3.36	1	0.999	2	0	2	9	0	9	0	0	0	7T(79.9663), 8T(79.9663)		AT1G63650.2, AT1G63650.3
AT1G63660.1				534		Chr1:23604127-23607080 REVERSE LENGTH=534		9.74	1	0.999	6	0	6	16	0	16	0	0	0	1M(15.9949), 1S(79.9663), 2M(15.9949), 6S(79.9663), 8S(79.9663)		AT1G63660.2
AT1G63670.1				689		Chr1:23607527-23610003 REVERSE LENGTH=689		9.72	1	0.999	6	0	6	10	0	10	0	0	0	11S(79.9663), 15M(15.9949), 1S(79.9663), 4S(79.9663), 7S(79.9663), 8C(57.0214)		AT1G63670.2, AT1G63670.3, AT1G63670.4, AT1G63670.5
AT1G63680.1				772		Chr1:23614461-23617247 FORWARD LENGTH=772		5.96	1	0.999	3	0	3	41	0	41	0	0	0	5S(79.9663), 5T(79.9663), 8S(79.9663), 9C(57.0214)		AT1G63680.2, AT1G63680.3
AT1G63700.1				883		Chr1:23625208-23629031 REVERSE LENGTH=883		13.59	1	0.999	12	0	12	59	0	59	0	0	0	10S(79.9663), 1C(57.0214), 1S(79.9663), 2S(79.9663), 3S(79.9663), 4C(57.0214), 5C(57.0214), 5S(79.9663), 6S(79.9663), 7S(79.9663), 7T(79.9663), 9S(79.9663)		AT1G63700.2
AT1G63770.1				918		Chr1:23658250-23664243 REVERSE LENGTH=918		3.7	1	0.999	4	0	4	74	0	74	0	0	0	8M(15.9949)		AT1G63770.2, AT1G63770.3, AT1G63770.4, AT1G63770.5, AT1G63770.6, AT1G63770.7
AT1G63810.1				1053		Chr1:23669690-23675542 REVERSE LENGTH=1053		1.61	1	0.999	2	0	2	2	0	2	0	0	0			AT1G63810.2
AT1G63930.1				415		Chr1:23727927-23729174 FORWARD LENGTH=415		5.06	1	0.999	2	2	2	2	2	2	0	0	0	4T(79.9663), 8S(79.9663)
AT1G63940.1				486		Chr1:23730206-23733534 FORWARD LENGTH=486		11.93	1	0.999	6	0	6	55	0	55	0	0	0	11S(79.9663), 2T(79.9663), 3S(79.9663), 4T(79.9663), 5T(79.9663), 7M(15.9949), 7S(79.9663)		AT1G63940.2, AT1G63940.4
AT1G63980.1				391		Chr1:23740646-23743054 FORWARD LENGTH=391		8.18	1	0.999	3	2	3	14	13	14	0	0	0	11S(79.9663), 14S(79.9663), 2M(15.9949), 5S(79.9663), 8S(79.9663)
AT1G64050.2				666		Chr1:23762584-23765714 FORWARD LENGTH=666		7.51	1	0.999	3	1	3	8	1	8	0	0	0	14S(79.9663), 15C(57.0214), 3S(79.9663), 5S(79.9663), 7S(79.9663)
AT1G64060.1				944		Chr1:23770266-23776317 FORWARD LENGTH=944		1.59	1	0.9935	2	2	2	3	3	3	0	0	0	3S(79.9663)
AT1G64080.1				411		Chr1:23785230-23786557 REVERSE LENGTH=411		10.95	1	0.999	3	3	3	11	11	11	0	0	0	1S(79.9663), 3S(79.9663), 6C(57.0214), 7S(79.9663)
AT1G64090.1				255		Chr1:23789395-23790669 FORWARD LENGTH=255		18.82	1	0.999	3	0	3	155	0	155	0	0	0	10S(79.9663), 11M(15.9949), 11S(79.9663), 12S(79.9663), 14S(79.9663), 20S(79.9663), 7S(79.9663), 8S(79.9663), 9S(79.9663), N-term(42.0106)		AT1G64090.2
AT1G64110.1				824		Chr1:23796887-23801240 REVERSE LENGTH=824		8.25	1	0.999	9	0	8	43	0	35	0	0	0	10S(79.9663), 11S(79.9663), 2S(79.9663), 3S(79.9663), 4S(79.9663), 8S(79.9663)		AT1G64110.2, AT1G64110.3, AT1G64110.4, AT1G64110.5
AT1G64140.1				646		Chr1:23804069-23806009 REVERSE LENGTH=646		3.56	1	0.999	2	2	2	5	5	5	0	0	0	11S(79.9663), 5M(15.9949), 6S(79.9663), 8T(79.9663)
AT1G64180.1				593		Chr1:23821640-23824193 FORWARD LENGTH=593		14.5	1	0.999	8	8	8	46	46	46	0	0	0	11S(79.9663), 12T(79.9663), 18S(79.9663), 21S(79.9663), 2M(15.9949), 3S(79.9663), 3T(79.9663), 5S(79.9663), 6S(79.9663), 7C(57.0214), 8S(79.9663), 9S(79.9663)
AT1G64190.1				487		Chr1:23825549-23827012 REVERSE LENGTH=487		8.62	1	0.999	5	4	5	56	38	56	0	0	0	10S(79.9663), 1T(79.9663), 3S(79.9663)
AT1G64255.1				750		Chr1:23844954-23847206 FORWARD LENGTH=750		2.93	1	0.999	1	1	1	4	4	4	0	0	0	6S(79.9663), 8S(79.9663)
AT1G64300.1				717		Chr1:23863543-23865776 FORWARD LENGTH=717		7.11	1	0.999	6	0	6	19	0	19	0	0	0	1S(79.9663), 2S(79.9663), 3S(79.9663), 4S(79.9663), 5S(79.9663), 6S(79.9663), 8S(79.9663)		AT1G64300.2
AT1G64330.1				555		Chr1:23872172-23873970 FORWARD LENGTH=555		9.73	1	0.999	5	5	5	17	17	17	0	0	0	1M(15.9949), 4T(79.9663)
AT1G64370.1				178		Chr1:23888967-23889503 FORWARD LENGTH=178		11.24	1	0.999	1	1	1	36	36	36	0	0	0	3Y(79.9663), 8S(79.9663)
AT1G64500.1				368		Chr1:23953270-23954376 FORWARD LENGTH=368		16.58	1	0.999	6	6	6	45	45	45	0	0	0	2S(79.9663), 3S(79.9663), 4S(79.9663), 7S(79.9663), 8S(79.9663), 9S(79.9663)
AT1G64550.1				715		Chr1:23968850-23973369 FORWARD LENGTH=715		1.68	1	0.9988	1	1	1	6	6	6	0	0	0	1M(15.9949), 5M(15.9949)
AT1G64610.1				647		Chr1:23998920-24001297 REVERSE LENGTH=647		4.48	1	0.999	2	0	2	6	0	6	0	0	0	10M(15.9949), 15S(79.9663), 19S(79.9663), 3C(57.0214), 5S(79.9663), 7M(15.9949)		AT1G64610.2
AT1G64620.1				352		Chr1:24007288-24008460 FORWARD LENGTH=352		8.81	1	0.999	2	2	2	55	55	55	0	0	0	10S(79.9663), 10T(79.9663), 3S(79.9663), 6S(79.9663), 7S(79.9663), 8T(79.9663)
AT1G64630.1				524		Chr1:24019920-24022114 FORWARD LENGTH=524		3.63	1	0.999	2	2	2	2	2	2	0	0	0	4S(79.9663), 7S(79.9663)
AT1G64650.1				462		Chr1:24023805-24026336 REVERSE LENGTH=462		6.49	1	0.999	4	0	4	158	0	158	0	0	0	10M(15.9949), 12M(15.9949), 13T(79.9663), 1S(79.9663), 3S(79.9663), 5S(79.9663)		AT1G64650.2
AT1G64770.1				348		Chr1:24057549-24059415 FORWARD LENGTH=348		10.06	1	0.999	3	2	3	6	5	6	0	0	0	3M(15.9949)
AT1G64780.1				514		Chr1:24061021-24062565 REVERSE LENGTH=514		4.67	1	0.999	2	2	2	62	62	62	0	0	0	10M(15.9949), 12M(15.9949), 13T(79.9663), 3T(79.9663), 7M(15.9949)
AT1G64790.1				2610		Chr1:24065232-24081908 REVERSE LENGTH=2610		2.41	1	0.999	5	0	5	255	0	255	0	0	0	13S(79.9663), 3M(15.9949), 4S(79.9663), 7S(79.9663)		AT1G64790.2, AT1G64790.3
AT1G64880.1				515		Chr1:24105713-24108780 FORWARD LENGTH=515		12.43	1	0.999	9	9	9	35	35	35	0	0	0	15M(15.9949), 22M(15.9949)
AT1G64960.1				1203		Chr1:24129918-24134049 FORWARD LENGTH=1203		5.15	1	0.999	3	0	3	4	0	4	0	0	0	4S(79.9663), 5T(79.9663), 6Y(79.9663), 8T(79.9663), 9Y(79.9663)		AT1G64960.2
AT1G64970.1				348		Chr1:24134337-24135993 REVERSE LENGTH=348		7.47	1	0.999	3	3	3	7	7	7	0	0	0	10M(15.9949), 3S(79.9663)
AT1G64980.1				259		Chr1:24137840-24138619 REVERSE LENGTH=259		12.36	1	0.999	3	0	3	37	0	37	0	0	0	12C(57.0214), 4C(57.0214), 8S(79.9663), 9S(79.9663)		AT1G64980.3
AT1G65010.1				1345		Chr1:24149543-24154024 FORWARD LENGTH=1345		10.63	1	0.999	14	13	14	91	90	91	0	0	0	11M(15.9949), 13S(79.9663), 14S(79.9663), 1M(15.9949), 1S(79.9663), 3T(79.9663), 4M(15.9949), 4S(79.9663), 5C(57.0214), 5M(15.9949), 5S(79.9663), 6S(79.9663), 6T(79.9663), 7S(79.9663), 8S(79.9663)
AT1G65030.1				345		Chr1:24156798-24158511 FORWARD LENGTH=345		4.06	1	0.999	1	1	1	30	30	30	0	0	0	13S(79.9663)
AT1G65090.1				246		Chr1:24181187-24182668 REVERSE LENGTH=246		45.12	1	0.999	10	0	10	107	0	107	0	0	0	10T(79.9663), 13S(79.9663), 14S(79.9663), 16M(15.9949), 1S(79.9663), 22S(79.9663), 27T(79.9663), 3T(79.9663), 4M(15.9949), 4S(79.9663), 4T(79.9663), 5M(15.9949), 6S(79.9663), 7Y(79.9663), 9S(79.9663), N-term(42.0106)		AT1G65090.2
AT1G65113.1				92		Chr1:24189464-24189837 FORWARD LENGTH=92		9.78	1	0.9988	2	2	2	2	2	2	0	0	0	3C(57.0214)
AT1G65230.1				286		Chr1:24229167-24230764 FORWARD LENGTH=286		9.44	1	0.999	2	2	2	14	14	14	0	0	0
AT1G65270.1				292		Chr1:24241855-24244504 FORWARD LENGTH=292		8.22	1	0.999	4	0	4	28	0	28	0	0	0	3S(79.9663), 3Y(79.9663)		AT1G65270.2, AT1G65270.3
AT1G65280.1				588		Chr1:24245501-24248521 FORWARD LENGTH=588		9.18	1	0.999	5	0	5	197	0	197	0	0	0	10S(79.9663), 12S(79.9663), 13S(79.9663), 17T(79.9663), 19T(79.9663), 1S(79.9663), 5S(79.9663), 6S(79.9663), 9S(79.9663)		AT1G65280.2
AT1G65430.1				567		Chr1:24301165-24306159 REVERSE LENGTH=567		4.94	1	0.999	2	2	2	2	2	2	0	0	0	11S(79.9663)
AT1G65440.1				1647		Chr1:24306945-24314327 REVERSE LENGTH=1647		11.23	1	0.999	18	0	18	115	0	115	0	0	0	10S(79.9663), 11S(79.9663), 12M(15.9949), 12S(79.9663), 17S(79.9663), 1S(79.9663), 20M(15.9949), 22S(79.9663), 2S(79.9663), 3S(79.9663), 5S(79.9663), 7C(57.0214), 9S(79.9663)		AT1G65440.4
AT1G65470.1				815		Chr1:24319906-24323879 REVERSE LENGTH=815		5.15	1	0.999	4	0	4	25	0	25	0	0	0	15M(15.9949), 3C(57.0214), 4S(79.9663), 6S(79.9663), 7T(79.9663), 8T(79.9663), 9S(79.9663)		AT1G65470.2
AT1G65580.1				1101		Chr1:24377598-24383940 REVERSE LENGTH=1101		3.27	1	0.999	2	1	2	4	1	4	0	0	0	3S(79.9663)
AT1G65710.1				455		Chr1:24437057-24438424 REVERSE LENGTH=455		12.31	1	0.999	5	4	4	13	12	12	0	0	0	1S(79.9663), 4S(79.9663), 5C(57.0214), 7S(79.9663), 9S(79.9663)
AT1G65730.1				688		Chr1:24442639-24446122 FORWARD LENGTH=688		4.51	1	0.999	3	3	3	4	4	4	0	0	0	11S(79.9663), 3Y(79.9663), 4M(15.9949), 8S(79.9663)
AT1G65860.1				459		Chr1:24499210-24502678 REVERSE LENGTH=459		5.66	1	0.999	2	2	2	2	2	2	0	0	0	9M(15.9949)
AT1G65880.1				580		Chr1:24508633-24510737 REVERSE LENGTH=580		3.28	1	0.998	2	2	2	4	4	4	0	0	0	6S(79.9663), 7M(15.9949), 7S(79.9663)
AT1G65930.1				410		Chr1:24539088-24541861 FORWARD LENGTH=410		15.37	1	0.999	7	4	7	182	166	182	0	0	0	13M(15.9949), 1C(57.0214), 8M(15.9949)
AT1G65960.2				494		Chr1:24552094-24557253 FORWARD LENGTH=494		7.09	1	0.999	3	3	3	31	31	31	0	0	0	11M(15.9949), 1T(79.9663), 3T(79.9663), 4M(15.9949), 7S(79.9663), 9C(57.0214)
AT1G66070.1				226		Chr1:24596194-24597520 REVERSE LENGTH=226		7.96	1	0.999	1	0	1	2	0	2	0	0	0	5S(79.9663)		AT1G66070.2
AT1G66150.1				942		Chr1:24631503-24634415 FORWARD LENGTH=942		2.87	1	0.999	2	2	2	28	28	28	0	0	0	4S(79.9663), 6S(79.9663), 7S(79.9663), 8S(79.9663)
AT1G66235.1				284		Chr1:24683006-24683931 REVERSE LENGTH=284		12.32	1	0.999	3	2	3	3	2	3	0	0	0	1S(79.9663), 2S(79.9663), 5C(57.0214), 6M(15.9949), 9T(79.9663)
AT1G66280.1				524		Chr1:24706759-24709737 REVERSE LENGTH=524		8.02	1	0.999	6	5	5	38	36	36	0	0	0
AT1G66410.1				149		Chr1:24774431-24775785 REVERSE LENGTH=149		23.49	1	0.999	4	0	4	143	0	143	0	0	0	1M(15.9949), 4S(79.9663), 4T(79.9663), 5T(79.9663), 6S(79.9663), N-term(42.0106)		AT1G66410.2, AT5G37780.1, AT5G37780.2, AT5G37780.3
AT1G66480.1				225		Chr1:24805770-24807405 REVERSE LENGTH=225		22.67	1	0.999	5	5	5	27	27	27	0	0	0	17S(79.9663), 2M(15.9949), 3S(79.9663), 4S(79.9663), 5S(79.9663)
AT1G66580.1				221		Chr1:24839208-24840439 FORWARD LENGTH=221		20.36	1	0.999	4	2	2	56	6	6	0	0	0	11S(79.9663)
AT1G66670.1				309		Chr1:24863995-24865646 REVERSE LENGTH=309		12.94	1	0.9989	4	4	4	9	9	9	0	0	0	10S(79.9663), 12S(79.9663), 6C(57.0214), 9S(79.9663)
AT1G66680.1				358		Chr1:24866352-24868888 REVERSE LENGTH=358		30.17	1	0.999	7	7	7	329	329	329	0	0	0	10T(79.9663), 11S(79.9663), 12S(79.9663), 15S(79.9663), 1S(79.9663), 2M(15.9949), 3S(79.9663), 5S(79.9663), 6S(79.9663), 6T(79.9663), 7T(79.9663), 8S(79.9663), 8T(79.9663), 9S(79.9663), 9T(79.9663)
AT1G66750.1				348		Chr1:24894775-24897015 FORWARD LENGTH=348		10.92	1	0.999	3	2	3	252	240	252	0	0	0	10S(79.9663), 15S(79.9663), 2S(79.9663), 3T(79.9663), 4S(79.9663)
AT1G66840.1				607		Chr1:24933998-24936116 REVERSE LENGTH=607		5.77	1	0.999	3	0	3	50	0	50	0	0	0	11S(79.9663), 2M(15.9949), 3T(79.9663), 9S(79.9663)		AT1G66840.2
AT1G66950.1				1454		Chr1:24978239-24984461 FORWARD LENGTH=1454		1.99	1	0.999	2	2	2	4	4	4	0	0	0	12S(79.9663), 9S(79.9663)
AT1G67090.1				180		Chr1:25048465-25049249 REVERSE LENGTH=180		15	1	0.999	3	1	1	256	210	210	0	0	0	5S(79.9663), 8Y(79.9663), 9Y(79.9663)
AT1G67120.1				5393		Chr1:25069727-25095526 REVERSE LENGTH=5393		2.87	1	0.999	7	0	7	147	0	147	0	0	0	15S(79.9663), 16S(79.9663), 17T(79.9663), 18S(79.9663), 1C(57.0214), 1M(15.9949), 1T(79.9663), 20M(15.9949), 22M(15.9949), 25T(79.9663), 3S(79.9663), 3T(79.9663), 4M(15.9949), 5S(79.9663), 6S(79.9663), 8S(79.9663), 8T(79.9663)		AT1G67120.2
AT1G67140.1				2221		Chr1:25101016-25117372 REVERSE LENGTH=2221		6.03	1	0.999	13	0	13	303	0	303	0	0	0	11C(57.0214), 13T(79.9663), 15S(79.9663), 16S(79.9663), 17S(79.9663), 19C(57.0214), 1S(79.9663), 1T(79.9663), 20S(79.9663), 22S(79.9663), 27T(79.9663), 2S(79.9663), 31S(79.9663), 3S(79.9663), 3Y(79.9663), 4S(79.9663), 5T(79.9663), 6C(57.0214), 7M(15.9949), 8S(79.9663)		AT1G67140.2, AT1G67140.3
AT1G67180.1				453		Chr1:25130099-25132169 FORWARD LENGTH=453		8.61	1	0.9982	3	0	3	9	0	9	0	0	0	10Y(79.9663), 13S(79.9663), 3S(79.9663), 6T(79.9663)		AT1G67180.2, AT1G67180.6
AT1G67230.1				1132		Chr1:25151561-25156032 REVERSE LENGTH=1132		29.86	1	0.999	40	40	40	1599	1599	1599	0	0	0	10S(79.9663), 11S(79.9663), 13T(79.9663), 14S(79.9663), 14T(79.9663), 15S(79.9663), 15T(79.9663), 16T(79.9663), 17S(79.9663), 18S(79.9663), 19T(79.9663), 1S(79.9663), 1T(79.9663), 22S(79.9663), 26S(79.9663), 2C(57.0214), 2S(79.9663), 2T(79.9663), 35S(79.9663), 37S(79.9663), 3S(79.9663), 3T(79.9663), 4S(79.9663), 4T(79.9663), 5S(79.9663), 5T(79.9663), 6M(15.9949), 6T(79.9663), 7M(15.9949), 7S(79.9…
AT1G67310.1				1016		Chr1:25198182-25203126 REVERSE LENGTH=1016		5.02	1	0.999	4	4	4	64	64	64	0	0	0	12S(79.9663), 3S(79.9663), 4M(15.9949), 5S(79.9663), 6T(79.9663), 7S(79.9663), 8S(79.9663), 9S(79.9663)
AT1G67325.2				288		Chr1:25209825-25212412 REVERSE LENGTH=288		14.93	1	0.999	3	1	3	33	2	33	0	0	0	1C(57.0214), 1S(79.9663), 4S(79.9663), 8S(79.9663), N-term(42.0106)
AT1G67350.1				98		Chr1:25235826-25236122 FORWARD LENGTH=98		9.18	1	0.999	1	0	1	9	0	9	0	0	0	6M(15.9949)		AT1G67350.2
AT1G67530.1				782		Chr1:25308229-25311081 FORWARD LENGTH=782		2.69	1	0.999	2	0	2	3	0	3	0	0	0	3S(79.9663), 4S(79.9663)		AT1G67530.2, AT1G67530.3, AT1G67530.4
AT1G67540.1				232		Chr1:25311496-25312194 REVERSE LENGTH=232		10.78	1	0.999	4	0	4	35	0	35	0	0	0	1S(79.9663), 3S(79.9663), 4S(79.9663), 5S(79.9663)		AT1G67540.2
AT1G67560.1				917		Chr1:25319926-25324117 FORWARD LENGTH=917		3.49	1	0.999	3	3	3	19	19	19	0	0	0	2S(79.9663), 5S(79.9663), 8M(15.9949)
AT1G67570.1				456		Chr1:25325318-25326938 FORWARD LENGTH=456		2.85	1	0.999	1	0	1	24	0	24	0	0	0	12M(15.9949), 1S(79.9663), 3S(79.9663), 8M(15.9949)		AT1G67570.2
AT1G67580.1				752		Chr1:25327727-25330965 REVERSE LENGTH=752		22.87	1	0.999	19	0	19	702	0	702	0	0	0	10C(57.0214), 10S(79.9663), 11S(79.9663), 13S(79.9663), 14S(79.9663), 16S(79.9663), 16Y(79.9663), 17S(79.9663), 1M(15.9949), 1S(79.9663), 2M(15.9949), 2S(79.9663), 2T(79.9663), 3S(79.9663), 3T(79.9663), 3Y(79.9663), 4S(79.9663), 5S(79.9663), 5T(79.9663), 6S(79.9663), 7S(79.9663), 8M(15.9949), 8S(79.9663), 9C(57.0214), 9S(79.9663)		AT1G67580.2
AT1G67590.1				347		Chr1:25333137-25334472 REVERSE LENGTH=347		18.44	1	0.999	8	0	8	116	0	116	0	0	0	11S(79.9663), 11T(79.9663), 12S(79.9663), 15S(79.9663), 1S(79.9663), 2M(15.9949), 2T(79.9663), 3T(79.9663), 4S(79.9663), 5S(79.9663), 6M(15.9949), 6S(79.9663), 7S(79.9663), 7T(79.9663), 8S(79.9663), 8T(79.9663)		AT1G67590.2
AT1G67630.1				620		Chr1:25344573-25348287 REVERSE LENGTH=620		8.55	1	0.999	5	5	5	7	7	7	0	0	0	1S(79.9663), 6T(79.9663), 7S(79.9663), 8S(79.9663), N-term(42.0106)
AT1G67680.1				664		Chr1:25365962-25368464 REVERSE LENGTH=664		13.7	1	0.999	7	5	7	25	17	25	0	0	0	12S(79.9663), 13S(79.9663), 15S(79.9663), 4C(57.0214), 6S(79.9663), 8S(79.9663), 9T(79.9663)
AT1G67700.1				230		Chr1:25374295-25375716 FORWARD LENGTH=230		11.3	1	0.999	2	0	2	30	0	30	0	0	0	12T(79.9663), 8S(79.9663)		AT1G67700.2, AT1G67700.3, AT1G67700.4, AT1G67700.5
AT1G67770.1				527		Chr1:25408043-25410153 FORWARD LENGTH=527		6.64	1	0.999	2	2	2	3	3	3	0	0	0	1S(79.9663), 5S(79.9663)
AT1G67820.1				445		Chr1:25429882-25431484 FORWARD LENGTH=445		8.09	1	0.999	3	1	3	8	4	8	0	0	0	12S(79.9663), 6S(79.9663), 7S(79.9663), 8S(79.9663)
AT1G67890.1				765		Chr1:25457345-25462436 FORWARD LENGTH=765		14.25	1	0.999	11	2	9	67	11	52	0	0	0	10T(79.9663), 3S(79.9663), 6S(79.9663), 6T(79.9663), 7S(79.9663), 9C(57.0214), 9S(79.9663)
AT1G67900.1				631		Chr1:25467737-25469888 FORWARD LENGTH=631		7.13	1	0.999	6	0	6	183	0	183	0	0	0	1S(79.9663), 2M(15.9949), 3S(79.9663), 4S(79.9663), 6S(79.9663), 9T(79.9663)		AT1G67900.2, AT1G67900.3, AT1G67900.4, AT1G67900.5, AT1G67900.6
AT1G67950.1				278		Chr1:25478884-25480420 REVERSE LENGTH=278		11.15	1	0.999	3	0	3	36	0	36	0	0	0	12S(79.9663), 5S(79.9663), 8S(79.9663), 9S(79.9663)		AT1G67950.2, AT1G67950.3
AT1G67960.1				624		Chr1:25480808-25484176 REVERSE LENGTH=624		6.73	1	0.999	6	6	6	52	52	52	0	0	0	12S(79.9663), 14S(79.9663), 15S(79.9663), 1S(79.9663), 2S(79.9663), 3S(79.9663), 4S(79.9663), 4T(79.9663), 6S(79.9663), 7S(79.9663)
AT1G68010.1				386		Chr1:25493418-25495720 FORWARD LENGTH=386		5.96	1	0.999	3	0	3	15	0	15	0	0	0	1M(15.9949), 2M(15.9949), 3S(79.9663), 4M(15.9949)		AT1G68010.2, AT1G68010.3
AT1G68030.1				315		Chr1:25500378-25501547 REVERSE LENGTH=315		6.67	1	0.999	2	0	2	8	0	8	0	0	0	10T(79.9663), 6T(79.9663), 9M(15.9949)		AT1G68030.2, AT1G68030.3
AT1G68060.1				622		Chr1:25511392-25514226 REVERSE LENGTH=622		11.09	1	0.999	7	4	7	115	102	115	0	0	0	11C(57.0214), 2C(57.0214), 3S(79.9663), 5M(15.9949), 5S(79.9663), 5Y(79.9663), 6S(79.9663), 8M(15.9949)
AT1G68070.1				343		Chr1:25515412-25516767 REVERSE LENGTH=343		20.12	1	0.999	5	5	5	111	111	111	0	0	0	11S(79.9663), 12T(79.9663), 16S(79.9663), 1S(79.9663), 2S(79.9663), 3S(79.9663), 4M(15.9949), 5S(79.9663), 7S(79.9663), 9S(79.9663), N-term(42.0106)
AT1G68100.1				469		Chr1:25521325-25524032 FORWARD LENGTH=469		14.71	1	0.999	6	0	6	116	0	116	0	0	0	10S(79.9663), 11S(79.9663), 12S(79.9663), 13S(79.9663), 14S(79.9663), 15S(79.9663), 16S(79.9663), 1T(79.9663), 2T(79.9663), 3S(79.9663), 4S(79.9663), 5S(79.9663), 7T(79.9663), 8T(79.9663), 9S(79.9663)		AT1G68100.2
AT1G68185.1				215		Chr1:25556542-25558173 FORWARD LENGTH=215		18.14	1	0.999	3	0	3	6	0	6	0	0	0	12S(79.9663), 6M(15.9949), 9S(79.9663)		AT1G68185.2, AT1G68185.3
AT1G68220.1				201		Chr1:25570322-25571562 FORWARD LENGTH=201		8.96	1	0.999	1	1	1	19	19	19	0	0	0	10M(15.9949), 11T(79.9663), 12T(79.9663)
AT1G68330.1				268		Chr1:25611242-25612048 FORWARD LENGTH=268		16.42	1	0.999	3	3	3	34	34	34	0	0	0	12S(79.9663), 15S(79.9663), 1S(79.9663), 3S(79.9663), 5C(57.0214), 6C(57.0214), 7S(79.9663)
AT1G68360.1				244		Chr1:25621678-25622412 REVERSE LENGTH=244		4.1	1	0.999	1	1	1	6	6	6	0	0	0	7S(79.9663)
AT1G68370.1				410		Chr1:25632046-25634527 REVERSE LENGTH=410		13.66	1	0.999	6	6	6	65	65	65	0	0	0	12S(79.9663), 3S(79.9663), 5S(79.9663), 6S(79.9663)
AT1G68560.1				915		Chr1:25734435-25737897 REVERSE LENGTH=915		6.34	1	0.999	6	5	6	30	28	30	0	0	0	11M(15.9949)
AT1G68570.2				566		Chr1:25746994-25750110 FORWARD LENGTH=566		4.42	1	0.999	2	1	2	86	5	86	0	0	0	13S(79.9663), 2Y(79.9663), 3S(79.9663), 4S(79.9663), 8C(57.0214)
AT1G68670.1				354		Chr1:25782344-25783873 FORWARD LENGTH=354		14.12	1	0.999	4	4	4	13	13	13	0	0	0	17C(57.0214), 3S(79.9663), 5C(57.0214), 5M(15.9949), 6C(57.0214), 8T(79.9663), 9T(79.9663)
AT1G68690.1				708		Chr1:25789192-25791886 FORWARD LENGTH=708		4.8	1	0.999	3	0	3	49	0	49	0	0	0	10S(79.9663), 14S(79.9663), 1M(15.9949), 3S(79.9663), 8S(79.9663)		AT1G68690.2, AT1G68690.3, AT1G68690.4
AT1G68720.1				1307		Chr1:25804547-25808820 FORWARD LENGTH=1307		9.26	1	0.999	8	8	8	72	72	72	0	0	0	10S(79.9663), 12M(15.9949), 1M(15.9949), 1S(79.9663), 24T(79.9663), 25S(79.9663), 3S(79.9663), 4S(79.9663), 5S(79.9663), 5T(79.9663), 5Y(79.9663), 6M(15.9949), 6S(79.9663), 7S(79.9663), 8S(79.9663), 8T(79.9663), 9S(79.9663)
AT1G68750.1				1032		Chr1:25822942-25828104 REVERSE LENGTH=1032		10.85	1	0.999	11	11	11	22	22	22	0	0	0	14S(79.9663), 1S(79.9663), 2S(79.9663), 3S(79.9663), 5S(79.9663), 5T(79.9663), 6C(57.0214), 6S(79.9663), 7S(79.9663), 9S(79.9663), 9Y(79.9663)
AT1G68790.1				1085		Chr1:25834932-25839157 REVERSE LENGTH=1085		24.98	1	0.999	27	27	27	690	690	690	0	0	0	10S(79.9663), 11S(79.9663), 12M(15.9949), 12S(79.9663), 13M(15.9949), 13S(79.9663), 15M(15.9949), 15S(79.9663), 16S(79.9663), 17S(79.9663), 18S(79.9663), 1M(15.9949), 1S(79.9663), 22S(79.9663), 24T(79.9663), 27S(79.9663), 2S(79.9663), 2T(79.9663), 31S(79.9663), 3M(15.9949), 3S(79.9663), 3T(79.9663), 4S(79.9663), 4T(79.9663), 5S(79.9663), 5T(79.9663), 6S(79.9663), 7T(79.9663), 8S(79.9663), 9S(79.9…
AT1G68830.1				562		Chr1:25872654-25875473 REVERSE LENGTH=562		9.25	1	0.999	8	8	8	271	271	271	0	0	0	10T(79.9663), 1T(79.9663), 3T(79.9663), 4T(79.9663), 5S(79.9663), 5T(79.9663), 6T(79.9663), 7T(79.9663), 8T(79.9663), 9T(79.9663)
AT1G69010.1				311		Chr1:25941804-25943599 FORWARD LENGTH=311		11.9	1	0.999	5	5	5	42	42	42	0	0	0	12S(79.9663), 13S(79.9663), 4S(79.9663), 5S(79.9663), 7T(79.9663)
AT1G69030.1				317		Chr1:25947429-25949262 REVERSE LENGTH=317		14.83	1	0.999	6	6	6	130	130	130	0	0	0	3S(79.9663), 4S(79.9663), 7S(79.9663)
AT1G69060.1				630		Chr1:25965055-25967273 FORWARD LENGTH=630		7.78	1	0.999	4	4	4	36	36	36	0	0	0	10S(79.9663), 2T(79.9663), 3S(79.9663), 4S(79.9663), 5C(57.0214), 5T(79.9663), 6S(79.9663), 7S(79.9663), 7T(79.9663)
AT1G69070.1				901		Chr1:25967421-25971389 REVERSE LENGTH=901		13.76	1	0.999	6	0	6	87	0	87	0	0	0	11S(79.9663), 1M(15.9949), 3M(15.9949), 4T(79.9663), 7S(79.9663), 8S(79.9663), 9S(79.9663)		AT1G69070.2
AT1G69160.1				321		Chr1:26000315-26001280 FORWARD LENGTH=321		10.9	1	0.999	3	3	3	25	25	25	0	0	0	11S(79.9663), 2M(15.9949), 3S(79.9663), 4S(79.9663), 7S(79.9663)
AT1G69200.1				614		Chr1:26016024-26018365 FORWARD LENGTH=614		2.61	1	0.999	3	3	3	27	27	27	0	0	0	5S(79.9663), 6S(79.9663), 7S(79.9663)
AT1G69220.1				836		Chr1:26020298-26026119 REVERSE LENGTH=836		9.21	1	0.999	9	1	9	91	23	91	0	0	0	16M(15.9949), 1M(15.9949), 2S(79.9663), 3S(79.9663), 4M(15.9949), 4S(79.9663), 4T(79.9663), 5S(79.9663), 5T(79.9663), 6M(15.9949), 6S(79.9663), 6T(79.9663), 7S(79.9663), 7T(79.9663), 8T(79.9663), 9M(15.9949), 9S(79.9663)
AT1G69230.1				110		Chr1:26026543-26027085 REVERSE LENGTH=110		15.45	1	0.999	1	0	1	2	0	2	0	0	0	15S(79.9663)		AT1G69230.2, AT2G03680.1, AT2G03680.2, AT2G03680.3
AT1G69250.1				427		Chr1:26033163-26035301 FORWARD LENGTH=427		12.65	1	0.999	6	2	6	24	20	24	0	0	0	1S(79.9663), 8S(79.9663)
AT1G69260.1				345		Chr1:26039314-26040570 FORWARD LENGTH=345		21.45	1	0.999	8	8	8	98	98	98	0	0	0	3S(79.9663), 4C(57.0214), 4S(79.9663), 6M(15.9949), 6S(79.9663), 7M(15.9949), 8M(15.9949), 8S(79.9663), 9M(15.9949), 9S(79.9663)
AT1G69280.1				400		Chr1:26045290-26046670 REVERSE LENGTH=400		10.5	1	0.999	4	0	4	6	0	6	0	0	0	10S(79.9663), 4S(79.9663), 6S(79.9663)		AT1G69280.2, AT1G69280.3
AT1G69310.1				287		Chr1:26056118-26057909 REVERSE LENGTH=287		12.89	1	0.999	2	0	2	4	0	4	0	0	0	10S(79.9663), 7M(15.9949), 8T(79.9663), N-term(42.0106)		AT1G69310.2, AT1G69310.3, AT1G69310.4
AT1G69340.1				562		Chr1:26066298-26069644 FORWARD LENGTH=562		8.36	1	0.999	3	0	3	4	0	4	0	0	0	15M(15.9949), 1S(79.9663), 3S(79.9663)		AT1G69340.2
AT1G69410.1				158		Chr1:26089301-26090194 FORWARD LENGTH=158		15.82	1	0.999	3	2	2	83	82	82	0	0	0	1M(15.9949), 1S(79.9663), 2S(79.9663), 9S(79.9663), N-term(42.0106)
AT1G69420.1				596		Chr1:26093690-26096736 FORWARD LENGTH=596		7.05	1	0.999	3	0	2	114	0	5	0	0	0	1S(79.9663), 3S(79.9663), 6C(57.0214), 6Y(79.9663), 8S(79.9663)		AT1G69420.2
AT1G69430.1				350		Chr1:26098025-26099077 FORWARD LENGTH=350		5.14	1	0.999	2	2	2	20	20	20	0	0	0	10S(79.9663), 5S(79.9663), 6S(79.9663), 8S(79.9663), 9S(79.9663)
AT1G69460.1				214		Chr1:26112054-26113160 REVERSE LENGTH=214		8.41	1	0.999	2	2	2	19	19	19	0	0	0	6M(15.9949)
AT1G69480.1				777		Chr1:26114187-26117479 REVERSE LENGTH=777		3.09	1	0.999	2	0	2	4	0	4	0	0	0	3S(79.9663), 6S(79.9663)		AT1G69480.2
AT1G69510.1				137		Chr1:26126779-26127725 FORWARD LENGTH=137		24.82	1	0.999	4	0	4	33	0	33	0	0	0	13S(79.9663), 16M(15.9949), 4T(79.9663), 5M(15.9949)		AT1G69510.2, AT1G69510.3
AT1G69580.1				336		Chr1:26172127-26173612 FORWARD LENGTH=336		5.95	1	0.999	1	0	1	4	0	4	0	0	0	10S(79.9663), 12S(79.9663), 9S(79.9663)		AT1G69580.2
AT1G69600.1				242		Chr1:26182470-26183198 FORWARD LENGTH=242		8.68	1	0.999	1	1	1	17	17	17	0	0	0	10T(79.9663), 12S(79.9663), 18S(79.9663), 19S(79.9663), 20S(79.9663), 7C(57.0214)
AT1G69690.1				325		Chr1:26216449-26217426 FORWARD LENGTH=325		8.31	1	0.999	2	2	2	5	5	5	0	0	0	1S(79.9663)
AT1G69740.1				430		Chr1:26232197-26234713 FORWARD LENGTH=430		9.77	1	0.999	3	0	3	11	0	11	0	0	0	10T(79.9663), 11M(15.9949), 12M(15.9949), 15C(57.0214), 2T(79.9663), 6M(15.9949)		AT1G69740.2, AT1G69740.3
AT1G69770.1				839		Chr1:26248496-26253519 REVERSE LENGTH=839		2.5	1	0.999	2	2	2	22	22	22	0	0	0	12C(57.0214), 13S(79.9663), 7S(79.9663)
AT1G69790.1				387		Chr1:26266838-26268818 FORWARD LENGTH=387		3.1	1	0.999	1	0	1	12	0	12	0	0	0	1S(79.9663), 8S(79.9663)		AT1G69790.2
AT1G69800.1				447		Chr1:26274416-26276105 REVERSE LENGTH=447		2.68	1	0.999	1	0	1	36	0	36	0	0	0	4S(79.9663), 5S(79.9663), 6C(57.0214)		AT1G69800.2, AT1G69800.3
AT1G69830.1				887		Chr1:26288518-26293003 REVERSE LENGTH=887		3.83	1	0.999	3	3	3	13	13	13	0	0	0	12T(79.9663), 7S(79.9663), 9S(79.9663)
AT1G69840.1				286		Chr1:26293932-26295150 REVERSE LENGTH=286		7.34	1	0.9987	2	0	2	2	0	2	0	0	0	1M(15.9949)		AT1G69840.2, AT1G69840.3, AT1G69840.4, AT1G69840.5, AT1G69840.6, AT1G69840.7
AT1G69850.1				585		Chr1:26296945-26300407 REVERSE LENGTH=585		2.05	1	0.999	1	1	1	2	2	2	0	0	0	4S(79.9663)
AT1G69870.1				620		Chr1:26316208-26320097 FORWARD LENGTH=620		10.16	1	0.999	7	7	7	83	83	83	0	0	0	11S(79.9663), 13S(79.9663), 19M(15.9949), 1S(79.9663), 3S(79.9663), 4S(79.9663), 5S(79.9663), 9S(79.9663)
AT1G69890.1				279		Chr1:26323426-26324527 REVERSE LENGTH=279		9.68	1	0.999	2	2	2	47	47	47	0	0	0	1T(79.9663), 2S(79.9663), 3S(79.9663), 6S(79.9663)
AT1G69900.1				397		Chr1:26326520-26327816 REVERSE LENGTH=397		7.3	1	0.999	3	3	3	32	32	32	0	0	0	10T(79.9663), 1S(79.9663), 2M(15.9949), 3T(79.9663), 5S(79.9663), 8S(79.9663)
AT1G69920.1				254		Chr1:26334395-26335537 REVERSE LENGTH=254		10.63	1	0.999	2	2	2	4	4	4	0	0	0	2T(79.9663), 3T(79.9663), 4S(79.9663), 9S(79.9663)
AT1G70060.1				1326		Chr1:26383789-26389568 FORWARD LENGTH=1326		8.82	1	0.999	8	0	7	173	0	167	0	0	0	11S(79.9663), 11T(79.9663), 14S(79.9663), 19M(15.9949), 1C(57.0214), 1S(79.9663), 20S(79.9663), 24M(15.9949), 25M(15.9949), 26T(79.9663), 27M(15.9949), 5T(79.9663), 6S(79.9663), 7S(79.9663), 8S(79.9663), 9S(79.9663)		AT1G70060.2
AT1G70070.1				1171		Chr1:26390016-26394148 REVERSE LENGTH=1171		0.85	1	0.999	2	2	2	27	27	27	0	0	0
AT1G70100.1				467		Chr1:26403736-26405544 FORWARD LENGTH=467		15.2	1	0.999	8	0	7	71	0	59	0	0	0	11S(79.9663), 1S(79.9663), 2C(57.0214), 4S(79.9663), 5M(15.9949), 5S(79.9663), 7S(79.9663), 8M(15.9949), 9M(15.9949)		AT1G70100.2, AT1G70100.3, AT1G70100.4, AT1G70100.5, AT1G70100.6
AT1G70180.1				456		Chr1:26426768-26428985 FORWARD LENGTH=456		30.26	1	0.999	17	0	17	253	0	253	0	0	0	10M(15.9949), 1M(15.9949), 1S(79.9663), 2S(79.9663), 3M(15.9949), 3S(79.9663), 4S(79.9663), 5S(79.9663), 5Y(79.9663), 6M(15.9949), 6S(79.9663), 7C(57.0214), 7S(79.9663), 8C(57.0214), 8S(79.9663), 9M(15.9949), 9S(79.9663), 9T(79.9663)		AT1G70180.2, AT1G70180.4, AT1G70180.5, AT1G70180.6
AT1G70310.1				340		Chr1:26485497-26487352 REVERSE LENGTH=340		8.24	1	0.999	2	2	2	20	20	20	0	0	0	10C(57.0214), 1S(79.9663), 2S(79.9663), 3S(79.9663), 3T(79.9663), 7S(79.9663), N-term(42.0106)
AT1G70320.1				3658		Chr1:26488745-26501281 REVERSE LENGTH=3658		6.89	1	0.999	27	20	27	538	503	538	0	0	0	10M(15.9949), 10S(79.9663), 11S(79.9663), 12S(79.9663), 12T(79.9663), 13M(15.9949), 13S(79.9663), 14T(79.9663), 17S(79.9663), 1M(15.9949), 1S(79.9663), 20S(79.9663), 21S(79.9663), 22S(79.9663), 23S(79.9663), 2S(79.9663), 3S(79.9663), 4S(79.9663), 5S(79.9663), 5T(79.9663), 6S(79.9663), 7S(79.9663), 9S(79.9663)
AT1G70410.2				280		Chr1:26534167-26537457 REVERSE LENGTH=280		16.79	1	0.999	5	1	5	55	20	55	0	0	0	11C(57.0214), 12C(57.0214), 15C(57.0214), 1T(79.9663), 8C(57.0214), 8M(15.9949)
AT1G70420.1				272		Chr1:26539840-26540658 REVERSE LENGTH=272		14.34	1	0.999	2	2	2	3	3	3	0	0	0	10C(57.0214), 22C(57.0214), 36T(79.9663), 37C(57.0214), 6S(79.9663), 6T(79.9663), 7T(79.9663)
AT1G70460.1				710		Chr1:26556155-26558994 FORWARD LENGTH=710		1.69	1	0.999	1	1	1	2	2	2	0	0	0	3S(79.9663), 7S(79.9663)
AT1G70530.1				646		Chr1:26588750-26591379 REVERSE LENGTH=646		4.8	1	0.999	2	2	2	2	2	2	0	0	0	1M(15.9949), 2M(15.9949), 3M(15.9949), 4T(79.9663)
AT1G70570.1				595		Chr1:26608719-26612062 FORWARD LENGTH=595		4.37	1	0.999	2	0	2	5	0	5	0	0	0	3S(79.9663), 7T(79.9663), 9T(79.9663)		AT1G70570.2
AT1G70620.1				897		Chr1:26626634-26630755 FORWARD LENGTH=897		7.92	1	0.999	7	0	7	87	0	87	0	0	0	1T(79.9663), 3S(79.9663), 5S(79.9663), 6M(15.9949), 6T(79.9663), 7S(79.9663), 8S(79.9663)		AT1G70620.2, AT1G70620.3, AT1G70620.4, AT1G70620.5, AT1G70620.6, AT1G70620.7, AT1G70620.8, AT1G70620.9
AT1G70640.1				174		Chr1:26636255-26636887 FORWARD LENGTH=174		21.26	1	0.999	2	2	2	13	13	13	0	0	0	13C(57.0214), 16C(57.0214), 1S(79.9663), 3S(79.9663), 5S(79.9663), 6S(79.9663)
AT1G70660.1				159		Chr1:26640755-26641949 FORWARD LENGTH=159		17.61	1	0.999	3	0	3	23	0	23	0	0	0	2S(79.9663), 5S(79.9663), N-term(42.0106)		AT1G70660.2
AT1G70670.1				195		Chr1:26644830-26645970 FORWARD LENGTH=195		11.28	1	0.999	2	2	2	20	20	20	0	0	0
AT1G70730.1				585		Chr1:26669020-26672726 REVERSE LENGTH=585		16.92	1	0.999	8	0	3	118	0	53	0	0	0	1M(15.9949)		AT1G70730.2, AT1G70730.3
AT1G70750.1				749		Chr1:26680728-26683147 REVERSE LENGTH=749		5.61	1	0.999	3	3	3	30	30	30	0	0	0	19S(79.9663), 4S(79.9663), 5S(79.9663), 8S(79.9663), 9S(79.9663), 9Y(79.9663)
AT1G70770.1				610		Chr1:26688622-26691185 REVERSE LENGTH=610		13.93	1	0.999	9	0	9	894	0	894	0	0	0	11S(79.9663), 14S(79.9663), 16S(79.9663), 1M(15.9949), 2T(79.9663), 3S(79.9663), 4S(79.9663), 4Y(79.9663), 6M(15.9949), 6S(79.9663), 7T(79.9663), 9Y(79.9663)		AT1G70770.2
AT1G70830.1				335		Chr1:26710203-26711395 REVERSE LENGTH=335		27.76	1	0.999	10	0	10	109	0	109	0	0	0	15T(79.9663), 18T(79.9663), 3M(15.9949), 4T(79.9663), 7M(15.9949), 9M(15.9949), N-term(42.0106)
AT1G70850.1				316		Chr1:26715429-26716744 REVERSE LENGTH=316		22.47	1	0.999	7	0	4	38	0	15	0	0	0			AT1G70850.3
AT1G70940.1				640		Chr1:26743170-26745871 FORWARD LENGTH=640		12.81	1	0.999	7	7	7	220	220	220	0	0	0	10M(15.9949), 12S(79.9663), 12T(79.9663), 13C(57.0214), 13M(15.9949), 13S(79.9663), 14T(79.9663), 15M(15.9949), 17S(79.9663), 18S(79.9663), 1M(15.9949), 1S(79.9663), 3C(57.0214), 3T(79.9663), 4S(79.9663), 7M(15.9949), 7S(79.9663), 8C(57.0214), 8T(79.9663), 9C(57.0214), 9S(79.9663)
AT1G70950.1				478		Chr1:26752779-26755242 FORWARD LENGTH=478		2.3	1	0.999	1	1	1	9	9	9	0	0	0	3M(15.9949), 7S(79.9663), 9S(79.9663)
AT1G71010.1				1648		Chr1:26782839-26788712 FORWARD LENGTH=1648		6.13	1	0.999	8	8	8	133	133	133	0	0	0	10S(79.9663), 14T(79.9663), 1M(15.9949), 1S(79.9663), 30S(79.9663), 33T(79.9663), 3S(79.9663), 4S(79.9663), 5S(79.9663), 6S(79.9663), 6T(79.9663), 7S(79.9663), 8S(79.9663)
AT1G71080.1				326		Chr1:26809987-26811645 REVERSE LENGTH=326		11.04	1	0.999	2	2	2	5	5	5	0	0	0	16S(79.9663), 4M(15.9949)
AT1G71090.1				457		Chr1:26812551-26813924 FORWARD LENGTH=457		4.6	1	0.999	2	2	2	30	30	30	0	0	0	1S(79.9663), 4C(57.0214), 5C(57.0214), 7T(79.9663)
AT1G71140.1				485		Chr1:26824762-26826748 FORWARD LENGTH=485		5.57	1	0.999	2	2	2	2	2	2	0	0	0	6S(79.9663), 6Y(79.9663)
AT1G71150.1				351		Chr1:26827189-26828515 FORWARD LENGTH=351		13.11	1	0.999	2	0	2	7	0	7	0	0	0	14S(79.9663), 17S(79.9663), 6S(79.9663), 7S(79.9663)		AT1G71150.2
AT1G71190.1				281		Chr1:26833597-26834982 REVERSE LENGTH=281		7.47	1	0.999	3	0	3	31	0	31	0	0	0	11Y(79.9663), 12S(79.9663), 13S(79.9663), 4S(79.9663), 5Y(79.9663), 6S(79.9663)		AT1G71190.2
AT1G71230.1				358		Chr1:26852560-26854255 FORWARD LENGTH=358		5.31	1	0.999	1	1	1	26	26	26	0	0	0	10S(79.9663), 16M(15.9949), 2S(79.9663), 6S(79.9663)
AT1G71410.1				909		Chr1:26913070-26917515 REVERSE LENGTH=909		3.74	1	0.999	3	0	3	21	0	21	0	0	0	10T(79.9663), 11S(79.9663), 4T(79.9663), 5T(79.9663)		AT1G71410.2
AT1G71440.1				531		Chr1:26921271-26924373 REVERSE LENGTH=531		6.78	1	0.999	4	4	4	6	6	6	0	0	0	1S(79.9663), 3S(79.9663), 4S(79.9663), 5S(79.9663)
AT1G71530.1				655		Chr1:26939766-26942306 FORWARD LENGTH=655		8.24	1	0.999	5	4	5	15	13	15	0	0	0	11S(79.9663), 4T(79.9663), 8M(15.9949), 8T(79.9663), 9T(79.9663)
AT1G71710.1				664		Chr1:26973796-26976774 REVERSE LENGTH=664		11.6	1	0.999	6	0	6	155	0	155	0	0	0	12S(79.9663), 17M(15.9949), 1M(15.9949), 3S(79.9663), 7S(79.9663), 8T(79.9663)		AT1G71710.2
AT1G71720.1				500		Chr1:26983744-26985893 FORWARD LENGTH=500		6.8	1	0.999	2	0	2	9	0	9	0	0	0	13S(79.9663)		AT1G71720.2
AT1G71770.1				682		Chr1:26990777-26993489 REVERSE LENGTH=682		6.45	1	0.999	4	0	4	10	0	10	0	0	0	17S(79.9663), 8S(79.9663), 9S(79.9663)		AT1G71770.2
AT1G71820.1				752		Chr1:27010022-27016745 FORWARD LENGTH=752		4.12	1	0.999	3	0	3	24	0	24	0	0	0	2S(79.9663), 3T(79.9663), 4T(79.9663), 5S(79.9663), 6S(79.9663), 7S(79.9663), 8S(79.9663)		AT1G71820.2
AT1G71830.1				625		Chr1:27018575-27021842 FORWARD LENGTH=625		4.16	1	0.999	3	1	3	21	3	21	0	0	0	10S(79.9663), 10T(79.9663), 11T(79.9663), 2M(15.9949), 4Y(79.9663), 5T(79.9663), 7T(79.9663)
AT1G71840.1				407		Chr1:27022424-27024380 FORWARD LENGTH=407		9.34	1	0.999	1	1	1	16	16	16	0	0	0	17M(15.9949)
AT1G71850.1				470		Chr1:27024875-27026287 REVERSE LENGTH=470		5.32	1	0.999	2	2	2	4	4	4	0	0	0	7S(79.9663), 9S(79.9663)
AT1G71860.1				340		Chr1:27026866-27028675 FORWARD LENGTH=340		11.76	1	0.999	4	0	4	60	0	60	0	0	0	11S(79.9663), 1C(57.0214), 1T(79.9663), 3S(79.9663), 4C(57.0214), 4S(79.9663), 5S(79.9663), 7Y(79.9663), 8S(79.9663), 9T(79.9663)		AT1G71860.2, AT1G71860.3
AT1G71880.1				513		Chr1:27054334-27056100 FORWARD LENGTH=513		9.94	1	0.999	5	5	5	28	28	28	0	0	0	2T(79.9663), 3T(79.9663), 4M(15.9949), 5T(79.9663), 7T(79.9663), 9S(79.9663)
AT1G71900.1				343		Chr1:27061754-27064053 FORWARD LENGTH=343		2.33	1	0.998	2	2	2	52	52	52	0	0	0	3S(79.9663), 4S(79.9663), 7S(79.9663)
AT1G71940.1				272		Chr1:27078781-27079948 FORWARD LENGTH=272		8.09	1	0.999	2	0	2	6	0	6	0	0	0	12S(79.9663), 13S(79.9663), 17S(79.9663), 8S(79.9663)		AT1G71940.2
AT1G71950.1				136		Chr1:27080453-27081573 REVERSE LENGTH=136		15.44	1	0.999	2	2	2	66	66	66	0	0	0	3S(79.9663), 4S(79.9663), 5Y(79.9663)
AT1G71980.1				448		Chr1:27098250-27099881 FORWARD LENGTH=448		6.92	1	0.999	3	3	3	29	29	29	0	0	0	1S(79.9663), 2S(79.9663), 5S(79.9663), 7S(79.9663), 9S(79.9663)
AT1G72010.1				375		Chr1:27107844-27108971 FORWARD LENGTH=375		5.07	1	0.999	1	1	1	15	15	15	0	0	0	14S(79.9663), 16S(79.9663)
AT1G72090.1				601		Chr1:27123617-27126767 FORWARD LENGTH=601		5.16	1	0.999	3	3	3	28	28	28	0	0	0	12S(79.9663), 5C(57.0214), 7S(79.9663), 8S(79.9663), 8T(79.9663), 9M(15.9949)
AT1G72100.1				480		Chr1:27127250-27128811 FORWARD LENGTH=480		9.79	1	0.999	5	5	5	7	7	7	0	0	0	10S(79.9663), 3S(79.9663), 4S(79.9663), 8T(79.9663)
AT1G72120.1				557		Chr1:27132133-27133975 FORWARD LENGTH=557		6.28	1	0.999	3	3	3	14	14	14	0	0	0	2S(79.9663), 3S(79.9663), 7C(57.0214), 8S(79.9663)
AT1G72150.1				573		Chr1:27148558-27150652 FORWARD LENGTH=573		33.16	1	0.999	23	22	23	575	548	575	0	0	0	10S(79.9663), 11S(79.9663), 14T(79.9663), 16S(79.9663), 17S(79.9663), 19S(79.9663), 1S(79.9663), 3S(79.9663), 3T(79.9663), 4T(79.9663), 5S(79.9663), 5T(79.9663), 6T(79.9663), 7T(79.9663), 8S(79.9663), 8T(79.9663), 9S(79.9663), 9T(79.9663), N-term(42.0106)
AT1G72160.1				490		Chr1:27153823-27155609 REVERSE LENGTH=490		10	1	0.999	4	4	4	33	33	33	0	0	0	11T(79.9663), 2M(15.9949), 9S(79.9663), 9T(79.9663)
AT1G72200.1				404		Chr1:27169935-27171149 REVERSE LENGTH=404		4.46	1	0.999	2	2	2	17	17	17	0	0	0	1T(79.9663), 2S(79.9663), 3S(79.9663), 7M(15.9949), 8S(79.9663)
AT1G72250.1				1195		Chr1:27192902-27198118 FORWARD LENGTH=1195		2.93	1	0.999	3	0	3	15	0	15	0	0	0	10S(79.9663), 6S(79.9663), 6T(79.9663), 8C(57.0214)		AT1G72250.2, AT1G72250.3, AT1G72250.4
AT1G72340.1				382		Chr1:27236898-27238482 FORWARD LENGTH=382		6.02	1	0.999	4	0	4	320	0	320	0	0	0	2S(79.9663), 3S(79.9663), 4S(79.9663), 5S(79.9663), 7M(15.9949), 8M(15.9949)		AT1G72340.2, AT1G72340.3
AT1G72370.1				298		Chr1:27243148-27244842 REVERSE LENGTH=298		9.73	1	0.999	3	0	3	81	0	81	0	0	0	2C(57.0214), 2T(79.9663), 5S(79.9663), 6M(15.9949), 7S(79.9663), 8S(79.9663), N-term(42.0106)		AT1G72370.2
AT1G72390.1				1325		Chr1:27245455-27251218 FORWARD LENGTH=1325		4.15	1	0.999	4	0	4	107	0	107	0	0	0	10S(79.9663), 12S(79.9663), 2S(79.9663), 3M(15.9949), 4S(79.9663), 7S(79.9663), 7T(79.9663), 8S(79.9663), 9S(79.9663)		AT1G72390.2
AT1G72410.1				1163		Chr1:27251949-27256246 REVERSE LENGTH=1163		13.93	1	0.999	21	0	21	500	0	500	0	0	0	10S(79.9663), 11S(79.9663), 13T(79.9663), 1S(79.9663), 2M(15.9949), 2S(79.9663), 2Y(79.9663), 3S(79.9663), 4S(79.9663), 5M(15.9949), 5S(79.9663), 6S(79.9663), 7M(15.9949), 7S(79.9663), 7T(79.9663), 8M(15.9949), 8S(79.9663), 9S(79.9663)		AT1G72410.2
AT1G72440.1				1043		Chr1:27268325-27273596 REVERSE LENGTH=1043		6.71	1	0.999	6	6	6	107	107	107	0	0	0	10M(15.9949), 10S(79.9663), 13S(79.9663), 16M(15.9949), 18S(79.9663), 19S(79.9663), 3T(79.9663)
AT1G72500.1				756		Chr1:27295336-27298556 REVERSE LENGTH=756		4.63	1	0.999	4	3	4	30	17	30	0	0	0	13S(79.9663), 2M(15.9949), 5T(79.9663), 7S(79.9663), 7T(79.9663), 8M(15.9949)
AT1G72550.1				598		Chr1:27319947-27323908 REVERSE LENGTH=598		3.85	1	0.9989	3	0	3	6	0	6	0	0	0	3S(79.9663)		AT1G72550.2
AT1G72630.1				119		Chr1:27344988-27345347 FORWARD LENGTH=119		22.69	1	0.999	2	2	2	33	33	33	0	0	0	1M(15.9949), 6S(79.9663), 6Y(79.9663), 7S(79.9663)
AT1G72650.1				624		Chr1:27350253-27353483 FORWARD LENGTH=624		5.13	1	0.999	2	0	2	8	0	8	0	0	0	11S(79.9663), 5S(79.9663), 6S(79.9663), 9S(79.9663)		AT1G72650.2
AT1G72680.1				355		Chr1:27359346-27360876 REVERSE LENGTH=355		10.7	1	0.999	3	3	3	18	18	18	0	0	0	10C(57.0214), 11M(15.9949), 12C(57.0214), 13C(57.0214), 2C(57.0214), 3S(79.9663), 5C(57.0214), N-term(42.0106)
AT1G72690.1				87		Chr1:27361223-27361745 FORWARD LENGTH=87		33.33	1	0.999	3	3	3	37	37	37	0	0	0	12S(79.9663), 1S(79.9663), 4S(79.9663)
AT1G72700.1				1228		Chr1:27366910-27371491 FORWARD LENGTH=1228		2.04	1	0.9989	2	0	2	11	0	11	0	0	0	12Y(79.9663), 7S(79.9663)		AT1G72700.2, AT1G72700.3
AT1G72710.1				465		Chr1:27372553-27376178 FORWARD LENGTH=465		9.25	1	0.999	5	5	5	107	107	107	0	0	0	2S(79.9663), 4S(79.9663), 5S(79.9663), 6S(79.9663), 7S(79.9663), 8T(79.9663)
AT1G72730.1				414		Chr1:27378040-27379593 REVERSE LENGTH=414		16.91	1	0.999	8	3	8	361	91	361	0	0	0	11M(15.9949), 13M(15.9949), 1S(79.9663), 3M(15.9949), 3T(79.9663), 4C(57.0214), 5S(79.9663), 5T(79.9663), 8T(79.9663), 9S(79.9663), N-term(42.0106)
AT1G72790.1				561		Chr1:27394848-27396533 FORWARD LENGTH=561		10.52	1	0.999	4	4	4	59	59	59	0	0	0	10S(79.9663), 1M(15.9949), 3S(79.9663), 4S(79.9663), 6M(15.9949), 8C(57.0214)
AT1G72800.1				335		Chr1:27397266-27398273 FORWARD LENGTH=335		17.31	1	0.999	3	3	3	8	8	8	0	0	0	10M(15.9949), 12T(79.9663), 13S(79.9663), 14S(79.9663), 5S(79.9663), 6S(79.9663), 8S(79.9663)
AT1G72810.1				516		Chr1:27398760-27400393 REVERSE LENGTH=516		3.68	1	0.999	2	2	2	21	21	21	0	0	0
AT1G72830.1				340		Chr1:27405699-27407088 REVERSE LENGTH=340		5	1	0.999	2	0	2	7	0	7	0	0	0	3S(79.9663)		AT1G72830.2, AT1G72830.3
AT1G72880.1				385		Chr1:27423678-27425928 REVERSE LENGTH=385		3.38	1	0.999	1	0	1	2	0	2	0	0	0	1S(79.9663), 7S(79.9663)		AT1G72880.2
AT1G72930.1				176		Chr1:27439476-27440147 FORWARD LENGTH=176		10.8	1	0.999	3	0	3	30	0	30	0	0	0	12S(79.9663), 9S(79.9663)		AT1G72930.2
AT1G72960.1				795		Chr1:27446263-27450862 FORWARD LENGTH=795		7.3	1	0.999	5	2	3	7	2	3	0	0	0	1S(79.9663)
AT1G73020.1				665		Chr1:27469714-27473181 REVERSE LENGTH=665		3.46	1	0.999	2	0	2	2	0	2	0	0	0	3S(79.9663)		AT1G73020.2, AT1G73020.3
AT1G73130.1				646		Chr1:27499467-27501896 FORWARD LENGTH=646		7.74	1	0.999	2	0	2	4	0	4	0	0	0	11S(79.9663), 19S(79.9663), 4S(79.9663), 6S(79.9663)		AT1G73130.2, AT1G73130.3, AT1G73130.4, AT1G73130.5
AT1G73150.1				461		Chr1:27504327-27505996 REVERSE LENGTH=461		3.69	1	0.999	3	0	3	16	0	16	0	0	0	6S(79.9663)		AT1G73150.2
AT1G73180.1				513		Chr1:27518335-27521432 FORWARD LENGTH=513		7.02	1	0.999	3	1	3	19	1	19	0	0	0	10S(79.9663), 2C(57.0214), 4S(79.9663), 9C(57.0214)
AT1G73200.1				779		Chr1:27523454-27526573 REVERSE LENGTH=779		5.91	1	0.999	3	3	3	67	67	67	0	0	0	1M(15.9949), 1S(79.9663), 3S(79.9663), 9T(79.9663)
AT1G73370.1				942		Chr1:27584533-27588326 REVERSE LENGTH=942		6.69	1	0.999	6	0	6	39	0	39	0	0	0	1C(57.0214), 3S(79.9663), 6M(15.9949), 8M(15.9949)		AT1G73370.3
AT1G73430.1				784		Chr1:27604096-27610829 FORWARD LENGTH=784		6.76	1	0.999	5	0	5	36	0	36	0	0	0	11T(79.9663), 4S(79.9663), 5S(79.9663), 7T(79.9663), 8S(79.9663), 9S(79.9663)		AT1G73430.2
AT1G73450.1				1152		Chr1:27613856-27618635 FORWARD LENGTH=1152		16.93	1	0.999	13	8	8	178	71	71	0	0	0	10S(79.9663), 13T(79.9663), 17Y(79.9663), 4C(57.0214), 4S(79.9663), 5M(15.9949), 5S(79.9663), 6S(79.9663), 7S(79.9663), 9S(79.9663)
AT1G73460.1				1169		Chr1:27620122-27624899 FORWARD LENGTH=1169		22.07	1	0.999	18	0	18	245	0	245	0	0	0	10S(79.9663), 11S(79.9663), 11T(79.9663), 11Y(79.9663), 12S(79.9663), 13S(79.9663), 15C(57.0214), 15S(79.9663), 16S(79.9663), 17Y(79.9663), 19S(79.9663), 1S(79.9663), 3S(79.9663), 4C(57.0214), 5S(79.9663), 6S(79.9663), 6T(79.9663), 6Y(79.9663), 7S(79.9663), 8C(57.0214), 8S(79.9663)		AT1G73460.2
AT1G73590.1				622		Chr1:27659772-27662876 FORWARD LENGTH=622		18.49	1	0.999	15	15	15	98	98	98	0	0	0	10S(79.9663), 11S(79.9663), 12M(15.9949), 12S(79.9663), 13M(15.9949), 13S(79.9663), 14T(79.9663), 1S(79.9663), 2S(79.9663), 4S(79.9663), 5S(79.9663), 5T(79.9663), 6S(79.9663), 7T(79.9663), 8S(79.9663), 8T(79.9663)
AT1G73600.1				490		Chr1:27670825-27673400 FORWARD LENGTH=490		6.94	1	0.999	3	0	3	15	0	15	0	0	0	3C(57.0214)		AT1G73600.2
AT1G73630.1				163		Chr1:27684748-27685239 FORWARD LENGTH=163		60.74	1	0.999	9	9	9	150	150	150	0	0	0	10C(57.0214), 14S(79.9663), 1M(15.9949), 1S(79.9663), 2M(15.9949), 3M(15.9949), 3S(79.9663), 3T(79.9663), 4S(79.9663), 4T(79.9663), 5C(57.0214), 5S(79.9663), 6S(79.9663), 7S(79.9663), 8M(15.9949)
AT1G73660.1				1030		Chr1:27692247-27696718 REVERSE LENGTH=1030		11.46	1	0.999	7	7	7	83	83	83	0	0	0	10S(79.9663), 14S(79.9663), 22S(79.9663), 25S(79.9663), 3S(79.9663), 5S(79.9663), 6S(79.9663), 7S(79.9663), 8S(79.9663), 9S(79.9663)
AT1G73670.1				576		Chr1:27700212-27703168 FORWARD LENGTH=576		15.1	1	0.999	7	6	7	105	57	105	0	0	0	11S(79.9663), 12S(79.9663), 16Y(79.9663), 17S(79.9663), 2T(79.9663), 3S(79.9663), 3T(79.9663), 4S(79.9663), 5S(79.9663), 6S(79.9663), 7S(79.9663), 8T(79.9663), 9C(57.0214)
AT1G73770.1				191		Chr1:27742215-27742956 FORWARD LENGTH=191		9.42	1	0.999	3	0	3	65	0	65	0	0	0	13M(15.9949), 4S(79.9663), 8S(79.9663), 9M(15.9949), 9S(79.9663)		AT1G73770.2
AT1G73805.1				451		Chr1:27745761-27749178 REVERSE LENGTH=451		3.55	1	0.999	3	3	3	4	4	4	0	0	0	7S(79.9663), 8S(79.9663)
AT1G73860.1				1025		Chr1:27771188-27775977 REVERSE LENGTH=1025		7.22	1	0.999	7	1	7	69	3	69	0	0	0	10S(79.9663), 11S(79.9663), 12S(79.9663), 15Y(79.9663), 16S(79.9663), 17S(79.9663), 1S(79.9663), 1Y(79.9663), 2S(79.9663), 3T(79.9663), 4S(79.9663), 5S(79.9663), 5T(79.9663), 6S(79.9663)
AT1G73880.1				473		Chr1:27785143-27786564 FORWARD LENGTH=473		5.5	1	0.999	2	2	2	2	2	2	0	0	0	2C(57.0214)
AT1G73960.1				1390		Chr1:27805173-27814433 REVERSE LENGTH=1390		9.93	1	0.999	13	0	13	110	0	110	0	0	0	10S(79.9663), 10T(79.9663), 11S(79.9663), 12S(79.9663), 13T(79.9663), 14S(79.9663), 15S(79.9663), 17S(79.9663), 18S(79.9663), 1M(15.9949), 1T(79.9663), 2T(79.9663), 3S(79.9663), 4C(57.0214), 4S(79.9663), 5S(79.9663), 7S(79.9663), 7T(79.9663), 8S(79.9663), 8T(79.9663), 9S(79.9663)		AT1G73960.3
AT1G73980.1				643		Chr1:27820292-27823527 REVERSE LENGTH=643		9.49	1	0.999	9	0	9	199	0	199	0	0	0	10S(79.9663), 11S(79.9663), 12S(79.9663), 4S(79.9663), 7S(79.9663), 7T(79.9663), 9S(79.9663), 9T(79.9663), N-term(42.0106)		AT1G73980.2, AT1G73980.3
AT1G73990.1				677		Chr1:27824465-27828807 FORWARD LENGTH=677		6.35	1	0.999	3	1	3	16	1	16	0	0	0	10M(15.9949), 12M(15.9949), 2M(15.9949), 7M(15.9949)
AT1G74030.1				477		Chr1:27839465-27841901 REVERSE LENGTH=477		3.77	1	0.999	3	3	3	53	53	53	0	0	0	8S(79.9663)
AT1G74050.1				233		Chr1:27847256-27848680 REVERSE LENGTH=233		15.02	1	0.999	7	0	7	122	0	122	0	0	0	1S(79.9663)		AT1G74060.1
AT1G74090.1				350		Chr1:27863003-27864055 FORWARD LENGTH=350		4.57	1	0.9987	2	1	2	24	1	24	0	0	0	5M(15.9949)
AT1G74100.1				338		Chr1:27864489-27865505 REVERSE LENGTH=338		7.1	1	0.999	2	2	2	5	5	5	0	0	0	6S(79.9663)
AT1G74150.2				567		Chr1:27880528-27883626 FORWARD LENGTH=567		11.99	1	0.999	4	0	4	17	0	17	0	0	0	10C(57.0214), 3S(79.9663), 4S(79.9663), 5S(79.9663), 5T(79.9663), 6T(79.9663), 7S(79.9663)		AT1G74150.3, AT1G74150.4, AT1G74150.5, AT1G74150.6
AT1G74160.1				1025		Chr1:27887164-27891151 FORWARD LENGTH=1025		11.22	1	0.999	10	0	10	70	0	70	0	0	0	10S(79.9663), 11S(79.9663), 12S(79.9663), 13S(79.9663), 1S(79.9663), 1Y(79.9663), 3S(79.9663), 4S(79.9663), 5M(15.9949), 5S(79.9663), 5T(79.9663), 8S(79.9663), 9S(79.9663)		AT1G74160.2, AT1G74160.3
AT1G74220.1				316		Chr1:27913099-27914134 REVERSE LENGTH=316		14.24	1	0.999	3	3	3	5	5	5	0	0	0	11S(79.9663), 11T(79.9663), 15T(79.9663), 5S(79.9663), 9T(79.9663)
AT1G74230.1				289		Chr1:27915346-27916857 FORWARD LENGTH=289		5.19	1	0.999	2	2	2	21	21	21	0	0	0
AT1G74250.1				630		Chr1:27920328-27922414 FORWARD LENGTH=630		16.98	1	0.999	6	6	6	118	118	118	0	0	0	10S(79.9663), 12S(79.9663), 12T(79.9663), 13S(79.9663), 2S(79.9663), 4T(79.9663)
AT1G74260.1				1407		Chr1:27923005-27927764 REVERSE LENGTH=1407		4.34	1	0.999	7	7	7	12	12	12	0	0	0	2C(57.0214), 3S(79.9663), 4C(57.0214), 5M(15.9949), 5S(79.9663), 7M(15.9949)
AT1G74310.1				911		Chr1:27936715-27939862 REVERSE LENGTH=911		7.35	1	0.999	9	2	8	134	5	26	0	0	0	10S(79.9663), 6S(79.9663), 6Y(79.9663)
AT1G74330.1				699		Chr1:27943618-27947109 REVERSE LENGTH=699		2.29	1	0.9989	2	0	2	15	0	15	0	0	0	3S(79.9663), 6S(79.9663)		AT1G74330.2, AT1G74330.3
AT1G74470.1				467		Chr1:27991248-27992845 FORWARD LENGTH=467		4.5	1	0.999	4	4	4	35	35	35	0	0	0	1M(15.9949), 2M(15.9949), 5S(79.9663)
AT1G74560.1				256		Chr1:28017815-28019900 REVERSE LENGTH=256		21.88	1	0.999	6	0	6	54	0	54	0	0	0	4T(79.9663)		AT1G74560.3
AT1G74640.1				370		Chr1:28032849-28034659 FORWARD LENGTH=370		4.59	1	0.999	2	2	2	7	7	7	0	0	0	1M(15.9949), 8M(15.9949)
AT1G74690.1				587		Chr1:28061498-28063924 REVERSE LENGTH=587		12.27	1	0.999	5	5	5	256	256	256	0	0	0	14S(79.9663), 16S(79.9663), 1S(79.9663), 2T(79.9663), 4M(15.9949), 4S(79.9663), 5S(79.9663), 6S(79.9663), 7S(79.9663)
AT1G74720.1				1081		Chr1:28075173-28078418 FORWARD LENGTH=1081		2.59	1	0.999	4	2	2	25	23	23	0	0	0	3T(79.9663), 7S(79.9663)
AT1G74790.1				695		Chr1:28098912-28101673 FORWARD LENGTH=695		4.46	1	0.999	3	3	3	9	9	9	0	0	0	1C(57.0214), 3C(57.0214), 6C(57.0214), 9C(57.0214)
AT1G74830.1				542		Chr1:28113469-28115193 REVERSE LENGTH=542		11.99	1	0.999	6	5	6	35	34	35	0	0	0	11S(79.9663), 2M(15.9949), 2S(79.9663), 3C(57.0214), 4S(79.9663), 5T(79.9663), 6S(79.9663), 7S(79.9663), 7T(79.9663), 9S(79.9663)
AT1G74840.1				265		Chr1:28116201-28117317 REVERSE LENGTH=265		10.19	1	0.999	2	0	2	35	0	35	0	0	0	12Y(79.9663), 14M(15.9949), 14S(79.9663), 21M(15.9949), 5M(15.9949), 5Y(79.9663), 7S(79.9663)		AT1G74840.2
AT1G74860.1				400		Chr1:28123432-28125600 FORWARD LENGTH=400		13.25	1	0.999	3	3	3	21	21	21	0	0	0	13S(79.9663), 15S(79.9663), 18C(57.0214), 1T(79.9663), 21T(79.9663), 7C(57.0214), 8S(79.9663)
AT1G74940.1				222		Chr1:28146284-28147065 FORWARD LENGTH=222		4.05	1	0.9985	1	1	1	4	4	4	0	0	0	6Y(79.9663), 7S(79.9663)
AT1G75080.1				336		Chr1:28185709-28187063 FORWARD LENGTH=336		5.06	1	0.999	1	0	1	42	0	42	0	0	0	12S(79.9663), 13S(79.9663), 2S(79.9663), 4S(79.9663), 5C(57.0214), 8T(79.9663)		AT1G75080.2
AT1G75100.1				651		Chr1:28191108-28193769 REVERSE LENGTH=651		22.27	1	0.999	13	13	13	240	240	240	0	0	0	10S(79.9663), 11S(79.9663), 14S(79.9663), 1S(79.9663), 1T(79.9663), 2S(79.9663), 3S(79.9663), 4S(79.9663), 4T(79.9663), 5S(79.9663), 6C(57.0214), 6S(79.9663), 7S(79.9663), 8M(15.9949), 8S(79.9663), 9S(79.9663)
AT1G75140.1				617		Chr1:28202166-28204019 REVERSE LENGTH=617		5.19	1	0.999	3	3	3	7	7	7	0	0	0	3S(79.9663), 6M(15.9949), 7S(79.9663)
AT1G75150.1				778		Chr1:28204763-28208512 REVERSE LENGTH=778		10.03	1	0.999	7	0	7	53	0	53	0	0	0	10S(79.9663), 12S(79.9663), 19S(79.9663), 21S(79.9663), 4S(79.9663), 7Y(79.9663), 8C(57.0214)		AT1G75150.2, AT1G75150.3
AT1G75160.1				395		Chr1:28209534-28211624 FORWARD LENGTH=395		9.37	1	0.999	2	2	2	8	8	8	0	0	0	14T(79.9663), 16T(79.9663), 1M(15.9949), 5S(79.9663), 6M(15.9949)
AT1G75190.1				131		Chr1:28219598-28219993 FORWARD LENGTH=131		21.37	1	0.999	4	0	4	88	0	88	0	0	0	10S(79.9663), 11S(79.9663), 12S(79.9663), 12T(79.9663), 16S(79.9663), 6S(79.9663), 9S(79.9663)		AT1G75190.2
AT1G75220.1				487		Chr1:28229412-28232606 REVERSE LENGTH=487		4.72	1	0.999	2	1	1	149	148	148	0	0	0	2S(79.9663), 3S(79.9663), 4M(15.9949), 5M(15.9949), 7S(79.9663), 8S(79.9663)
AT1G75240.1				309		Chr1:28241576-28242505 FORWARD LENGTH=309		9.71	1	0.9979	3	3	3	28	28	28	0	0	0	3C(57.0214), 4M(15.9949), 4T(79.9663), 5S(79.9663), 8T(79.9663)
AT1G75260.1				513		Chr1:28247854-28249395 FORWARD LENGTH=513		8.19	1	0.999	3	3	3	30	30	30	0	0	0	2Y(79.9663), 4S(79.9663), 7M(15.9949), 7S(79.9663)
AT1G75300.1				322		Chr1:28255552-28256927 FORWARD LENGTH=322		11.8	1	0.999	3	1	3	6	2	6	0	0	0	3S(79.9663), 4S(79.9663)
AT1G75310.1				1448		Chr1:28261004-28266124 FORWARD LENGTH=1448		8.7	1	0.999	8	0	8	15	0	15	0	0	0	10S(79.9663), 10T(79.9663), 11C(57.0214), 3S(79.9663), 6S(79.9663), 7S(79.9663), 7T(79.9663), 9S(79.9663), N-term(42.0106)		AT1G75310.2
AT1G75340.1				435		Chr1:28269153-28271873 REVERSE LENGTH=435		4.37	1	0.999	1	0	1	27	0	27	0	0	0	3S(79.9663), 4T(79.9663), 6T(79.9663)		AT1G75340.2, AT1G75340.3
AT1G75350.1				144		Chr1:28272163-28272687 FORWARD LENGTH=144		15.97	1	0.999	2	2	2	22	22	22	0	0	0	1S(79.9663), 4M(15.9949)
AT1G75370.1				612		Chr1:28276657-28279798 REVERSE LENGTH=612		8.82	1	0.999	4	0	4	20	0	20	0	0	0	11S(79.9663), 16M(15.9949), 18S(79.9663), 2S(79.9663), 3S(79.9663), 6S(79.9663), 7S(79.9663)		AT1G75370.2
AT1G75410.1				524		Chr1:28300095-28301890 REVERSE LENGTH=524		5.34	1	0.999	1	0	1	20	0	20	0	0	0	8S(79.9663), 9S(79.9663)		AT1G75410.2, AT1G75410.3
AT1G75490.1				206		Chr1:28336045-28336665 FORWARD LENGTH=206		17.96	1	0.999	2	2	2	13	13	13	0	0	0	10T(79.9663), 12S(79.9663), 13S(79.9663), 14M(15.9949), 17C(57.0214), 1S(79.9663), 3S(79.9663), 4S(79.9663), 7S(79.9663), 9C(57.0214), 9T(79.9663)
AT1G75500.1				389		Chr1:28338282-28340091 REVERSE LENGTH=389		5.66	1	0.999	2	0	2	12	0	12	0	0	0	4S(79.9663), 5S(79.9663), 6S(79.9663), 7S(79.9663)		AT1G75500.2
AT1G75510.1				261		Chr1:28347254-28348629 REVERSE LENGTH=261		8.81	1	0.999	2	2	2	22	22	22	0	0	0	9S(79.9663)
AT1G75520.1				346		Chr1:28351779-28353179 REVERSE LENGTH=346		7.8	1	0.999	2	2	2	19	19	19	0	0	0	14S(79.9663), 16S(79.9663), 21S(79.9663), 3S(79.9663), 5S(79.9663)
AT1G75560.1				257		Chr1:28371420-28372717 REVERSE LENGTH=257		5.06	1	0.999	4	0	4	24	0	24	0	0	0	2S(79.9663), 5S(79.9663), 8S(79.9663)		AT1G75560.2
AT1G75660.1				1020		Chr1:28408289-28414825 FORWARD LENGTH=1020		6.18	1	0.999	5	5	5	68	68	68	0	0	0	10T(79.9663), 3S(79.9663), 6S(79.9663), 8M(15.9949), 8S(79.9663)
AT1G75670.1				196		Chr1:28415378-28416505 REVERSE LENGTH=196		11.22	1	0.9988	3	0	3	3	0	3	0	0	0	2S(79.9663), 8T(79.9663)		AT1G75670.2
AT1G75680.1				525		Chr1:28417215-28419231 REVERSE LENGTH=525		4.95	1	0.999	2	1	2	22	21	22	0	0	0	6M(15.9949)
AT1G75710.1				462		Chr1:28428806-28431128 FORWARD LENGTH=462		7.36	1	0.999	2	2	2	13	13	13	0	0	0	13S(79.9663), 4S(79.9663), 8M(15.9949)
AT1G75910.1				343		Chr1:28501511-28503096 FORWARD LENGTH=343		6.41	1	0.9989	3	3	3	8	8	8	0	0	0
AT1G75930.1				343		Chr1:28508109-28509708 FORWARD LENGTH=343		4.37	1	0.9969	2	2	2	4	4	4	0	0	0
AT1G75950.1				160		Chr1:28516715-28517454 FORWARD LENGTH=160		22.5	1	0.999	2	1	2	34	1	34	0	0	0	10S(79.9663)
AT1G76010.1				350		Chr1:28528505-28530488 REVERSE LENGTH=350		6	1	0.999	2	0	2	42	0	42	0	0	0	3T(79.9663)		AT1G76010.2
AT1G76040.1				323		Chr1:28538906-28540448 FORWARD LENGTH=323		12.07	1	0.999	3	0	3	17	0	17	0	0	0	2M(15.9949), 3S(79.9663), 4T(79.9663), 7S(79.9663)		AT1G76040.2, AT1G76040.3, AT1G76040.4
AT1G76070.1				272		Chr1:28546617-28547435 FORWARD LENGTH=272		13.97	1	0.999	5	5	5	82	82	82	0	0	0	10S(79.9663), 11T(79.9663), 12S(79.9663), 2M(15.9949), 3S(79.9663), 4S(79.9663), 5S(79.9663), 9T(79.9663)
AT1G76080.1				302		Chr1:28548063-28549348 REVERSE LENGTH=302		7.95	1	0.999	2	2	2	20	20	20	0	0	0	10M(15.9949), 1M(15.9949), 2M(15.9949), 3S(79.9663), 9C(57.0214)
AT1G76090.1				359		Chr1:28550592-28551671 REVERSE LENGTH=359		4.74	1	0.999	2	2	2	11	11	11	0	0	0
AT1G76140.1				795		Chr1:28571187-28574852 FORWARD LENGTH=795		5.79	1	0.999	5	0	5	89	0	89	0	0	0	1C(57.0214), 4S(79.9663)		AT1G76140.2
AT1G76160.1				541		Chr1:28578211-28581020 REVERSE LENGTH=541		3.51	1	0.999	2	1	2	12	6	12	0	0	0
AT1G76180.1				185		Chr1:28587013-28587657 REVERSE LENGTH=185		52.43	1	0.999	10	0	10	371	0	371	0	0	0	13S(79.9663), 1S(79.9663), 3S(79.9663), 4S(79.9663), 6S(79.9663), 7S(79.9663), 8T(79.9663), 9T(79.9663)		AT1G76180.2
AT1G76350.1				808		Chr1:28640143-28642817 FORWARD LENGTH=808		2.23	1	0.999	1	0	1	11	0	11	0	0	0	10S(79.9663), 8S(79.9663)		AT1G76350.2, AT1G76350.3, AT1G76350.4
AT1G76380.1				579		Chr1:28651416-28654536 REVERSE LENGTH=579		5.7	1	0.999	3	0	3	46	0	46	0	0	0	1C(57.0214), 3C(57.0214), 3S(79.9663), 4S(79.9663), 5Y(79.9663)		AT1G76380.2, AT1G76380.3
AT1G76510.1				434		Chr1:28708927-28712498 REVERSE LENGTH=434		11.29	1	0.999	5	0	4	203	0	202	0	0	0	10S(79.9663), 12S(79.9663), 4S(79.9663), 5M(15.9949), 5S(79.9663)		AT1G76510.2, AT1G76510.3, AT1G76510.4
AT1G76580.1				1020		Chr1:28734600-28738451 FORWARD LENGTH=1020		2.84	1	0.999	2	0	2	7	0	7	0	0	0	2S(79.9663), 3S(79.9663), 5T(79.9663), 7S(79.9663), 8S(79.9663)		AT1G76580.2, AT1G76580.3
AT1G76590.1				245		Chr1:28740875-28741894 FORWARD LENGTH=245		14.69	1	0.999	2	2	2	8	8	8	0	0	0	10S(79.9663), 12T(79.9663), 1C(57.0214), 8S(79.9663)
AT1G76650.1				177		Chr1:28766909-28767442 REVERSE LENGTH=177		25.42	1	0.999	3	0	3	18	0	18	0	0	0	11T(79.9663), 13S(79.9663), 7S(79.9663), 8S(79.9663), 9C(57.0214)		AT1G76650.2, AT1G76650.3
AT1G76660.1				431		Chr1:28769157-28771036 REVERSE LENGTH=431		15.78	1	0.999	6	0	6	171	0	171	0	0	0	10S(79.9663), 13Y(79.9663), 14C(57.0214), 14S(79.9663), 15S(79.9663), 1S(79.9663), 2S(79.9663), 5S(79.9663), 6S(79.9663), 7S(79.9663), 8S(79.9663), 8T(79.9663), 9S(79.9663)		AT1G76660.2
AT1G76670.1				347		Chr1:28772890-28774569 REVERSE LENGTH=347		6.92	1	0.999	3	0	3	32	0	32	0	0	0	10T(79.9663), 2S(79.9663), 8S(79.9663), 9M(15.9949)		AT1G76670.2
AT1G76700.1				398		Chr1:28780619-28783022 REVERSE LENGTH=398		13.82	1	0.999	3	3	3	31	31	31	0	0	0	11S(79.9663), 16S(79.9663), 1S(79.9663), 27T(79.9663), 2S(79.9663)
AT1G76710.1				492		Chr1:28789887-28792371 REVERSE LENGTH=492		10.16	1	0.999	4	0	4	79	0	79	0	0	0	10C(57.0214), 10S(79.9663), 11S(79.9663), 3S(79.9663), 4Y(79.9663), 6S(79.9663)		AT1G76710.2, AT1G76710.3, AT1G76710.4
AT1G76740.1				1532		Chr1:28805235-28810477 FORWARD LENGTH=1532		6.14	1	0.999	6	6	6	22	22	22	0	0	0	13T(79.9663), 14T(79.9663), 15S(79.9663), 16T(79.9663), 1S(79.9663), 3S(79.9663), 4S(79.9663), 5S(79.9663), 7C(57.0214), 8S(79.9663)
AT1G76810.1				1294		Chr1:28831366-28836310 REVERSE LENGTH=1294		28.83	1	0.999	33	33	33	403	403	403	0	0	0	10S(79.9663), 11S(79.9663), 11T(79.9663), 12S(79.9663), 13S(79.9663), 13T(79.9663), 15S(79.9663), 16S(79.9663), 16T(79.9663), 17S(79.9663), 17T(79.9663), 19S(79.9663), 1S(79.9663), 20S(79.9663), 22S(79.9663), 22T(79.9663), 28T(79.9663), 2T(79.9663), 3S(79.9663), 3T(79.9663), 4S(79.9663), 4T(79.9663), 5S(79.9663), 6T(79.9663), 7S(79.9663), 7T(79.9663), 8S(79.9663), 9S(79.9663)
AT1G76850.1				1090		Chr1:28848013-28854282 FORWARD LENGTH=1090		14.68	1	0.999	17	15	17	308	305	308	0	0	0	10M(15.9949), 10S(79.9663), 12S(79.9663), 13C(57.0214), 14C(57.0214), 2S(79.9663), 3M(15.9949), 3S(79.9663), 3T(79.9663), 3Y(79.9663), 4M(15.9949), 4S(79.9663), 5S(79.9663), 6S(79.9663), 6Y(79.9663), 7S(79.9663), 8S(79.9663), 9S(79.9663)
AT1G76870.1				385		Chr1:28857250-28858407 FORWARD LENGTH=385		11.69	1	0.999	2	0	2	20	0	20	0	0	0	1S(79.9663), 21S(79.9663), 2M(15.9949), 3S(79.9663), 9C(57.0214)		AT1G76870.2, AT1G76870.3
AT1G76880.1				603		Chr1:28865594-28867931 FORWARD LENGTH=603		6.47	1	0.999	3	3	3	30	30	30	0	0	0	10T(79.9663), 14S(79.9663), 1T(79.9663), 9M(15.9949)
AT1G76890.2				575		Chr1:28873211-28875203 REVERSE LENGTH=575		10.61	1	0.999	4	4	4	22	22	22	0	0	0	11S(79.9663), 1M(15.9949), 3S(79.9663), 5M(15.9949), 9S(79.9663), N-term(42.0106)
AT1G76900.1				455		Chr1:28882741-28884377 FORWARD LENGTH=455		5.71	1	0.9983	3	0	3	33	0	33	0	0	0	5S(79.9663), 6S(79.9663), 7S(79.9663), 8S(79.9663)		AT1G76900.2, AT1G76900.3
AT1G76950.1				1103		Chr1:28906952-28911325 FORWARD LENGTH=1103		8.25	1	0.999	8	8	8	101	101	101	0	0	0	10S(79.9663), 10T(79.9663), 2S(79.9663), 3S(79.9663), 3T(79.9663), 5S(79.9663), 6S(79.9663), 6T(79.9663), 8S(79.9663), 9S(79.9663), 9Y(79.9663)
AT1G76970.1				446		Chr1:28922841-28924854 REVERSE LENGTH=446		8.97	1	0.999	2	0	2	27	0	27	0	0	0	12S(79.9663), 19S(79.9663), 9S(79.9663)		AT1G76970.2, AT1G76970.3, AT1G76970.4, AT1G76970.5, AT1G76970.6, AT1G76970.7
AT1G76980.1				258		Chr1:28926466-28927242 REVERSE LENGTH=258		15.5	1	0.999	4	0	4	12	0	12	0	0	0	11S(79.9663), 1S(79.9663), 3S(79.9663), 4S(79.9663), 6S(79.9663), 8S(79.9663), 9S(79.9663)		AT1G76980.2
AT1G77020.1				379		Chr1:28945056-28946867 REVERSE LENGTH=379		4.49	1	0.999	1	1	1	19	19	19	0	0	0	3T(79.9663), 4S(79.9663)
AT1G77030.1				845		Chr1:28947887-28951526 REVERSE LENGTH=845		3.31	1	0.9979	3	3	3	4	4	4	0	0	0	4S(79.9663), 6T(79.9663)
AT1G77060.1				339		Chr1:28951804-28953449 REVERSE LENGTH=339		3.24	1	0.999	2	2	2	38	38	38	0	0	0
AT1G77120.1				379		Chr1:28975509-28977216 FORWARD LENGTH=379		14.25	1	0.999	6	6	6	14	14	14	0	0	0	10Y(79.9663), 2T(79.9663), 5T(79.9663), 8S(79.9663), N-term(42.0106)
AT1G77130.1				618		Chr1:28979066-28981228 REVERSE LENGTH=618		1.46	1	0.999	2	2	2	14	14	14	0	0	0	2S(79.9663), 4S(79.9663)
AT1G77145.1				260		Chr1:28990178-28991290 REVERSE LENGTH=260		5.38	1	0.999	2	0	2	8	0	8	0	0	0	11S(79.9663), 1T(79.9663), 5S(79.9663), 5T(79.9663), 7T(79.9663), 9S(79.9663)		AT1G77145.2
AT1G77180.1				613		Chr1:28999791-29001632 REVERSE LENGTH=613		11.42	1	0.999	8	0	8	92	0	92	0	0	0	10S(79.9663), 11S(79.9663), 3S(79.9663), 5M(15.9949), 5S(79.9663), 6M(15.9949), 6S(79.9663), 7M(15.9949), 7S(79.9663)		AT1G77180.2
AT1G77250.1				522		Chr1:29020444-29022938 REVERSE LENGTH=522		4.98	1	0.999	2	2	2	2	2	2	0	0	0	12C(57.0214), 4S(79.9663), 9C(57.0214), 9S(79.9663)
AT1G77300.1				1805		Chr1:29040160-29048810 REVERSE LENGTH=1805		5.26	1	0.999	9	2	9	87	46	87	0	0	0	10M(15.9949), 13S(79.9663), 1S(79.9663), 3S(79.9663), 3T(79.9663), 4M(15.9949), 4S(79.9663), 5S(79.9663), 6S(79.9663), 7S(79.9663), 8S(79.9663), 9S(79.9663)
AT1G77310.1				717		Chr1:29051671-29056179 FORWARD LENGTH=717		10.46	1	0.999	8	1	8	50	2	50	0	0	0	10S(79.9663), 2T(79.9663), 3S(79.9663), 6M(15.9949), 6S(79.9663), 7S(79.9663), 9T(79.9663)
AT1G77320.1				972		Chr1:29056740-29062710 FORWARD LENGTH=972		4.32	1	0.999	3	0	3	11	0	11	0	0	0	14S(79.9663), 26C(57.0214), 3S(79.9663), 4S(79.9663), 9C(57.0214)		AT1G77320.2, AT1G77320.3
AT1G77500.1				879		Chr1:29121753-29124937 FORWARD LENGTH=879		3.53	1	0.999	2	2	2	39	39	39	0	0	0	14S(79.9663), 15S(79.9663), 16C(57.0214), 6T(79.9663), 7S(79.9663), 8S(79.9663), 8T(79.9663)
AT1G77510.1				508		Chr1:29126742-29129433 FORWARD LENGTH=508		22.83	1	0.999	11	7	7	74	41	41	0	0	0
AT1G77580.2				779		Chr1:29144191-29146793 REVERSE LENGTH=779		10.14	1	0.999	7	0	7	39	0	39	0	0	0	10S(79.9663), 15T(79.9663), 24M(15.9949), 3S(79.9663), 4S(79.9663), 5S(79.9663), 6S(79.9663), 7M(15.9949), 7S(79.9663), 7T(79.9663), 8T(79.9663), 9S(79.9663)		AT1G77580.3
AT1G77590.1				691		Chr1:29148501-29151776 REVERSE LENGTH=691		3.18	1	0.999	3	1	3	34	6	34	0	0	0	3S(79.9663), 4S(79.9663)
AT1G77610.1				336		Chr1:29165489-29167486 FORWARD LENGTH=336		4.46	1	0.999	2	2	2	29	29	29	0	0	0	10T(79.9663), 13T(79.9663), 2M(15.9949), 4S(79.9663)
AT1G77620.1				1151		Chr1:29167934-29172867 REVERSE LENGTH=1151		3.56	1	0.999	3	3	3	31	31	31	0	0	0	11M(15.9949), 12T(79.9663), 1M(15.9949), 3S(79.9663), 4C(57.0214), 5M(15.9949), 5S(79.9663), 8C(57.0214), 9S(79.9663)
AT1G77680.1				1055		Chr1:29192188-29195963 REVERSE LENGTH=1055		6.35	1	0.999	6	6	6	38	38	38	0	0	0	13T(79.9663), 14S(79.9663), 15S(79.9663), 1S(79.9663), 2S(79.9663), 3S(79.9663), 4S(79.9663), 4T(79.9663), 5S(79.9663), 6S(79.9663), 7S(79.9663), 8S(79.9663)
AT1G77710.1				93		Chr1:29206750-29207895 FORWARD LENGTH=93		16.13	1	0.9989	2	2	2	7	7	7	0	0	0
AT1G77720.1				777		Chr1:29210730-29213877 FORWARD LENGTH=777		1.42	1	0.999	1	1	1	2	2	2	0	0	0	4S(79.9663), 7T(79.9663)
AT1G77730.1				265		Chr1:29214445-29215564 FORWARD LENGTH=265		7.17	1	0.999	2	2	2	9	9	9	0	0	0	2S(79.9663), 3S(79.9663), 4S(79.9663)
AT1G77740.1				754		Chr1:29220632-29223861 FORWARD LENGTH=754		3.58	1	0.999	2	0	2	3	0	3	0	0	0	3S(79.9663), 4S(79.9663)		AT1G77740.2
AT1G77760.1				917		Chr1:29236005-29239367 REVERSE LENGTH=917		6.32	1	0.999	5	4	4	37	36	36	0	0	0	11S(79.9663), 12S(79.9663), 15S(79.9663), 16S(79.9663), 3S(79.9663), 4S(79.9663), 6T(79.9663), 7M(15.9949), 8M(15.9949)
AT1G77765.1				174		Chr1:29245081-29245959 FORWARD LENGTH=174		10.34	1	0.999	1	0	1	9	0	9	0	0	0	14S(79.9663), 16S(79.9663), 1C(57.0214), 6S(79.9663)		AT1G77765.2, AT1G77765.3, AT1G77765.4
AT1G77800.1				1375		Chr1:29253800-29260190 FORWARD LENGTH=1375		5.6	1	0.999	7	0	7	90	0	90	0	0	0	10S(79.9663), 11S(79.9663), 12S(79.9663), 1S(79.9663), 2C(57.0214), 3C(57.0214), 3S(79.9663), 4S(79.9663), 5S(79.9663), 6S(79.9663), 8S(79.9663), 9S(79.9663)		AT1G77800.2, AT1G77800.3, AT1G77800.4, AT1G77800.5, AT1G77800.7
AT1G77840.1				437		Chr1:29269087-29270400 FORWARD LENGTH=437		4.35	1	0.999	2	2	2	10	10	10	0	0	0	1M(15.9949), 2M(15.9949), 3S(79.9663), 4S(79.9663), 6S(79.9663)
AT1G78060.1				767		Chr1:29349796-29352868 REVERSE LENGTH=767		2.48	1	0.999	2	2	2	17	17	17	0	0	0
AT1G78110.1				342		Chr1:29391879-29392907 FORWARD LENGTH=342		8.19	1	0.999	3	3	3	35	35	35	0	0	0	11T(79.9663), 12S(79.9663), 2M(15.9949), 3S(79.9663), 3T(79.9663)
AT1G78150.1				274		Chr1:29404996-29406341 FORWARD LENGTH=274		43.43	1	0.999	10	0	9	25	0	24	0	0	0	10S(79.9663), 16S(79.9663), 20T(79.9663), 32S(79.9663), 3S(79.9663), 5S(79.9663), 6M(15.9949), 8M(15.9949), 8T(79.9663), 9S(79.9663)		AT1G78150.2, AT1G78150.3
AT1G78230.1				681		Chr1:29430226-29432516 FORWARD LENGTH=681		9.84	1	0.999	7	7	7	50	50	50	0	0	0	12S(79.9663), 1S(79.9663), 2C(57.0214), 3S(79.9663), 5S(79.9663), 6M(15.9949), 6S(79.9663), 6T(79.9663), 7S(79.9663), 8S(79.9663), 9S(79.9663)
AT1G78240.1				684		Chr1:29433173-29435815 REVERSE LENGTH=684		4.97	1	0.999	4	0	4	91	0	91	0	0	0	13M(15.9949), 2S(79.9663), 3S(79.9663), 4S(79.9663)		AT1G78240.2
AT1G78280.1				943		Chr1:29452823-29457118 FORWARD LENGTH=943		8.06	1	0.999	5	5	5	34	34	34	0	0	0	11S(79.9663), 18S(79.9663), 1M(15.9949), 3S(79.9663), 7T(79.9663)
AT1G78300.1				259		Chr1:29461883-29463052 FORWARD LENGTH=259		26.64	1	0.999	6	4	4	63	43	43	0	0	0	10M(15.9949), 6M(15.9949), 8S(79.9663)
AT1G78380.1				219		Chr1:29486659-29487819 REVERSE LENGTH=219		13.7	1	0.999	4	2	2	11	3	3	0	0	0
AT1G78420.1				401		Chr1:29505278-29507272 FORWARD LENGTH=401		2.74	1	0.999	1	0	1	5	0	5	0	0	0	2S(79.9663), 4S(79.9663)		AT1G78420.2
AT1G78430.1				324		Chr1:29509605-29510679 FORWARD LENGTH=324		19.14	1	0.999	5	5	5	133	133	133	0	0	0	11S(79.9663), 15M(15.9949), 20S(79.9663), 23C(57.0214), 4S(79.9663), 5C(57.0214), 7M(15.9949), 7S(79.9663), 8M(15.9949), 9S(79.9663)
AT1G78540.1				668		Chr1:29541244-29544574 REVERSE LENGTH=668		3.14	1	0.999	1	0	1	7	0	7	0	0	0	13C(57.0214), 19T(79.9663), 4S(79.9663), 6S(79.9663), 9S(79.9663)		AT1G78540.2, AT1G78540.3
AT1G78570.1				669		Chr1:29550110-29552207 FORWARD LENGTH=669		8.67	1	0.999	5	2	2	17	9	9	0	0	0	1S(79.9663), 4T(79.9663)
AT1G78600.1				299		Chr1:29567370-29568662 FORWARD LENGTH=299		7.02	1	0.999	1	0	1	13	0	13	0	0	0	11S(79.9663), 12T(79.9663), 14S(79.9663), 15S(79.9663)		AT1G78600.2
AT1G78610.1				856		Chr1:29569226-29572126 REVERSE LENGTH=856		8.53	1	0.999	8	7	8	131	127	131	0	0	0	12S(79.9663), 13T(79.9663), 1S(79.9663), 3S(79.9663), 3T(79.9663), 4M(15.9949), 4T(79.9663), 6S(79.9663), 8S(79.9663)
AT1G78650.1				509		Chr1:29582987-29585508 FORWARD LENGTH=509		21.22	1	0.999	10	10	10	140	140	140	0	0	0	10S(79.9663), 11S(79.9663), 14M(15.9949), 14S(79.9663), 1S(79.9663), 24S(79.9663), 3S(79.9663), 4S(79.9663), 5S(79.9663), 6S(79.9663), 7S(79.9663), 7T(79.9663), 8S(79.9663), 9S(79.9663)
AT1G78770.1				543		Chr1:29617421-29621273 FORWARD LENGTH=543		4.6	1	0.999	2	2	2	16	16	16	0	0	0
AT1G78815.1				195		Chr1:29632054-29632641 REVERSE LENGTH=195		9.74	1	0.9989	1	1	1	3	3	3	0	0	0	13S(79.9663), 14S(79.9663)
AT1G78830.1				455		Chr1:29637141-29638508 REVERSE LENGTH=455		6.37	1	0.999	2	2	2	18	18	18	0	0	0	13M(15.9949)
AT1G78850.1				441		Chr1:29642072-29643397 REVERSE LENGTH=441		6.8	1	0.999	3	2	2	24	21	21	0	0	0	12C(57.0214)
AT1G78880.1				468		Chr1:29653068-29654819 REVERSE LENGTH=468		18.38	1	0.999	11	6	11	540	523	540	0	0	0	10S(79.9663), 11M(15.9949), 11S(79.9663), 12M(15.9949), 12S(79.9663), 12T(79.9663), 13M(15.9949), 13S(79.9663), 1M(15.9949), 1S(79.9663), 2S(79.9663), 3S(79.9663), 4S(79.9663), 5S(79.9663), 6S(79.9663), 7S(79.9663), 8S(79.9663), 8Y(79.9663), 9S(79.9663)
AT1G78890.1				155		Chr1:29656623-29657537 FORWARD LENGTH=155		14.84	1	0.999	1	0	1	48	0	48	0	0	0	11M(15.9949), 15T(79.9663), 17Y(79.9663), 19S(79.9663)		AT1G78890.2
AT1G78900.1				623		Chr1:29660463-29664575 FORWARD LENGTH=623		13.48	1	0.999	8	0	8	67	0	67	0	0	0	1C(57.0214), 2M(15.9949), 2S(79.9663), 3S(79.9663), 8M(15.9949), 9M(15.9949)		AT1G78900.2
AT1G78940.3				751		Chr1:29681056-29683985 REVERSE LENGTH=751		15.05	1	0.999	13	0	13	130	0	130	0	0	0	10S(79.9663), 12S(79.9663), 13S(79.9663), 16M(15.9949), 17S(79.9663), 1M(15.9949), 1S(79.9663), 1T(79.9663), 2S(79.9663), 3S(79.9663), 3T(79.9663), 4M(15.9949), 4S(79.9663), 4Y(79.9663), 5S(79.9663), 6S(79.9663), 7S(79.9663), 8S(79.9663)
AT1G78950.1				759		Chr1:29684558-29688673 REVERSE LENGTH=759		3.29	1	0.999	2	0	2	11	0	11	0	0	0	11S(79.9663)		AT1G78950.2
AT1G78980.1				699		Chr1:29707923-29711266 REVERSE LENGTH=699		5.29	1	0.999	3	3	3	7	7	7	0	0	0	1T(79.9663), 6S(79.9663), 7S(79.9663)
AT1G79000.1				1697		Chr1:29716933-29723984 REVERSE LENGTH=1697		5.13	1	0.999	4	0	4	21	0	21	0	0	0	12M(15.9949), 14T(79.9663), 15S(79.9663), 26T(79.9663), 27S(79.9663), 40C(57.0214), 4S(79.9663), 7S(79.9663), 8T(79.9663), 9M(15.9949)		AT1G79000.2, AT1G79000.3
AT1G79020.1				453		Chr1:29727282-29730059 REVERSE LENGTH=453		7.51	1	0.999	2	2	2	83	83	83	0	0	0	10T(79.9663), 11S(79.9663), 12T(79.9663), 13S(79.9663), 15T(79.9663), 3S(79.9663), 4S(79.9663), 9M(15.9949)
AT1G79040.1				140		Chr1:29736085-29736781 FORWARD LENGTH=140		10	1	0.999	1	1	1	16	16	16	0	0	0	10S(79.9663), 11M(15.9949)
AT1G79050.1				439		Chr1:29737084-29740140 REVERSE LENGTH=439		12.53	1	0.999	4	1	4	6	2	6	0	0	0	11S(79.9663), 13S(79.9663), 5M(15.9949), 6S(79.9663)
AT1G79090.1				793		Chr1:29749551-29752945 REVERSE LENGTH=793		6.94	1	0.999	4	0	4	17	0	17	0	0	0	10M(15.9949), 1S(79.9663), 2M(15.9949), 5S(79.9663), 5Y(79.9663), 6S(79.9663)		AT1G79090.2, AT1G79090.3
AT1G79150.1				830		Chr1:29772716-29777874 REVERSE LENGTH=830		3.73	1	0.999	2	2	2	21	21	21	0	0	0	4Y(79.9663), 6T(79.9663)
AT1G79230.1				379		Chr1:29800824-29803679 FORWARD LENGTH=379		8.71	1	0.999	3	0	3	28	0	28	0	0	0	3M(15.9949)		AT1G79230.2, AT1G79230.3
AT1G79250.1				555		Chr1:29810336-29812186 REVERSE LENGTH=555		17.84	1	0.999	6	0	5	40	0	39	0	0	0	14S(79.9663), 1C(57.0214), 1S(79.9663), 29C(57.0214), 3S(79.9663), 4S(79.9663), 5M(15.9949), 6S(79.9663), 7T(79.9663), 8S(79.9663), 9S(79.9663)		AT1G79250.2, AT1G79250.3, AT1G79250.4
AT1G79270.1				528		Chr1:29816157-29818811 FORWARD LENGTH=528		5.49	1	0.9988	3	1	3	11	9	11	0	0	0	2S(79.9663), 4S(79.9663), 6M(15.9949), 6Y(79.9663), 9S(79.9663)
AT1G79280.1				2093		Chr1:29819176-29832809 REVERSE LENGTH=2093		9.51	1	0.999	17	0	17	541	0	541	0	0	0	10T(79.9663), 11S(79.9663), 11T(79.9663), 12T(79.9663), 13S(79.9663), 14S(79.9663), 14T(79.9663), 16T(79.9663), 18S(79.9663), 1S(79.9663), 20S(79.9663), 2S(79.9663), 3S(79.9663), 4S(79.9663), 5S(79.9663), 6S(79.9663), 7S(79.9663), 7T(79.9663), 8C(57.0214), 8S(79.9663), 8T(79.9663), 9T(79.9663)		AT1G79280.2, AT1G79280.3
AT1G79340.1				418		Chr1:29842849-29844368 FORWARD LENGTH=418		18.9	1	0.999	8	8	8	54	54	54	0	0	0	3S(79.9663), 8S(79.9663), 9S(79.9663)
AT1G79350.1				1295		Chr1:29844829-29853215 REVERSE LENGTH=1295		1.7	1	0.999	3	3	3	50	50	50	0	0	0	3S(79.9663), 4S(79.9663), 5S(79.9663), 8S(79.9663), 9T(79.9663)
AT1G79360.1				527		Chr1:29854140-29855723 REVERSE LENGTH=527		3.23	1	0.999	1	1	1	4	4	4	0	0	0	13S(79.9663), 15S(79.9663), N-term(42.0106)
AT1G79400.1				783		Chr1:29864992-29867840 FORWARD LENGTH=783		1.4	1	0.999	1	1	1	4	4	4	0	0	0	3T(79.9663), 9M(15.9949)
AT1G79440.1				528		Chr1:29882525-29887275 REVERSE LENGTH=528		1.7	1	0.999	1	1	1	30	30	30	0	0	0	3T(79.9663)
AT1G79520.1				402		Chr1:29912369-29914515 REVERSE LENGTH=402		4.48	1	0.999	2	0	2	3	0	3	0	0	0	2S(79.9663), 4S(79.9663), 5S(79.9663), 9S(79.9663)		AT1G79520.2
AT1G79530.1				422		Chr1:29916232-29919088 REVERSE LENGTH=422		7.11	1	0.999	4	2	2	45	20	20	0	0	0	2T(79.9663), 3S(79.9663), 4T(79.9663)
AT1G79550.1				401		Chr1:29924347-29926295 REVERSE LENGTH=401		28.93	1	0.999	9	0	7	67	0	63	0	0	0			AT1G79550.2
AT1G79570.1				1248		Chr1:29932856-29937540 REVERSE LENGTH=1248		14.34	1	0.999	15	0	15	432	0	432	0	0	0	10M(15.9949), 10S(79.9663), 12S(79.9663), 15M(15.9949), 17M(15.9949), 1S(79.9663), 2C(57.0214), 2T(79.9663), 3C(57.0214), 3S(79.9663), 3T(79.9663), 4S(79.9663), 5S(79.9663), 5T(79.9663), 6S(79.9663), 7S(79.9663), 7T(79.9663), 8T(79.9663), 9S(79.9663), 9T(79.9663)		AT1G79570.2, AT1G79570.4, AT1G79570.5
AT1G79590.1				233		Chr1:29947064-29948304 FORWARD LENGTH=233		7.3	1	0.999	1	0	1	9	0	9	0	0	0	14M(15.9949), 15S(79.9663)		AT1G79590.2, AT1G79590.3
AT1G79610.1				535		Chr1:29953089-29957070 REVERSE LENGTH=535		5.05	1	0.999	2	2	2	69	69	69	0	0	0	10T(79.9663), 1S(79.9663), 2M(15.9949), 4S(79.9663), 5Y(79.9663)
AT1G79640.1				684		Chr1:29966913-29971090 REVERSE LENGTH=684		13.45	1	0.999	8	0	8	30	0	30	0	0	0	10S(79.9663), 11S(79.9663), 12S(79.9663), 13S(79.9663), 19S(79.9663), 21S(79.9663), 3S(79.9663), 4S(79.9663), 4T(79.9663), 5S(79.9663), 9S(79.9663)		AT1G79640.2, AT1G79640.3, AT1G79640.4, AT1G79640.5, AT1G79640.6
AT1G79680.1				769		Chr1:29980188-29982749 REVERSE LENGTH=769		2.6	1	0.999	1	1	1	3	3	3	0	0	0	13S(79.9663), 6M(15.9949)
AT1G79690.1				772		Chr1:29985360-29990171 FORWARD LENGTH=772		11.01	1	0.999	8	0	8	65	0	65	0	0	0	13S(79.9663), 14S(79.9663), 1S(79.9663), 1Y(79.9663), 6S(79.9663), 8S(79.9663), 9M(15.9949)		AT1G79690.2
AT1G79730.1				589		Chr1:30000743-30003969 REVERSE LENGTH=589		11.21	1	0.999	5	5	5	29	29	29	0	0	0	11S(79.9663), 18T(79.9663), 19S(79.9663), 7S(79.9663)
AT1G79760.1				299		Chr1:30012054-30013042 FORWARD LENGTH=299		6.35	1	0.999	2	1	2	61	21	61	0	0	0	3S(79.9663), 4S(79.9663), 5S(79.9663)
AT1G79830.1				956		Chr1:30028110-30033508 REVERSE LENGTH=956		11.3	1	0.999	8	0	8	191	0	191	0	0	0	11M(15.9949), 12S(79.9663), 16S(79.9663), 21S(79.9663), 3M(15.9949), 3S(79.9663), 4M(15.9949), 4T(79.9663), 5S(79.9663), 6S(79.9663), 9S(79.9663), 9T(79.9663)		AT1G79830.2, AT1G79830.3, AT1G79830.4, AT1G79830.5
AT1G79840.1				747		Chr1:30037526-30041013 FORWARD LENGTH=747		6.96	1	0.999	4	0	4	14	0	14	0	0	0	10S(79.9663), 11M(15.9949), 16S(79.9663), 3S(79.9663), 4M(15.9949), 4S(79.9663), 5S(79.9663), 8S(79.9663), 9C(57.0214), 9S(79.9663)		AT1G79840.2, AT1G79840.4, AT1G79840.5
AT1G79860.1				515		Chr1:30042172-30044092 REVERSE LENGTH=515		8.74	1	0.999	4	4	4	7	7	7	0	0	0	12S(79.9663), 2S(79.9663), 4S(79.9663)
AT1G79870.1				313		Chr1:30044794-30045851 FORWARD LENGTH=313		8.31	1	0.999	3	0	3	8	0	8	0	0	0	1S(79.9663), 3T(79.9663), 4S(79.9663)		AT1G79870.2
AT1G79910.1				381		Chr1:30055050-30057011 FORWARD LENGTH=381		6.3	1	0.999	2	0	2	4	0	4	0	0	0	10T(79.9663), 4S(79.9663)		AT1G79910.2, AT1G79910.3
AT1G79920.1				736		Chr1:30059302-30062224 REVERSE LENGTH=736		14.27	1	0.999	9	0	9	395	0	395	0	0	0	12S(79.9663), 14S(79.9663), 15S(79.9663), 16M(15.9949), 17S(79.9663), 1M(15.9949), 21M(15.9949), 22M(15.9949), 24T(79.9663), 26S(79.9663), 2M(15.9949), 2T(79.9663), 3S(79.9663), 3T(79.9663), 4M(15.9949), 6T(79.9663), 7C(57.0214), 7S(79.9663), 8T(79.9663), 9S(79.9663)
AT1G79930.1				831		Chr1:30063781-30067067 REVERSE LENGTH=831		22.02	1	0.999	17	2	10	388	6	150	0	0	0	10S(79.9663), 10T(79.9663), 12C(57.0214), 12M(15.9949), 16M(15.9949), 17C(57.0214), 1M(15.9949), 21M(15.9949), 21S(79.9663), 3S(79.9663), 4Y(79.9663), 7S(79.9663), 8S(79.9663), 9S(79.9663)
AT1G79940.1				687		Chr1:30070023-30073237 FORWARD LENGTH=687		2.47	1	0.999	2	0	2	34	0	34	0	0	0	1S(79.9663), 8M(15.9949)		AT1G79940.2, AT1G79940.3, AT1G79940.4
AT1G79950.1				1040		Chr1:30073580-30079537 FORWARD LENGTH=1040		1.44	1	0.999	2	0	2	49	0	49	0	0	0	5S(79.9663)		AT1G79950.6
AT1G79990.1				920		Chr1:30085910-30091949 FORWARD LENGTH=920		4.57	1	0.999	2	0	2	6	0	6	0	0	0	29S(79.9663), 7S(79.9663)		AT1G79990.2
AT1G80000.1				605		Chr1:30093195-30096742 FORWARD LENGTH=605		3.31	1	0.999	4	0	4	34	0	34	0	0	0	3S(79.9663), 4S(79.9663)		AT1G80000.2, AT1G80000.3, AT1G80000.4
AT1G80040.1				248		Chr1:30109447-30111051 REVERSE LENGTH=248		5.24	1	0.999	1	0	1	13	0	13	0	0	0	7S(79.9663), 8S(79.9663)		AT1G80040.2, AT1G80040.3
AT1G80130.1				305		Chr1:30141250-30142478 REVERSE LENGTH=305		11.48	1	0.999	3	3	3	32	32	32	0	0	0	2S(79.9663), 3S(79.9663), 8T(79.9663)
AT1G80180.1				138		Chr1:30157057-30157473 REVERSE LENGTH=138		23.91	1	0.999	5	3	3	310	217	217	0	0	0	13S(79.9663), 2T(79.9663), 3S(79.9663), 4S(79.9663), 5S(79.9663), 6S(79.9663)
AT1G80210.1				406		Chr1:30163357-30165628 REVERSE LENGTH=406		8.87	1	0.999	4	0	4	103	0	103	0	0	0	13T(79.9663), 1S(79.9663), 2M(15.9949), 3S(79.9663), 9S(79.9663)		AT1G80210.2
AT1G80270.1				596		Chr1:30181265-30183331 FORWARD LENGTH=596		3.19	1	0.999	1	0	1	7	0	7	0	0	0	13S(79.9663), 18S(79.9663), 1S(79.9663)		AT1G80270.2, AT1G80270.3, AT1G80270.4, AT1G80270.5
AT1G80300.1				624		Chr1:30191954-30194280 FORWARD LENGTH=624		5.77	1	0.999	2	1	2	26	5	26	0	0	0	17S(79.9663), 21S(79.9663), 2M(15.9949)
AT1G80350.1				523		Chr1:30205499-30208050 REVERSE LENGTH=523		3.82	1	0.999	3	3	3	127	127	127	0	0	0	2S(79.9663), 3S(79.9663), 4S(79.9663)
AT1G80360.1				394		Chr1:30208736-30210643 REVERSE LENGTH=394		4.57	1	0.999	2	0	2	8	0	8	0	0	0			AT1G80360.2, AT1G80360.3, AT1G80360.4
AT1G80410.1				897		Chr1:30227963-30234832 REVERSE LENGTH=897		6.02	1	0.999	6	0	6	23	0	23	0	0	0	2M(15.9949), 3S(79.9663), 9S(79.9663)		AT1G80410.2
AT1G80460.1				522		Chr1:30246960-30249055 REVERSE LENGTH=522		5.94	1	0.999	3	0	3	34	0	34	0	0	0	6M(15.9949)		AT1G80460.2
AT1G80480.1				444		Chr1:30258272-30260570 REVERSE LENGTH=444		2.03	1	0.9989	1	1	1	6	6	6	0	0	0
AT1G80490.1				1119		Chr1:30261094-30266446 REVERSE LENGTH=1119		7.95	1	0.999	8	0	8	184	0	184	0	0	0	10T(79.9663), 13S(79.9663), 1T(79.9663), 2M(15.9949), 3C(57.0214), 3S(79.9663), 4S(79.9663), 6S(79.9663), 7C(57.0214)		AT1G80490.2, AT1G80490.3
AT1G80530.1				561		Chr1:30278224-30280247 REVERSE LENGTH=561		5.53	1	0.999	3	3	3	216	216	216	0	0	0	10S(79.9663), 11S(79.9663), 1S(79.9663), 2S(79.9663), 5S(79.9663), 6S(79.9663)
AT1G80660.1				954		Chr1:30316227-30319948 REVERSE LENGTH=954		9.43	1	0.999	9	0	4	88	0	16	0	0	0	2S(79.9663), 3S(79.9663), 6S(79.9663), 7S(79.9663), N-term(42.0106)
AT1G80680.1				1046		Chr1:30324219-30328489 FORWARD LENGTH=1046		4.68	1	0.999	4	4	4	327	327	327	0	0	0	12S(79.9663), 13M(15.9949), 14Y(79.9663), 17S(79.9663), 1M(15.9949), 20S(79.9663), 2M(15.9949), 3M(15.9949), 3Y(79.9663), 6S(79.9663), 9T(79.9663)
AT1G80700.1				214		Chr1:30331978-30333233 FORWARD LENGTH=214		7.94	1	0.999	1	1	1	3	3	3	0	0	0	3S(79.9663), 9S(79.9663)
AT1G80710.1				516		Chr1:30333499-30335796 REVERSE LENGTH=516		5.81	1	0.999	2	2	2	20	20	20	0	0	0	11S(79.9663), 12S(79.9663), 14M(15.9949), 1M(15.9949)
AT1G80750.1				247		Chr1:30349052-30350434 FORWARD LENGTH=247		6.07	1	0.999	1	1	1	3	3	3	0	0	0
AT1G80810.2				774		Chr1:30365575-30368898 FORWARD LENGTH=774		11.5	1	0.999	13	0	13	93	0	93	0	0	0	10S(79.9663), 10T(79.9663), 12S(79.9663), 13S(79.9663), 15S(79.9663), 1M(15.9949), 3M(15.9949), 3S(79.9663), 4S(79.9663), 5S(79.9663), 6S(79.9663), 8S(79.9663), 8Y(79.9663)		AT1G80810.3, AT1G80810.4, AT1G80810.5
AT1G80830.1				532		Chr1:30373066-30375644 REVERSE LENGTH=532		3.95	1	0.9989	2	0	2	6	0	6	0	0	0	2S(79.9663), 5S(79.9663), 7S(79.9663)		AT1G80830.2
AT1G80850.1				327		Chr1:30385607-30387272 REVERSE LENGTH=327		3.67	1	0.999	2	2	2	20	20	20	0	0	0	3S(79.9663)
AT1G80870.1				692		Chr1:30392133-30394211 FORWARD LENGTH=692		1.73	1	0.999	1	1	1	6	6	6	0	0	0	9S(79.9663)
AT1G80930.1				900		Chr1:30405774-30409499 REVERSE LENGTH=900		18.78	1	0.999	25	25	25	486	486	486	0	0	0	2S(79.9663), 3S(79.9663), 3T(79.9663), 3Y(79.9663), 4M(15.9949), 4S(79.9663), 4T(79.9663), 5S(79.9663), 5T(79.9663), 6S(79.9663), 7M(15.9949), 7S(79.9663)
AT1G80940.1				213		Chr1:30410959-30411943 FORWARD LENGTH=213		24.41	1	0.999	4	0	4	14	0	14	0	0	0	18M(15.9949), 20T(79.9663), 5M(15.9949), 6T(79.9663), 9T(79.9663)
AT1G80950.1				398		Chr1:30412653-30414935 REVERSE LENGTH=398		7.54	1	0.999	4	0	4	6	0	6	0	0	0	3S(79.9663), 4S(79.9663)		AT1G80950.2
AT1G80970.1				214		Chr1:30420167-30420904 FORWARD LENGTH=214		7.01	1	0.999	1	0	1	3	0	3	0	0	0	10S(79.9663), 12C(57.0214), 4M(15.9949), 7S(79.9663)		AT1G80970.2, AT1G80970.3, AT1G80970.4
AT2G01060.1				286		Chr2:73456-74902 REVERSE LENGTH=286		15.73	1	0.999	3	0	3	6	0	6	0	0	0	3S(79.9663), 4T(79.9663), 5S(79.9663), 7S(79.9663), 9C(57.0214), 9S(79.9663)		AT2G01060.2
AT2G01140.1				391		Chr2:95006-96491 REVERSE LENGTH=391		13.3	1	0.999	6	4	4	24	22	22	0	0	0	3S(79.9663)
AT2G01190.1				720		Chr2:115023-117296 FORWARD LENGTH=720		9.17	1	0.999	5	5	5	190	190	190	0	0	0	16Y(79.9663), 1S(79.9663), 2T(79.9663), 2Y(79.9663), 3S(79.9663), 5S(79.9663), 7S(79.9663), 8S(79.9663)
AT2G01250.1				242		Chr2:132943-134264 REVERSE LENGTH=242		9.09	1	0.999	4	0	4	129	0	129	0	0	0
AT2G01260.1				369		Chr2:135494-137504 REVERSE LENGTH=369		6.78	1	0.999	3	0	3	19	0	19	0	0	0	14S(79.9663), 15S(79.9663), 3C(57.0214), 3S(79.9663), 4S(79.9663), 5S(79.9663)		AT2G01260.2, AT2G01260.3
AT2G01330.1				611		Chr2:158417-160755 REVERSE LENGTH=611		7.53	1	0.999	3	2	3	24	2	24	0	0	0	16C(57.0214)
AT2G01340.1				215		Chr2:164014-165068 FORWARD LENGTH=215		14.88	1	0.9985	4	4	4	8	8	8	0	0	0	1S(79.9663), 2S(79.9663), 3S(79.9663), 4M(15.9949), 5M(15.9949), 6T(79.9663), 7T(79.9663)
AT2G01370.1				252		Chr2:168791-169549 REVERSE LENGTH=252		12.7	1	0.999	6	6	6	24	24	24	0	0	0	10S(79.9663), 14M(15.9949), 3S(79.9663), 4S(79.9663), 5S(79.9663), 6S(79.9663), 7S(79.9663), 8S(79.9663), 9T(79.9663)
AT2G01420.1				612		Chr2:180478-183199 REVERSE LENGTH=612		7.19	1	0.999	4	2	4	120	37	120	0	0	0	1S(79.9663), 2S(79.9663), 3M(15.9949), 3T(79.9663), 4M(15.9949), 5T(79.9663), 7S(79.9663)
AT2G01430.1				275		Chr2:187798-190369 REVERSE LENGTH=275		13.09	1	0.999	3	1	3	4	1	4	0	0	0	13S(79.9663), 3M(15.9949), 6S(79.9663), 8S(79.9663), 9S(79.9663)
AT2G01450.1				486		Chr2:199722-202010 REVERSE LENGTH=486		5.14	1	0.999	2	0	2	15	0	15	0	0	0	13S(79.9663), 4S(79.9663)		AT2G01450.2, AT2G01450.3, AT2G01450.4
AT2G01460.1				955		Chr2:206136-211765 FORWARD LENGTH=955		1.26	1	0.9989	1	0	1	2	0	2	0	0	0	3S(79.9663)		AT2G01460.2, AT2G01460.3
AT2G01470.1				393		Chr2:212215-214435 REVERSE LENGTH=393		8.65	1	0.999	3	2	3	297	287	297	0	0	0	10S(79.9663), 14S(79.9663), 15S(79.9663), 16S(79.9663), 3M(15.9949), 5M(15.9949), 8S(79.9663), 9C(57.0214)
AT2G01520.1				151		Chr2:235992-236881 FORWARD LENGTH=151		30.46	1	0.999	4	4	4	23	23	23	0	0	0	12M(15.9949), 5M(15.9949), 6M(15.9949), 7C(57.0214), 7M(15.9949)
AT2G01530.1				151		Chr2:239815-240349 FORWARD LENGTH=151		13.91	1	0.999	3	2	3	10	5	10	0	0	0	11M(15.9949), 12M(15.9949), 7C(57.0214)
AT2G01570.1				587		Chr2:255581-257344 REVERSE LENGTH=587		2.56	1	0.999	1	1	1	4	4	4	0	0	0	12S(79.9663), 6T(79.9663), 7S(79.9663), 8S(79.9663)
AT2G01600.1				571		Chr2:268975-272356 FORWARD LENGTH=571		3.33	1	0.999	2	2	2	17	17	17	0	0	0	7S(79.9663), 8S(79.9663)
AT2G01650.1				458		Chr2:284851-286394 REVERSE LENGTH=458		8.52	1	0.999	3	0	3	8	0	8	0	0	0	10T(79.9663), 3S(79.9663), 6S(79.9663), 8S(79.9663)		AT2G01650.2, AT2G01650.3
AT2G01690.1				743		Chr2:309144-313499 REVERSE LENGTH=743		4.17	1	0.999	3	0	3	21	0	21	0	0	0	10S(79.9663), 7Y(79.9663)		AT2G01690.2
AT2G01710.1				311		Chr2:315836-316771 FORWARD LENGTH=311		4.5	1	0.999	1	0	1	13	0	13	0	0	0	12T(79.9663), 9S(79.9663)		AT2G01710.2
AT2G01720.1				464		Chr2:317193-320016 REVERSE LENGTH=464		3.45	1	0.999	3	3	3	23	23	23	0	0	0
AT2G01820.1				943		Chr2:357664-360681 REVERSE LENGTH=943		3.61	1	0.999	2	2	2	23	23	23	0	0	0	11T(79.9663), 15S(79.9663), 3S(79.9663), 5S(79.9663), 6S(79.9663), 8M(15.9949), 8S(79.9663)
AT2G01910.1				608		Chr2:417191-420182 FORWARD LENGTH=608		12.34	1	0.999	4	1	3	42	5	7	0	0	0	16M(15.9949), 3T(79.9663), 5C(57.0214), 9S(79.9663)
AT2G01970.1				592		Chr2:452197-454819 REVERSE LENGTH=592		6.08	1	0.999	4	2	4	30	15	30	0	0	0
AT2G01980.1				1146		Chr2:457070-463145 FORWARD LENGTH=1146		0.7	1	0.9981	1	1	1	48	48	48	0	0	0	4S(79.9663), 6S(79.9663)
AT2G02060.1				256		Chr2:495691-497609 FORWARD LENGTH=256		15.23	1	0.999	4	0	4	10	0	10	0	0	0	13S(79.9663), 5S(79.9663), 7S(79.9663), 9S(79.9663)		AT2G02060.2, AT2G02060.3
AT2G02070.1				602		Chr2:505523-509154 FORWARD LENGTH=602		4.32	1	0.999	3	0	3	163	0	163	0	0	0	12S(79.9663), 16S(79.9663), 1T(79.9663), 3S(79.9663), 4S(79.9663), 5T(79.9663)		AT2G02070.2
AT2G02090.1				763		Chr2:523481-526884 FORWARD LENGTH=763		12.84	1	0.999	6	5	6	20	16	20	0	0	0	11S(79.9663), 12S(79.9663), 13S(79.9663), 17C(57.0214), 1S(79.9663), 26S(79.9663), 4S(79.9663), 6M(15.9949), 6S(79.9663), 7S(79.9663)
AT2G02140.1				73		Chr2:544755-545169 FORWARD LENGTH=73		15.07	1	0.999	1	1	1	3	3	3	0	0	0	2C(57.0214), 8S(79.9663)
AT2G02148.1				432		Chr2:547389-549316 REVERSE LENGTH=432		3.24	1	0.999	1	0	1	2	0	2	0	0	0	11S(79.9663)		AT2G02148.3, AT2G02148.4, AT2G02148.5
AT2G02160.1				669		Chr2:553407-555899 REVERSE LENGTH=669		29.6	1	0.999	21	21	21	232	232	232	0	0	0	10S(79.9663), 11S(79.9663), 15M(15.9949), 17S(79.9663), 1S(79.9663), 2S(79.9663), 3S(79.9663), 3T(79.9663), 6S(79.9663), 7S(79.9663), 8S(79.9663), 9S(79.9663)
AT2G02170.1				486		Chr2:556595-558610 REVERSE LENGTH=486		29.63	1	0.999	13	0	13	209	0	209	0	0	0	10C(57.0214), 10S(79.9663), 11S(79.9663), 14S(79.9663), 15S(79.9663), 19T(79.9663), 2M(15.9949), 2S(79.9663), 2T(79.9663), 3S(79.9663), 3T(79.9663), 4M(15.9949), 4T(79.9663), 5S(79.9663), 5T(79.9663), 6M(15.9949), 7M(15.9949), 7S(79.9663), 7T(79.9663), 8S(79.9663), 9S(79.9663)		AT2G02170.2, AT2G02170.4, AT2G02170.5
AT2G02220.1				1008		Chr2:584098-587124 REVERSE LENGTH=1008		2.78	1	0.999	2	2	2	12	12	12	0	0	0	11S(79.9663), 14M(15.9949), 3S(79.9663), 6C(57.0214)
AT2G02390.1				221		Chr2:629015-630955 FORWARD LENGTH=221		4.52	1	0.999	2	0	2	51	0	51	0	0	0			AT2G02390.2
AT2G02480.1				1218		Chr2:661093-665337 FORWARD LENGTH=1218		7.14	1	0.999	10	0	10	97	0	97	0	0	0	10S(79.9663), 10T(79.9663), 1S(79.9663), 2C(57.0214), 3C(57.0214), 3S(79.9663), 4S(79.9663), 5S(79.9663), 6S(79.9663), 7C(57.0214), 7T(79.9663), 8S(79.9663)		AT2G02480.2
AT2G02560.1				1219		Chr2:690345-697342 FORWARD LENGTH=1219		5.82	1	0.999	7	0	7	19	0	19	0	0	0	1M(15.9949), 5M(15.9949), 9M(15.9949)		AT2G02560.2
AT2G02570.1				300		Chr2:698361-700794 REVERSE LENGTH=300		7.67	1	0.999	3	0	3	4	0	4	0	0	0			AT2G02570.2, AT2G02570.3, AT2G02570.4
AT2G02740.1				268		Chr2:769389-770993 FORWARD LENGTH=268		8.58	1	0.999	2	2	2	6	6	6	0	0	0	14S(79.9663), 4S(79.9663), 5S(79.9663), 6S(79.9663)
AT2G02770.1				283		Chr2:778436-779786 REVERSE LENGTH=283		34.28	1	0.999	9	9	9	97	97	97	0	0	0	11S(79.9663), 12S(79.9663), 17M(15.9949), 18S(79.9663), 1S(79.9663), 20S(79.9663), 4S(79.9663), 5S(79.9663), 6S(79.9663), 8M(15.9949), 9S(79.9663)
AT2G02780.1				742		Chr2:781932-784646 REVERSE LENGTH=742		4.58	1	0.9986	2	0	2	2	0	2	0	0	0	11T(79.9663), 13S(79.9663), 7S(79.9663), 9C(57.0214)		AT2G02780.2, AT2G02780.3
AT2G02790.2				597		Chr2:788708-790927 FORWARD LENGTH=597		34	1	0.999	22	0	22	415	0	415	0	0	0	10S(79.9663), 11S(79.9663), 11T(79.9663), 12S(79.9663), 13S(79.9663), 17S(79.9663), 1S(79.9663), 20T(79.9663), 2S(79.9663), 3M(15.9949), 3S(79.9663), 3T(79.9663), 3Y(79.9663), 4M(15.9949), 4S(79.9663), 5S(79.9663), 8S(79.9663), 9S(79.9663)		AT2G02790.3
AT2G02800.1				426		Chr2:796889-799250 REVERSE LENGTH=426		11.74	1	0.999	4	0	4	73	0	73	0	0	0	10S(79.9663), 12S(79.9663), 13S(79.9663), 14S(79.9663), 18S(79.9663), 3S(79.9663), 4S(79.9663), 5S(79.9663), 7S(79.9663), 8S(79.9663)		AT2G02800.2
AT2G02860.1				594		Chr2:828546-832296 REVERSE LENGTH=594		6.06	1	0.999	2	1	2	27	26	27	0	0	0	10S(79.9663), 14S(79.9663), 16S(79.9663), 19S(79.9663), 4S(79.9663), 6S(79.9663), 7S(79.9663), 8S(79.9663)
AT2G02870.1				467		Chr2:838378-839781 FORWARD LENGTH=467		8.99	1	0.999	3	0	3	7	0	7	0	0	0	10C(57.0214), 1M(15.9949), 4S(79.9663), 5C(57.0214), 6S(79.9663), 7S(79.9663), 8T(79.9663)		AT2G02870.2, AT2G02870.3
AT2G02950.1				439		Chr2:855149-856468 REVERSE LENGTH=439		6.83	1	0.999	4	4	4	30	30	30	0	0	0	1S(79.9663), 2S(79.9663), 4S(79.9663), 5C(57.0214), 5M(15.9949), 6M(15.9949), 7S(79.9663), 8S(79.9663)
AT2G02955.1				666		Chr2:859592-861772 FORWARD LENGTH=666		7.66	1	0.999	3	3	3	4	4	4	0	0	0	11S(79.9663), 2S(79.9663), 8C(57.0214), 8S(79.9663)
AT2G03140.1				1797		Chr2:942000-949337 FORWARD LENGTH=1797		8.74	1	0.999	12	0	12	66	0	66	0	0	0	10S(79.9663), 11S(79.9663), 13S(79.9663), 15S(79.9663), 18T(79.9663), 30S(79.9663), 3S(79.9663), 3Y(79.9663), 4S(79.9663), 4T(79.9663), 5S(79.9663), 8M(15.9949), 8S(79.9663), 9S(79.9663)		AT2G03140.10, AT2G03140.11, AT2G03140.12, AT2G03140.2, AT2G03140.3, AT2G03140.4, AT2G03140.5, AT2G03140.6, AT2G03140.7, AT2G03140.8, AT2G03140.9
AT2G03150.1				1340		Chr2:952313-959004 FORWARD LENGTH=1340		16.19	1	0.999	22	0	22	274	0	274	0	0	0	10S(79.9663), 12T(79.9663), 14T(79.9663), 1M(15.9949), 1S(79.9663), 2S(79.9663), 3S(79.9663), 4S(79.9663), 5S(79.9663), 6S(79.9663), 6T(79.9663), 7M(15.9949), 7S(79.9663), 8S(79.9663), 8T(79.9663), 9M(15.9949), 9S(79.9663), 9T(79.9663)		AT2G03150.2
AT2G03230.1				152		Chr2:972917-973375 FORWARD LENGTH=152		11.84	1	0.999	1	1	1	4	4	4	0	0	0	3S(79.9663)
AT2G03240.1				823		Chr2:973693-977337 REVERSE LENGTH=823		11.91	1	0.999	6	6	6	19	19	19	0	0	0	15S(79.9663), 16S(79.9663), 20S(79.9663), 22S(79.9663), 3S(79.9663), 4S(79.9663), 5S(79.9663), 7M(15.9949), 7S(79.9663), 7T(79.9663), 9S(79.9663)
AT2G03310.1				176		Chr2:1006476-1007089 REVERSE LENGTH=176		9.66	1	0.999	1	1	1	20	20	20	0	0	0	1T(79.9663), 4S(79.9663), 5T(79.9663), 9S(79.9663)
AT2G03340.1				513		Chr2:1014724-1016936 REVERSE LENGTH=513		5.46	1	0.999	2	2	2	25	25	25	0	0	0	11S(79.9663), 14S(79.9663), 3S(79.9663), 6S(79.9663)
AT2G03440.1				187		Chr2:1039409-1039972 REVERSE LENGTH=187		25.13	1	0.999	7	7	7	38	38	38	0	0	0	1S(79.9663), 5S(79.9663), 6S(79.9663)
AT2G03500.1				432		Chr2:1059926-1062259 FORWARD LENGTH=432		4.63	1	0.999	1	1	1	20	20	20	0	0	0	17S(79.9663), 18S(79.9663)
AT2G03510.1				356		Chr2:1066717-1068934 FORWARD LENGTH=356		9.27	1	0.999	3	3	3	14	14	14	0	0	0	8M(15.9949)
AT2G03530.1				398		Chr2:1071951-1073522 FORWARD LENGTH=398		4.02	1	0.999	1	0	1	12	0	12	0	0	0	12T(79.9663), 14S(79.9663), 7S(79.9663)		AT2G03530.2, AT2G03530.3, AT2G03530.4, AT2G03530.5
AT2G03620.1				421		Chr2:1100489-1102168 REVERSE LENGTH=421		9.74	1	0.999	2	0	2	9	0	9	0	0	0	1S(79.9663), 5S(79.9663), 6S(79.9663), 9S(79.9663)		AT2G03620.2
AT2G03630.1				310		Chr2:1103205-1104230 FORWARD LENGTH=310		16.77	1	0.999	4	2	4	5	2	5	0	0	0	10S(79.9663), 3S(79.9663), 6S(79.9663), 8S(79.9663), N-term(42.0106)
AT2G03640.1				422		Chr2:1104525-1106418 REVERSE LENGTH=422		9.95	1	0.999	4	0	4	9	0	9	0	0	0	3S(79.9663), 4S(79.9663), 6S(79.9663), 9S(79.9663)		AT2G03640.2, AT2G03640.3, AT2G03640.4, AT2G03640.5
AT2G03810.1				439		Chr2:1162703-1164286 FORWARD LENGTH=439		21.18	1	0.999	7	0	7	57	0	57	0	0	0	11S(79.9663), 12S(79.9663), 14S(79.9663), 15C(57.0214), 16S(79.9663), 1S(79.9663), 22M(15.9949), 5S(79.9663), 6C(57.0214), 6S(79.9663), 7S(79.9663), 8C(57.0214), 8S(79.9663), 8T(79.9663), 9S(79.9663)		AT2G03810.2, AT2G03810.3, AT2G03810.4, AT2G03810.5, AT2G03810.6, AT2G03810.7
AT2G03820.1				516		Chr2:1165149-1166699 REVERSE LENGTH=516		2.71	1	0.999	3	3	3	8	8	8	0	0	0	3S(79.9663), 4M(15.9949), 6M(15.9949), 8M(15.9949), 9S(79.9663)
AT2G03870.1				99		Chr2:1180306-1181256 FORWARD LENGTH=99		21.21	1	0.999	3	0	3	7	0	7	0	0	0			AT2G03870.2
AT2G03890.1				650		Chr2:1186199-1188151 FORWARD LENGTH=650		3.08	1	0.999	2	1	2	54	32	54	0	0	0	3S(79.9663), 6C(57.0214), 8S(79.9663)
AT2G04030.1				780		Chr2:1281983-1285909 FORWARD LENGTH=780		13.33	1	0.999	10	0	10	127	0	127	0	0	0	17S(79.9663)		AT2G04030.2
AT2G04039.1				199		Chr2:1333464-1334438 FORWARD LENGTH=199		8.04	1	0.999	2	0	2	5	0	5	0	0	0			AT2G04039.2, AT2G04039.3
AT2G04235.1				1253		Chr2:1449414-1455018 FORWARD LENGTH=1253		5.11	1	0.999	7	0	7	36	0	36	0	0	0	11S(79.9663), 16C(57.0214), 17C(57.0214), 1S(79.9663), 2S(79.9663), 3S(79.9663), 4S(79.9663), 6S(79.9663), 7S(79.9663)		AT2G04235.2, AT2G04235.3, AT2G04235.4
AT2G04350.1				720		Chr2:1516086-1519178 FORWARD LENGTH=720		5.28	1	0.999	4	0	4	20	0	20	0	0	0	8C(57.0214), 9M(15.9949)		AT2G04350.2
AT2G04410.1				73		Chr2:1534012-1535040 REVERSE LENGTH=73		23.29	1	0.999	2	2	2	64	64	64	0	0	0	1S(79.9663), 3S(79.9663), 7S(79.9663)
AT2G04520.1				145		Chr2:1574802-1575239 REVERSE LENGTH=145		15.86	1	0.999	2	0	2	15	0	15	0	0	0			AT5G35680.1, AT5G35680.2, AT5G35680.3
AT2G04740.1				578		Chr2:1657137-1659563 FORWARD LENGTH=578		2.6	1	0.999	1	1	1	2	2	2	0	0	0	3S(79.9663), 5S(79.9663)
AT2G04842.1				650		Chr2:1698466-1701271 REVERSE LENGTH=650		2.62	1	0.999	2	0	2	11	0	11	0	0	0			AT2G04842.2
AT2G04850.1				404		Chr2:1704298-1705608 FORWARD LENGTH=404		3.47	1	0.999	1	1	1	7	7	7	0	0	0	10S(79.9663), 9C(57.0214)
AT2G04865.1				667		Chr2:1712149-1714599 FORWARD LENGTH=667		16.04	1	0.999	9	0	9	184	0	184	0	0	0	11S(79.9663), 11T(79.9663), 13S(79.9663), 14S(79.9663), 14Y(79.9663), 19T(79.9663), 21M(15.9949), 3S(79.9663), 4S(79.9663), 6S(79.9663), 8T(79.9663)		AT2G04865.2
AT2G04880.2				463		Chr2:1718557-1720219 FORWARD LENGTH=463		26.57	1	0.999	12	2	12	228	2	228	0	0	0	10S(79.9663), 10Y(79.9663), 11S(79.9663), 12S(79.9663), 13C(57.0214), 3T(79.9663), 4S(79.9663), 6M(15.9949), 6T(79.9663), 7S(79.9663), 8S(79.9663), 9S(79.9663)
AT2G05120.2				1220		Chr2:1842069-1846858 REVERSE LENGTH=1220		5.08	1	0.999	6	2	6	96	78	96	0	0	0	11T(79.9663), 14T(79.9663), 3S(79.9663), 6S(79.9663), 6T(79.9663), 7S(79.9663), 8S(79.9663), 9T(79.9663)
AT2G05140.1				162		Chr2:1853935-1854903 FORWARD LENGTH=162		9.88	1	0.999	2	0	2	6	0	6	0	0	0	6M(15.9949)		AT2G37690.1
AT2G05230.1				706		Chr2:1899818-1901938 REVERSE LENGTH=706		4.25	1	0.999	2	0	2	3	0	3	0	0	0	13T(79.9663), 4S(79.9663)		AT2G05250.1
AT2G05380.1				116		Chr2:1966851-1967820 FORWARD LENGTH=116		19.83	1	0.999	1	0	1	6	0	6	0	0	0			AT2G05380.2, AT2G05380.3
AT2G05580.1				302		Chr2:2055578-2056563 FORWARD LENGTH=302		6.29	1	0.999	2	2	2	3	3	3	0	0	0
AT2G05590.1				263		Chr2:2067196-2068650 FORWARD LENGTH=263		25.1	1	0.999	5	0	5	23	0	23	0	0	0	10C(57.0214), 10S(79.9663), 12S(79.9663), 2S(79.9663), 3S(79.9663), 3T(79.9663), 4S(79.9663), 6C(57.0214), 8S(79.9663)		AT2G05590.2
AT2G05710.1				990		Chr2:2141591-2146350 FORWARD LENGTH=990		7.78	1	0.999	9	6	9	114	78	114	0	0	0	2C(57.0214), 2M(15.9949), 4M(15.9949), 5Y(79.9663), 6C(57.0214), 7M(15.9949), 7S(79.9663)
AT2G05830.1				374		Chr2:2229759-2231839 FORWARD LENGTH=374		2.67	1	0.999	2	0	2	34	0	34	0	0	0	8S(79.9663)		AT2G05830.2, AT2G05830.3, AT2G05830.4
AT2G05840.1				246		Chr2:2234226-2236053 FORWARD LENGTH=246		15.85	1	0.999	4	2	4	40	10	40	0	0	0	12S(79.9663), 9T(79.9663)
AT2G05920.1				754		Chr2:2269831-2272207 REVERSE LENGTH=754		1.86	1	0.999	1	1	1	34	34	34	0	0	0	5C(57.0214)
AT2G05940.1				462		Chr2:2287514-2289270 REVERSE LENGTH=462		7.36	1	0.999	5	5	5	48	48	48	0	0	0	11S(79.9663), 13T(79.9663), 16S(79.9663), 4S(79.9663), 5S(79.9663), 6T(79.9663), 7T(79.9663), 9S(79.9663)
AT2G05990.1				390		Chr2:2322876-2324867 FORWARD LENGTH=390		3.85	1	0.998	2	0	2	2	0	2	0	0	0			AT2G05990.2
AT2G06040.1				762		Chr2:2352333-2355419 REVERSE LENGTH=762		7.35	1	0.999	4	4	4	37	37	37	0	0	0	13S(79.9663), 1M(15.9949), 1S(79.9663), 3S(79.9663), 9S(79.9663)
AT2G06210.1				1091		Chr2:2429108-2436588 REVERSE LENGTH=1091		3.85	1	0.999	4	4	4	13	13	13	0	0	0	12M(15.9949), 13M(15.9949), 19S(79.9663), 20S(79.9663), 4S(79.9663), 5S(79.9663)
AT2G06530.1				225		Chr2:2588740-2590285 REVERSE LENGTH=225		9.78	1	0.999	1	0	1	4	0	4	0	0	0	12S(79.9663), 7T(79.9663)		AT2G06530.2
AT2G06990.1				995		Chr2:2895135-2900909 FORWARD LENGTH=995		7.34	1	0.999	8	8	8	60	60	60	0	0	0	2C(57.0214), 3S(79.9663), 6T(79.9663), 8C(57.0214), 8T(79.9663), 9M(15.9949)
AT2G07050.1				759		Chr2:2924629-2930295 FORWARD LENGTH=759		5.14	1	0.999	3	0	3	19	0	19	0	0	0	13M(15.9949), 7C(57.0214)		AT2G07050.2
AT2G07170.1				820		Chr2:2975565-2978692 FORWARD LENGTH=820		4.88	1	0.999	3	3	3	10	10	10	0	0	0	10T(79.9663), 5S(79.9663), 7M(15.9949), 7S(79.9663), 8S(79.9663)
AT2G07180.1				442		Chr2:2981082-2983271 REVERSE LENGTH=442		12.9	1	0.999	6	0	6	72	0	72	0	0	0	10T(79.9663), 11S(79.9663), 13S(79.9663), 1S(79.9663), 3S(79.9663), 3T(79.9663), 4S(79.9663), 5T(79.9663), 5Y(79.9663), 6S(79.9663), 8S(79.9663), 9S(79.9663)		AT2G07180.2
AT2G07360.1				1196		Chr2:3047623-3057099 REVERSE LENGTH=1196		8.36	1	0.999	12	0	12	399	0	399	0	0	0	10S(79.9663), 12S(79.9663), 13T(79.9663), 1S(79.9663), 2S(79.9663), 2T(79.9663), 3S(79.9663), 4S(79.9663), 5T(79.9663), 6S(79.9663), 7Y(79.9663)		AT2G07360.2
AT2G07560.1				949		Chr2:3170394-3173952 REVERSE LENGTH=949		10.12	1	0.999	8	4	4	89	18	18	0	0	0	11Y(79.9663), 12C(57.0214), 12T(79.9663), 3T(79.9663), 4T(79.9663), 5S(79.9663), N-term(42.0106)
AT2G07690.1				727		Chr2:3523379-3527388 REVERSE LENGTH=727		6.74	1	0.999	4	0	4	5	0	5	0	0	0	4S(79.9663)		AT2G07690.2
AT2G07698.1				777		Chr2:3361474-3364028 FORWARD LENGTH=777		4.89	1	0.9987	5	0	3	115	0	11	0	0	0
AT2G10950.1				336		Chr2:4315534-4317800 REVERSE LENGTH=336		16.67	1	0.999	3	0	3	18	0	18	0	0	0	22S(79.9663), 3S(79.9663), 6S(79.9663), 7S(79.9663), 9S(79.9663)		AT2G10950.2, AT2G10950.3
AT2G11000.1				728		Chr2:4341328-4347768 REVERSE LENGTH=728		2.61	1	0.999	2	0	2	22	0	22	0	0	0	10S(79.9663), 11S(79.9663), 12S(79.9663), 5S(79.9663), 6S(79.9663), 7S(79.9663), N-term(42.0106)		AT2G11000.2, AT2G11000.4
AT2G11520.1				510		Chr2:4619145-4621448 FORWARD LENGTH=510		13.14	1	0.999	5	5	5	229	229	229	0	0	0	10S(79.9663), 11S(79.9663), 13M(15.9949), 13T(79.9663), 14S(79.9663), 16S(79.9663), 2S(79.9663), 3M(15.9949), 3S(79.9663), 4S(79.9663), 6S(79.9663), 9S(79.9663), 9T(79.9663)
AT2G12400.1				541		Chr2:5005144-5008140 REVERSE LENGTH=541		4.25	1	0.999	4	4	4	15	15	15	0	0	0	12S(79.9663), 5M(15.9949), 7S(79.9663)
AT2G12462.1				249		Chr2:5050583-5051585 REVERSE LENGTH=249		7.23	1	0.999	2	2	2	17	17	17	0	0	0	1S(79.9663), 2M(15.9949), 2S(79.9663), 5S(79.9663)
AT2G12550.1				562		Chr2:5114881-5118486 FORWARD LENGTH=562		4.63	1	0.999	1	1	1	15	15	15	0	0	0	14S(79.9663), 3T(79.9663), 5S(79.9663), 8M(15.9949)
AT2G13350.1				401		Chr2:5536525-5537730 REVERSE LENGTH=401		6.23	1	0.999	2	2	2	11	11	11	0	0	0	3S(79.9663), 4S(79.9663), 8M(15.9949)
AT2G13360.1				401		Chr2:5539417-5540902 REVERSE LENGTH=401		4.24	1	0.999	2	0	2	28	0	28	0	0	0			AT2G13360.2, AT2G13360.3
AT2G13370.1				1724		Chr2:5544601-5555543 REVERSE LENGTH=1724		9.05	1	0.999	12	0	12	148	0	148	0	0	0	10S(79.9663), 11M(15.9949), 12S(79.9663), 13M(15.9949), 15S(79.9663), 18M(15.9949), 18Y(79.9663), 19Y(79.9663), 1S(79.9663), 20S(79.9663), 21M(15.9949), 27S(79.9663), 2Y(79.9663), 3S(79.9663), 4Y(79.9663), 5M(15.9949), 6S(79.9663), 6T(79.9663), 7S(79.9663), 8S(79.9663), 9S(79.9663)		AT2G13370.2, AT2G13370.3
AT2G13540.1				848		Chr2:5637053-5642813 FORWARD LENGTH=848		8.25	1	0.999	7	7	7	74	74	74	0	0	0	10S(79.9663), 12M(15.9949), 16S(79.9663)
AT2G13560.1				623		Chr2:5650089-5655103 FORWARD LENGTH=623		6.26	1	0.999	4	4	4	29	29	29	0	0	0	2M(15.9949), 6Y(79.9663)
AT2G13620.1				821		Chr2:5678006-5680621 FORWARD LENGTH=821		4.02	1	0.999	3	3	3	12	12	12	0	0	0	10T(79.9663), 12S(79.9663), 1S(79.9663), 5S(79.9663)
AT2G13680.1				1923		Chr2:5695124-5706134 FORWARD LENGTH=1923		1.72	1	0.999	3	3	3	27	27	27	0	0	0	15M(15.9949), 3S(79.9663), 4S(79.9663), 5S(79.9663), 5T(79.9663), 9S(79.9663), N-term(42.0106)
AT2G13690.1				544		Chr2:5706704-5708895 REVERSE LENGTH=544		3.31	1	0.9986	2	2	2	8	8	8	0	0	0	3S(79.9663), 4C(57.0214), 5S(79.9663)
AT2G14045.1				122		Chr2:5907133-5908154 FORWARD LENGTH=122		19.67	1	0.999	3	0	3	9	0	9	0	0	0	11T(79.9663), 12T(79.9663), 17T(79.9663), 2S(79.9663), 3S(79.9663)		AT2G14045.2, AT2G14045.4
AT2G14100.1				518		Chr2:5934733-5936371 REVERSE LENGTH=518		2.9	1	0.999	1	0	1	2	0	2	0	0	0
AT2G14120.1				780		Chr2:5954253-5960015 REVERSE LENGTH=780		7.95	1	0.999	5	0	5	15	0	15	0	0	0	10T(79.9663), 11S(79.9663), 1S(79.9663), 8T(79.9663)		AT2G14120.2, AT2G14120.3
AT2G14520.1				423		Chr2:6182362-6184648 REVERSE LENGTH=423		3.07	1	0.999	1	0	1	74	0	74	0	0	0	5Y(79.9663), 8S(79.9663)		AT2G14520.2, AT2G14520.3, AT2G14520.4
AT2G14740.1				628		Chr2:6308895-6312303 FORWARD LENGTH=628		5.89	1	0.999	4	0	4	14	0	14	0	0	0	3M(15.9949), 5C(57.0214), 7C(57.0214)		AT2G14740.2
AT2G14750.1				276		Chr2:6314128-6315501 FORWARD LENGTH=276		17.75	1	0.999	5	5	5	12	12	12	0	0	0	3S(79.9663), 4C(57.0214), 9M(15.9949), 9S(79.9663)
AT2G14820.1				634		Chr2:6358864-6361300 FORWARD LENGTH=634		5.36	1	0.999	2	0	2	9	0	9	0	0	0	19M(15.9949), 1S(79.9663), 5S(79.9663), 6M(15.9949), 7S(79.9663), 8S(79.9663), 9T(79.9663)		AT2G14820.2
AT2G14835.1				343		Chr2:6367238-6370610 FORWARD LENGTH=343		23.91	1	0.999	6	0	6	104	0	104	0	0	0	10S(79.9663), 1S(79.9663), 3S(79.9663), 6S(79.9663)		AT2G14835.2
AT2G15090.1				481		Chr2:6542336-6543781 FORWARD LENGTH=481		3.95	1	0.999	2	2	2	4	4	4	0	0	0
AT2G15310.1				205		Chr2:6653947-6655187 FORWARD LENGTH=205		3.9	1	0.9983	1	1	1	24	24	24	0	0	0	3S(79.9663), 5S(79.9663), 6S(79.9663)
AT2G15400.1				319		Chr2:6713022-6714386 FORWARD LENGTH=319		3.13	1	0.999	1	0	1	14	0	14	0	0	0	6S(79.9663), 7S(79.9663)		AT2G15400.2, AT2G15430.1, AT2G15430.2, AT2G15430.3
AT2G15480.1				484		Chr2:6758817-6760452 FORWARD LENGTH=484		5.37	1	0.999	2	0	2	8	0	8	0	0	0	9C(57.0214)		AT2G15480.2, AT2G15490.1, AT2G15490.3
AT2G15530.4				780		Chr2:6774150-6777899 FORWARD LENGTH=780		4.74	1	0.9916	3	1	3	4	1	4	0	0	0	13T(79.9663), 15T(79.9663), 17S(79.9663), 1S(79.9663), 4T(79.9663), 5S(79.9663), 5Y(79.9663), 7S(79.9663), 9S(79.9663)
AT2G15620.1				586		Chr2:6810552-6812666 FORWARD LENGTH=586		13.48	1	0.999	10	10	10	64	64	64	0	0	0	11S(79.9663), 5S(79.9663), 6C(57.0214), 6M(15.9949), 7C(57.0214), 8S(79.9663)
AT2G15760.1				315		Chr2:6865807-6866754 REVERSE LENGTH=315		12.06	1	0.999	3	3	3	8	8	8	0	0	0	1T(79.9663), 3S(79.9663), 4T(79.9663), 6T(79.9663), 7S(79.9663), 8S(79.9663), 9S(79.9663)
AT2G15790.1				361		Chr2:6878144-6880743 REVERSE LENGTH=361		6.93	1	0.999	3	3	3	7	7	7	0	0	0
AT2G15860.1				512		Chr2:6905712-6909282 REVERSE LENGTH=512		15.04	1	0.999	6	0	6	81	0	81	0	0	0	10S(79.9663), 14S(79.9663), 4S(79.9663), 7S(79.9663), 8M(15.9949), 9S(79.9663)		AT2G15860.2
AT2G15900.1				994		Chr2:6927390-6932535 FORWARD LENGTH=994		15.29	1	0.999	14	14	14	402	402	402	0	0	0	10S(79.9663), 12S(79.9663), 1S(79.9663), 2S(79.9663), 3S(79.9663), 4S(79.9663), 4T(79.9663), 5S(79.9663), 6S(79.9663), 7M(15.9949), 7S(79.9663), 8S(79.9663), 9S(79.9663)
AT2G16060.1				160		Chr2:6982782-6983522 REVERSE LENGTH=160		11.88	1	0.999	2	2	2	2	2	2	0	0	0
AT2G16070.2				307		Chr2:6984072-6985356 REVERSE LENGTH=307		28.99	1	0.999	9	5	9	232	103	232	0	0	0	10T(79.9663), 11T(79.9663), 12S(79.9663), 13S(79.9663), 14S(79.9663), 15S(79.9663), 16S(79.9663), 17S(79.9663), 1S(79.9663), 4C(57.0214), 4S(79.9663), 6S(79.9663), 7S(79.9663), 8S(79.9663), 9S(79.9663)
AT2G16090.1				593		Chr2:6987367-6989822 REVERSE LENGTH=593		2.36	1	0.999	1	0	1	7	0	7	0	0	0	6S(79.9663), 7S(79.9663), 9C(57.0214)		AT2G16090.2
AT2G16250.1				915		Chr2:7039682-7042933 REVERSE LENGTH=915		1.97	1	0.999	2	0	2	16	0	16	0	0	0	13S(79.9663), 6S(79.9663)		AT2G16250.2
AT2G16270.1				759		Chr2:7045744-7048313 REVERSE LENGTH=759		2.9	1	0.999	2	2	2	7	7	7	0	0	0	10T(79.9663), 8M(15.9949)
AT2G16360.1				109		Chr2:7076713-7077310 REVERSE LENGTH=109		11.01	1	0.999	2	0	2	25	0	25	0	0	0	5S(79.9663), 7S(79.9663), 8S(79.9663)		AT2G21580.1, AT2G21580.2, AT4G34555.1, AT4G39200.1, AT4G39200.2
AT2G16365.1				778		Chr2:7074940-7079181 FORWARD LENGTH=778		8.74	1	0.999	5	0	5	75	0	75	0	0	0	10S(79.9663), 10T(79.9663), 13M(15.9949), 3S(79.9663), 4S(79.9663), 5S(79.9663), 6S(79.9663), 7S(79.9663), 9S(79.9663)		AT2G16365.2, AT2G16365.3, AT2G16365.4, AT2G16365.5, AT2G16365.6
AT2G16370.1				519		Chr2:7082038-7084333 REVERSE LENGTH=519		6.36	1	0.999	3	0	3	23	0	23	0	0	0	1S(79.9663), 6S(79.9663)		AT2G16370.2, AT2G16370.3
AT2G16390.1				888		Chr2:7097638-7101182 FORWARD LENGTH=888		4.73	1	0.999	2	0	2	3	0	3	0	0	0	22T(79.9663), 2M(15.9949), 9M(15.9949)		AT2G16390.2
AT2G16405.1				482		Chr2:7105915-7108787 REVERSE LENGTH=482		7.47	1	0.999	4	4	4	33	33	33	0	0	0	11S(79.9663), 3S(79.9663), 4T(79.9663), 5S(79.9663), 6S(79.9663), 7S(79.9663), 8S(79.9663), 9S(79.9663)
AT2G16430.2				468		Chr2:7120502-7122772 REVERSE LENGTH=468		3.85	1	0.999	2	1	2	11	3	11	0	0	0
AT2G16440.1				847		Chr2:7126536-7130665 REVERSE LENGTH=847		6.49	1	0.999	5	5	5	40	40	40	0	0	0	10T(79.9663), 14S(79.9663), 1S(79.9663), 2S(79.9663), 3S(79.9663), 6S(79.9663), 7T(79.9663), 9T(79.9663)
AT2G16485.1				1773		Chr2:7137269-7145222 REVERSE LENGTH=1773		19.18	1	0.999	24	0	24	295	0	295	0	0	0	10M(15.9949), 10S(79.9663), 11M(15.9949), 11S(79.9663), 11T(79.9663), 14S(79.9663), 15S(79.9663), 16C(57.0214), 16S(79.9663), 17M(15.9949), 18M(15.9949), 18S(79.9663), 19S(79.9663), 1M(15.9949), 20M(15.9949), 21C(57.0214), 29M(15.9949), 2S(79.9663), 3S(79.9663), 4M(15.9949), 4S(79.9663), 5C(57.0214), 5S(79.9663), 6S(79.9663), 6T(79.9663), 7M(15.9949), 7S(79.9663), 7T(79.9663), 8C(57.0214), 8S(79.…		AT2G16485.2
AT2G16595.1				251		Chr2:7198363-7200086 FORWARD LENGTH=251		7.57	1	0.999	1	1	1	3	3	3	0	0	0	16S(79.9663), 3S(79.9663)
AT2G16640.1				1206		Chr2:7211489-7215109 REVERSE LENGTH=1206		15.59	1	0.999	13	0	13	120	0	120	0	0	0	10M(15.9949), 11S(79.9663), 12S(79.9663), 14S(79.9663), 16S(79.9663), 19S(79.9663), 24S(79.9663), 2S(79.9663), 3M(15.9949), 5S(79.9663), 7S(79.9663), 8M(15.9949), 8S(79.9663), 9C(57.0214), 9T(79.9663)		AT2G16640.2, AT2G16640.3
AT2G16650.1				528		Chr2:7215937-7218061 REVERSE LENGTH=528		4.73	1	0.9989	3	1	3	18	1	18	0	0	0	4S(79.9663), 6S(79.9663), 9S(79.9663)
AT2G16730.1				848		Chr2:7261986-7266105 REVERSE LENGTH=848		3.42	1	0.999	5	4	4	21	17	17	0	0	0
AT2G16780.1				415		Chr2:7281615-7283583 REVERSE LENGTH=415		6.99	1	0.999	2	2	2	21	21	21	0	0	0
AT2G16850.1				278		Chr2:7301647-7303180 FORWARD LENGTH=278		3.96	1	0.999	1	1	1	79	79	79	0	0	0	10T(79.9663), 4S(79.9663), 7S(79.9663)
AT2G16860.1				298		Chr2:7304139-7305959 REVERSE LENGTH=298		9.73	1	0.999	2	0	2	16	0	16	0	0	0	5S(79.9663), 6S(79.9663), 7S(79.9663)		AT2G16860.2
AT2G16900.1				382		Chr2:7323857-7325374 REVERSE LENGTH=382		13.61	1	0.999	6	0	6	125	0	125	0	0	0	2T(79.9663), 3T(79.9663), 4S(79.9663), 5S(79.9663), 7S(79.9663), 8S(79.9663), 9M(15.9949), 9S(79.9663)		AT2G16900.5, AT2G16900.6
AT2G16920.1				1102		Chr2:7334559-7338827 REVERSE LENGTH=1102		12.89	1	0.999	11	0	11	142	0	142	0	0	0	11S(79.9663), 11T(79.9663), 12S(79.9663), 13S(79.9663), 14S(79.9663), 18S(79.9663), 1S(79.9663), 1T(79.9663), 20S(79.9663), 28C(57.0214), 2S(79.9663), 30S(79.9663), 3S(79.9663), 4S(79.9663), 5S(79.9663), 5T(79.9663), 7C(57.0214), 7S(79.9663), 8S(79.9663), 9S(79.9663)		AT2G16920.2
AT2G16940.1				561		Chr2:7342869-7347052 REVERSE LENGTH=561		4.99	1	0.999	3	0	3	129	0	129	0	0	0	1S(79.9663), 3S(79.9663)		AT2G16940.2, AT2G16940.3
AT2G17010.1				908		Chr2:7392914-7395970 REVERSE LENGTH=908		9.69	1	0.999	8	0	8	15	0	15	0	0	0	10S(79.9663), 10T(79.9663), 1C(57.0214), 21M(15.9949), 23T(79.9663), 2S(79.9663), 4T(79.9663), 6S(79.9663)		AT2G17010.2
AT2G17150.1				909		Chr2:7467049-7470533 REVERSE LENGTH=909		1.87	1	0.999	2	0	2	57	0	57	0	0	0	3S(79.9663), 4S(79.9663)		AT2G17150.4, AT2G17150.6
AT2G17180.1				270		Chr2:7476835-7477647 REVERSE LENGTH=270		5.93	1	0.999	2	2	2	5	5	5	0	0	0	10S(79.9663), 12S(79.9663), 8S(79.9663)
AT2G17200.1				551		Chr2:7482133-7485090 REVERSE LENGTH=551		3.99	1	0.999	1	1	1	5	5	5	0	0	0	11S(79.9663), 6S(79.9663), 7S(79.9663)
AT2G17280.1				271		Chr2:7513274-7514844 FORWARD LENGTH=271		9.23	1	0.999	2	0	2	9	0	9	0	0	0	5T(79.9663), 7S(79.9663)		AT2G17280.2
AT2G17290.1				544		Chr2:7517005-7519239 FORWARD LENGTH=544		13.42	1	0.999	9	0	9	386	0	386	0	0	0	11S(79.9663), 1S(79.9663), 1T(79.9663), 2M(15.9949), 2S(79.9663), 2T(79.9663), 3T(79.9663), 4T(79.9663), 5S(79.9663), 5T(79.9663), 6S(79.9663), 7M(15.9949), 7S(79.9663), 8S(79.9663), 9S(79.9663)		AT2G17290.2
AT2G17300.1				139		Chr2:7522465-7522884 REVERSE LENGTH=139		11.51	1	0.999	2	2	2	41	41	41	0	0	0	1S(79.9663), 3S(79.9663), 5M(15.9949), 7M(15.9949)
AT2G17360.1				261		Chr2:7546598-7548138 FORWARD LENGTH=261		14.94	1	0.999	5	0	5	125	0	125	0	0	0	1S(79.9663)		AT5G07090.1, AT5G07090.2, AT5G07090.3
AT2G17390.1				344		Chr2:7555870-7557743 FORWARD LENGTH=344		11.63	1	0.999	4	3	3	29	21	21	0	0	0	2S(79.9663), 3S(79.9663), 7T(79.9663), N-term(42.0106)
AT2G17410.1				786		Chr2:7559869-7563474 FORWARD LENGTH=786		31.04	1	0.999	20	0	20	758	0	758	0	0	0	10S(79.9663), 12T(79.9663), 13S(79.9663), 14M(15.9949), 14S(79.9663), 16M(15.9949), 16S(79.9663), 1T(79.9663), 23M(15.9949), 24M(15.9949), 2M(15.9949), 2S(79.9663), 3T(79.9663), 4S(79.9663), 5S(79.9663), 6S(79.9663), 7M(15.9949), 7S(79.9663), 8S(79.9663), 8T(79.9663), 9M(15.9949), 9S(79.9663)		AT2G17410.2, AT2G17410.3
AT2G17480.1				593		Chr2:7590559-7593768 REVERSE LENGTH=593		15.18	1	0.999	7	6	7	94	86	94	0	0	0	12S(79.9663), 13S(79.9663), 13T(79.9663), 19T(79.9663), 3S(79.9663), 3T(79.9663), 4S(79.9663), 4T(79.9663), 5T(79.9663), 6S(79.9663), 7S(79.9663), 8M(15.9949), 8S(79.9663), 8T(79.9663), 9S(79.9663)
AT2G17510.1				933		Chr2:7609395-7615881 REVERSE LENGTH=933		5.36	1	0.999	3	0	3	18	0	18	0	0	0	14T(79.9663), 3S(79.9663), 5S(79.9663), 8T(79.9663), 9S(79.9663)		AT2G17510.2
AT2G17530.1				440		Chr2:7626518-7628624 FORWARD LENGTH=440		7.05	1	0.999	4	0	4	7	0	7	0	0	0	10T(79.9663), 13S(79.9663), 15M(15.9949), 2S(79.9663), 3S(79.9663), 8S(79.9663), 9T(79.9663)		AT2G17530.3
AT2G17550.1				779		Chr2:7634495-7637212 REVERSE LENGTH=779		3.85	1	0.999	3	0	3	22	0	22	0	0	0	3M(15.9949), 3T(79.9663), 4T(79.9663), 6S(79.9663)		AT2G17550.2
AT2G17560.1				138		Chr2:7642486-7643468 REVERSE LENGTH=138		24.64	1	0.999	2	0	2	20	0	20	0	0	0	10S(79.9663), 1M(15.9949), 3S(79.9663), 6S(79.9663)		AT2G17560.2
AT2G17640.1				323		Chr2:7668238-7670226 REVERSE LENGTH=323		8.36	1	0.999	2	2	2	2	2	2	0	0	0	5S(79.9663), 8S(79.9663)
AT2G17700.1				546		Chr2:7685778-7689278 REVERSE LENGTH=546		8.97	1	0.999	4	4	4	85	85	85	0	0	0	1T(79.9663), 3S(79.9663), 5S(79.9663), 7S(79.9663), 8M(15.9949), 9C(57.0214), 9T(79.9663)
AT2G17820.1				1207		Chr2:7743133-7748013 REVERSE LENGTH=1207		1.24	1	0.999	1	1	1	2	2	2	0	0	0	3S(79.9663), 6S(79.9663)
AT2G17840.1				452		Chr2:7755923-7757798 REVERSE LENGTH=452		8.63	1	0.999	5	0	5	25	0	25	0	0	0	3S(79.9663), 6S(79.9663), 7S(79.9663), 8T(79.9663)		AT2G17840.2
AT2G17870.1				301		Chr2:7764276-7765181 REVERSE LENGTH=301		20.6	1	0.999	5	5	5	48	48	48	0	0	0	10C(57.0214), 10S(79.9663), 1S(79.9663), 2C(57.0214), 5S(79.9663), 6S(79.9663), 7C(57.0214), 9M(15.9949)
AT2G17930.1				3858		Chr2:7784455-7802230 REVERSE LENGTH=3858		1.58	1	0.995	4	2	2	9	4	4	0	0	0	10S(79.9663), 15M(15.9949), 1M(15.9949), 5T(79.9663), 8T(79.9663)
AT2G17970.1				507		Chr2:7819116-7821276 REVERSE LENGTH=507		10.26	1	0.999	3	0	3	74	0	74	0	0	0	10M(15.9949), 12S(79.9663), 13S(79.9663), 19C(57.0214), 23S(79.9663), 26S(79.9663), 4C(57.0214), 5S(79.9663), 6T(79.9663), 8S(79.9663), 9Y(79.9663)		AT2G17970.5, AT2G17970.6, AT2G17970.7, AT2G17970.8
AT2G17980.1				627		Chr2:7824352-7826404 FORWARD LENGTH=627		8.61	1	0.999	6	5	6	20	18	20	0	0	0	10S(79.9663), 13S(79.9663), 15S(79.9663), 1S(79.9663), 7M(15.9949), 9T(79.9663)
AT2G18040.1				119		Chr2:7842346-7843537 FORWARD LENGTH=119		29.41	1	0.999	4	4	4	29	29	29	0	0	0	6S(79.9663)
AT2G18090.1				824		Chr2:7864501-7867317 FORWARD LENGTH=824		5.34	1	0.999	4	0	4	26	0	26	0	0	0	12M(15.9949), 13M(15.9949), 14S(79.9663), 3S(79.9663), 4M(15.9949), 5S(79.9663), 9S(79.9663)		AT2G18090.2
AT2G18100.1				656		Chr2:7867929-7871337 FORWARD LENGTH=656		4.27	1	0.999	3	0	3	25	0	25	0	0	0	11S(79.9663), 6S(79.9663)		AT2G18100.2, AT2G18100.3, AT2G18100.4
AT2G18170.1				368		Chr2:7908178-7909374 REVERSE LENGTH=368		4.35	1	0.999	1	1	1	11	11	11	0	0	0	10T(79.9663), 12Y(79.9663), 1T(79.9663), 9M(15.9949)
AT2G18193.1				495		Chr2:7917621-7919184 REVERSE LENGTH=495		8.89	1	0.999	5	5	5	10	10	10	0	0	0	11S(79.9663), 14C(57.0214), 20C(57.0214), 2T(79.9663), 3S(79.9663), 5C(57.0214), 8T(79.9663)
AT2G18220.1				764		Chr2:7928254-7931851 FORWARD LENGTH=764		7.85	1	0.999	5	5	5	33	33	33	0	0	0	14M(15.9949), 16T(79.9663), 21T(79.9663), 32M(15.9949), 38T(79.9663), 4S(79.9663), 5S(79.9663)
AT2G18230.1				218		Chr2:7932139-7933560 REVERSE LENGTH=218		8.72	1	0.999	2	2	2	7	7	7	0	0	0	5T(79.9663), 8S(79.9663), N-term(42.0106)
AT2G18240.1				221		Chr2:7935466-7936464 FORWARD LENGTH=221		9.5	1	0.999	1	0	1	21	0	21	0	0	0	13T(79.9663), 1M(15.9949), 7S(79.9663), N-term(42.0106)		AT2G18240.2
AT2G18340.1				456		Chr2:7969400-7971025 FORWARD LENGTH=456		9.21	1	0.999	3	0	3	5	0	5	0	0	0	12S(79.9663), 16Y(79.9663), 7M(15.9949), 9T(79.9663)		AT2G18340.2, AT2G18340.3
AT2G18360.1				313		Chr2:7976848-7979221 REVERSE LENGTH=313		5.43	1	0.999	2	2	2	10	10	10	0	0	0	12M(15.9949), 1S(79.9663), 2M(15.9949)
AT2G18410.1				374		Chr2:7990768-7992588 FORWARD LENGTH=374		10.96	1	0.999	2	1	2	2	1	2	0	0	0	6Y(79.9663), 7C(57.0214), 9S(79.9663)
AT2G18470.1				633		Chr2:8005285-8007767 REVERSE LENGTH=633		10.58	1	0.999	5	0	5	80	0	80	0	0	0	10M(15.9949), 10S(79.9663), 11T(79.9663), 2M(15.9949), 3S(79.9663), 4S(79.9663), 4T(79.9663), 6S(79.9663), 7S(79.9663), 7T(79.9663), 8T(79.9663), 9M(15.9949)		AT2G18470.2, AT2G18470.3
AT2G18540.1				707		Chr2:8042382-8045008 REVERSE LENGTH=707		3.68	1	0.9985	3	0	3	3	0	3	0	0	0			AT2G18540.2
AT2G18630.1				393		Chr2:8081154-8082496 FORWARD LENGTH=393		8.14	1	0.999	3	1	3	15	10	15	0	0	0	15M(15.9949), 16M(15.9949), 1Y(79.9663), 3S(79.9663), 5S(79.9663)
AT2G18750.1				622		Chr2:8125827-8128363 FORWARD LENGTH=622		6.43	1	0.999	3	0	3	13	0	13	0	0	0	7S(79.9663)		AT2G18750.2, AT2G18750.3
AT2G18790.1				1172		Chr2:8140079-8144151 FORWARD LENGTH=1172		7.76	1	0.999	8	0	8	44	0	44	0	0	0	10M(15.9949), 11S(79.9663), 4Y(79.9663), 5S(79.9663), 5Y(79.9663), 6S(79.9663), 6T(79.9663), 7S(79.9663), 8S(79.9663), 9S(79.9663)		AT2G18790.2
AT2G18860.1				296		Chr2:8164358-8165650 FORWARD LENGTH=296		13.18	1	0.999	3	0	3	68	0	68	0	0	0	10S(79.9663), 10T(79.9663), 1T(79.9663), 4S(79.9663), 6S(79.9663), 8C(57.0214), 9S(79.9663)		AT2G18860.2, AT2G18860.3
AT2G18960.1				949		Chr2:8221858-8227268 FORWARD LENGTH=949		14.54	1	0.999	15	1	13	406	14	382	0	0	0	10T(79.9663), 11S(79.9663), 11Y(79.9663), 12T(79.9663), 1S(79.9663), 1T(79.9663), 3S(79.9663), 3T(79.9663), 5T(79.9663), 6T(79.9663), N-term(42.0106)
AT2G19000.1				125		Chr2:8241189-8241566 FORWARD LENGTH=125		16	1	0.999	2	2	2	3	3	3	0	0	0	3C(57.0214), 4C(57.0214), 5S(79.9663), 7C(57.0214), 8C(57.0214)
AT2G19090.1				814		Chr2:8265178-8267879 REVERSE LENGTH=814		2.95	1	0.999	3	3	3	12	12	12	0	0	0	11S(79.9663), 4T(79.9663), 5S(79.9663), 6S(79.9663)
AT2G19110.1				1172		Chr2:8279478-8286255 FORWARD LENGTH=1172		6.83	1	0.999	7	0	7	17	0	17	0	0	0	10C(57.0214), 10S(79.9663), 11C(57.0214), 11S(79.9663), 12C(57.0214), 14C(57.0214), 18C(57.0214), 22C(57.0214), 23C(57.0214), 2S(79.9663), 4S(79.9663), 5M(15.9949), 6M(15.9949), 6T(79.9663), 8M(15.9949), 8S(79.9663), 9C(57.0214), 9S(79.9663)		AT2G19110.2, AT2G19110.3
AT2G19260.1				631		Chr2:8357331-8359931 FORWARD LENGTH=631		3.8	1	0.999	2	0	2	2	0	2	0	0	0	4S(79.9663), 7C(57.0214)		AT2G19260.2
AT2G19330.1				380		Chr2:8372947-8374453 FORWARD LENGTH=380		11.84	1	0.999	4	4	4	36	36	36	0	0	0	11S(79.9663), 1S(79.9663), 1Y(79.9663), 3T(79.9663), 4M(15.9949), 4S(79.9663), 6S(79.9663), 7S(79.9663)
AT2G19385.1				275		Chr2:8387149-8388581 FORWARD LENGTH=275		8	1	0.999	5	5	5	71	71	71	0	0	0	10S(79.9663), 16S(79.9663), 17S(79.9663), 7T(79.9663), 8S(79.9663), 8T(79.9663), 9S(79.9663)
AT2G19390.1				1211		Chr2:8390136-8396477 REVERSE LENGTH=1211		3.22	1	0.999	5	0	4	28	0	19	0	0	0	2S(79.9663), 3S(79.9663), 5S(79.9663), 6S(79.9663)		AT2G19390.2
AT2G19400.1				527		Chr2:8399523-8402481 REVERSE LENGTH=527		16.51	1	0.999	10	10	10	78	78	78	0	0	0	11S(79.9663), 15S(79.9663), 16S(79.9663), 2S(79.9663), 3S(79.9663), 4S(79.9663), 5S(79.9663), 6T(79.9663), 8S(79.9663), 8T(79.9663), 9S(79.9663)
AT2G19460.1				116		Chr2:8431581-8431931 FORWARD LENGTH=116		34.48	1	0.999	4	0	4	25	0	25	0	0	0	12M(15.9949), 13M(15.9949), 1S(79.9663), 3S(79.9663), 6S(79.9663), 7S(79.9663), 8S(79.9663)		AT2G19460.2
AT2G19470.1				433		Chr2:8433851-8436295 REVERSE LENGTH=433		9.7	1	0.999	2	2	2	22	22	22	0	0	0	12Y(79.9663), 15S(79.9663), 4S(79.9663), 7S(79.9663)
AT2G19480.1				379		Chr2:8438601-8441040 FORWARD LENGTH=379		22.16	1	0.999	6	0	6	92	0	92	0	0	0	13S(79.9663), 19S(79.9663), 1S(79.9663), 4M(15.9949), 6S(79.9663), 7M(15.9949), 9M(15.9949), 9S(79.9663), N-term(42.0106)		AT2G19480.2, AT2G19480.3
AT2G19490.1				430		Chr2:8441732-8444006 FORWARD LENGTH=430		5.12	1	0.999	1	1	1	50	50	50	0	0	0	11T(79.9663), 13S(79.9663), 15S(79.9663)
AT2G19520.1				507		Chr2:8456006-8459235 FORWARD LENGTH=507		14	1	0.999	5	5	5	208	208	208	0	0	0	10S(79.9663), 11S(79.9663), 14S(79.9663), 14T(79.9663), 15T(79.9663), 17S(79.9663), 19T(79.9663), 1M(15.9949), 1T(79.9663), 20T(79.9663), 22S(79.9663), 2T(79.9663), 3S(79.9663), 4S(79.9663), 5S(79.9663), 7T(79.9663), 9S(79.9663), N-term(42.0106)
AT2G19600.1				592		Chr2:8479275-8483482 FORWARD LENGTH=592		3.55	1	0.999	3	3	3	23	23	23	0	0	0	6S(79.9663), 7M(15.9949), 8S(79.9663)
AT2G19710.1				937		Chr2:8506339-8509817 FORWARD LENGTH=937		19.21	1	0.999	14	14	14	205	205	205	0	0	0	10S(79.9663), 11S(79.9663), 15S(79.9663), 18T(79.9663), 1M(15.9949), 21S(79.9663), 2S(79.9663), 3S(79.9663), 3T(79.9663), 4S(79.9663), 4Y(79.9663), 5S(79.9663), 5T(79.9663), 6S(79.9663), 7S(79.9663), 8S(79.9663), 9S(79.9663)
AT2G19810.1				359		Chr2:8550419-8551498 FORWARD LENGTH=359		5.85	1	0.999	2	2	2	3	3	3	0	0	0	3S(79.9663), 6S(79.9663), 7C(57.0214), 8S(79.9663)
AT2G19900.1				581		Chr2:8592106-8595403 REVERSE LENGTH=581		5.16	1	0.999	4	0	4	13	0	13	0	0	0	1C(57.0214), 2M(15.9949), 3S(79.9663), 6M(15.9949), 7Y(79.9663), 8S(79.9663)		AT2G19900.2
AT2G19910.1				992		Chr2:8595820-8600757 REVERSE LENGTH=992		1.21	1	0.999	1	0	1	6	0	6	0	0	0	10S(79.9663), 6S(79.9663)		AT2G19910.2
AT2G19950.1				707		Chr2:8616341-8621219 REVERSE LENGTH=707		16.69	1	0.999	10	0	10	75	0	75	0	0	0	11S(79.9663), 14S(79.9663), 18S(79.9663), 1S(79.9663), 21S(79.9663), 2S(79.9663), 3S(79.9663), 4S(79.9663), 4T(79.9663), 5T(79.9663), 7S(79.9663), 9S(79.9663)		AT2G19950.2
AT2G20000.1				744		Chr2:8632324-8636900 REVERSE LENGTH=744		3.49	1	0.999	2	1	2	88	87	88	0	0	0	10M(15.9949), 10S(79.9663), 4S(79.9663)
AT2G20050.1				1094		Chr2:8649779-8654193 REVERSE LENGTH=1094		4.94	1	0.999	6	0	6	74	0	74	0	0	0	3S(79.9663), 4S(79.9663), 5S(79.9663), 8S(79.9663)		AT2G20050.2
AT2G20110.1				571		Chr2:8684496-8686870 FORWARD LENGTH=571		6.65	1	0.999	3	0	3	14	0	14	0	0	0	10M(15.9949), 11C(57.0214), 1M(15.9949), 3S(79.9663), 5T(79.9663), 6S(79.9663)		AT2G20110.2, AT2G20110.3
AT2G20140.1				443		Chr2:8692736-8694837 FORWARD LENGTH=443		6.32	1	0.9988	3	0	3	17	0	17	0	0	0			AT4G29040.1
AT2G20190.1				1439		Chr2:8711862-8718813 REVERSE LENGTH=1439		8.96	1	0.999	12	12	12	266	266	266	0	0	0	10S(79.9663), 10T(79.9663), 11S(79.9663), 12S(79.9663), 13S(79.9663), 16Y(79.9663), 1S(79.9663), 1Y(79.9663), 3S(79.9663), 4S(79.9663), 5S(79.9663), 8S(79.9663)
AT2G20230.1				270		Chr2:8725762-8727388 FORWARD LENGTH=270		10	1	0.999	2	2	2	22	22	22	0	0	0	2M(15.9949), 5S(79.9663), 6S(79.9663)
AT2G20260.1				145		Chr2:8736780-8737644 FORWARD LENGTH=145		26.21	1	0.999	2	1	2	172	147	172	0	0	0	11S(79.9663), 12S(79.9663), 14S(79.9663), 15S(79.9663), 16S(79.9663), 17T(79.9663), 4S(79.9663), 5T(79.9663), 9T(79.9663)
AT2G20280.1				371		Chr2:8740054-8742349 REVERSE LENGTH=371		18.87	1	0.999	7	7	7	26	26	26	0	0	0	13S(79.9663), 4S(79.9663), 6M(15.9949), 6T(79.9663)
AT2G20290.3				1467		Chr2:8743275-8752084 REVERSE LENGTH=1467		2.32	1	0.999	4	0	3	11	0	10	0	0	0	4S(79.9663), 5T(79.9663), 6T(79.9663)		AT2G20290.4
AT2G20300.1				744		Chr2:8756475-8759845 REVERSE LENGTH=744		7.66	1	0.999	5	5	5	34	34	34	0	0	0	10C(57.0214), 11T(79.9663), 12S(79.9663), 14C(57.0214), 15S(79.9663), 2S(79.9663), 3M(15.9949), 4S(79.9663), 5M(15.9949), 6M(15.9949), 6S(79.9663), 8S(79.9663)
AT2G20310.1				430		Chr2:8761328-8763083 REVERSE LENGTH=430		4.88	1	0.999	1	1	1	4	4	4	0	0	0	12S(79.9663), 13S(79.9663), N-term(42.0106)
AT2G20320.1				1029		Chr2:8767082-8772271 FORWARD LENGTH=1029		13.9	1	0.999	14	0	14	124	0	124	0	0	0	10T(79.9663), 11C(57.0214), 11S(79.9663), 11T(79.9663), 12T(79.9663), 13S(79.9663), 14C(57.0214), 16C(57.0214), 1C(57.0214), 1T(79.9663), 2T(79.9663), 3S(79.9663), 3T(79.9663), 4C(57.0214), 4S(79.9663), 5S(79.9663), 5Y(79.9663), 6M(15.9949), 6S(79.9663), 7S(79.9663), 7T(79.9663), 8S(79.9663), 8T(79.9663), 9S(79.9663)		AT2G20320.2
AT2G20330.1				648		Chr2:8772888-8775518 REVERSE LENGTH=648		5.71	1	0.999	3	3	3	55	55	55	0	0	0	4M(15.9949), 6S(79.9663)
AT2G20400.1				397		Chr2:8799624-8801621 FORWARD LENGTH=397		11.59	1	0.999	3	1	3	29	1	29	0	0	0	11S(79.9663), 1T(79.9663), 3S(79.9663), 4S(79.9663), 6S(79.9663), 9S(79.9663)
AT2G20420.1				421		Chr2:8805574-8807858 FORWARD LENGTH=421		14.49	1	0.999	8	8	8	79	79	79	0	0	0	3S(79.9663), 6S(79.9663)
AT2G20430.1				212		Chr2:8808667-8809781 REVERSE LENGTH=212		5.19	1	0.999	2	2	2	8	8	8	0	0	0	1S(79.9663), 2M(15.9949)
AT2G20470.1				569		Chr2:8826277-8829497 REVERSE LENGTH=569		7.73	1	0.999	3	0	2	26	0	22	0	0	0	11S(79.9663), 13S(79.9663), 16S(79.9663), 1Y(79.9663), 3S(79.9663), 5S(79.9663)		AT2G20470.2, AT2G20470.3
AT2G20560.1				337		Chr2:8848353-8849815 REVERSE LENGTH=337		16.91	1	0.9987	3	2	3	5	4	5	0	0	0
AT2G20580.1				891		Chr2:8859211-8864699 FORWARD LENGTH=891		8.31	1	0.999	8	4	8	144	63	144	0	0	0	3T(79.9663), 5M(15.9949), 5T(79.9663), 9T(79.9663)
AT2G20590.1				431		Chr2:8867243-8869166 REVERSE LENGTH=431		3.71	1	0.9987	2	0	2	9	0	9	0	0	0	3S(79.9663), 4T(79.9663), 5S(79.9663), N-term(42.0106)		AT2G20590.2, AT2G20590.3
AT2G20610.1				462		Chr2:8878150-8880298 REVERSE LENGTH=462		2.81	1	0.999	1	1	1	6	6	6	0	0	0	4T(79.9663), 6T(79.9663), 8S(79.9663)
AT2G20630.1				279		Chr2:8897826-8899648 REVERSE LENGTH=279		12.9	1	0.9989	5	0	4	73	0	29	0	0	0	4C(57.0214), 8T(79.9663)		AT2G20630.2
AT2G20760.1				338		Chr2:8943279-8945108 REVERSE LENGTH=338		23.96	1	0.999	7	7	7	197	197	197	0	0	0	14S(79.9663), 24T(79.9663), 3S(79.9663), 3T(79.9663), 4T(79.9663), 6T(79.9663), 8S(79.9663)
AT2G20790.1				613		Chr2:8950162-8952613 REVERSE LENGTH=613		6.53	1	0.999	2	0	2	4	0	4	0	0	0	10S(79.9663)		AT2G20790.4
AT2G20800.1				582		Chr2:8953252-8955699 REVERSE LENGTH=582		2.92	1	0.999	2	2	2	6	6	6	0	0	0
AT2G20840.1				282		Chr2:8971925-8974400 REVERSE LENGTH=282		9.22	1	0.999	3	3	3	10	10	10	0	0	0	10S(79.9663), 2S(79.9663), 3T(79.9663), 4M(15.9949)
AT2G20850.1				775		Chr2:8975670-8979182 REVERSE LENGTH=775		5.42	1	0.999	5	3	5	23	13	23	0	0	0	3S(79.9663), 4S(79.9663), 7S(79.9663), 8S(79.9663)
AT2G20900.1				509		Chr2:8989412-8992798 REVERSE LENGTH=509		12.77	1	0.999	8	0	8	123	0	123	0	0	0	15S(79.9663), 1M(15.9949), 6S(79.9663), 6T(79.9663), 7T(79.9663), 8Y(79.9663)		AT2G20900.2, AT2G20900.3, AT2G20900.4
AT2G20950.1				520		Chr2:9003295-9005354 FORWARD LENGTH=520		16.35	1	0.999	9	0	9	500	0	500	0	0	0	14T(79.9663), 15T(79.9663), 1S(79.9663), 1Y(79.9663), 2S(79.9663), 3S(79.9663), 3T(79.9663), 4S(79.9663), 5S(79.9663), 6M(15.9949), 6S(79.9663), 7S(79.9663), 7T(79.9663), 8S(79.9663), 9S(79.9663)		AT2G20950.4, AT2G20950.8
AT2G20960.1				748		Chr2:9007089-9009611 FORWARD LENGTH=748		24.87	1	0.999	18	0	18	529	0	529	0	0	0	10T(79.9663), 12S(79.9663), 18T(79.9663), 1S(79.9663), 1T(79.9663), 2T(79.9663), 3S(79.9663), 3T(79.9663), 4S(79.9663), 4T(79.9663), 4Y(79.9663), 5M(15.9949), 7M(15.9949), 7S(79.9663), 7T(79.9663), 8M(15.9949), 8S(79.9663), 8T(79.9663)		AT2G20960.2, AT2G20960.4
AT2G20990.1				541		Chr2:9014827-9017829 FORWARD LENGTH=541		9.24	1	0.999	5	0	5	18	0	18	0	0	0	8S(79.9663)		AT2G20990.2, AT2G20990.3
AT2G21060.1				201		Chr2:9036983-9037588 REVERSE LENGTH=201		15.42	1	0.999	3	3	3	66	66	66	0	0	0	10S(79.9663), 1S(79.9663), 2C(57.0214), 3S(79.9663), 8M(15.9949), 9S(79.9663), 9Y(79.9663), N-term(42.0106)
AT2G21130.1				174		Chr2:9055619-9056143 REVERSE LENGTH=174		16.67	1	0.999	4	1	4	208	1	208	0	0	0
AT2G21150.1				337		Chr2:9065397-9067921 FORWARD LENGTH=337		12.76	1	0.999	3	3	3	51	51	51	0	0	0	11S(79.9663), 20S(79.9663)
AT2G21170.1				315		Chr2:9071047-9073106 REVERSE LENGTH=315		5.4	1	0.999	2	0	2	14	0	14	0	0	0			AT2G21170.2, AT2G21170.3
AT2G21230.1				519		Chr2:9093920-9096059 REVERSE LENGTH=519		15.41	1	0.999	7	0	7	207	0	207	0	0	0	11S(79.9663), 1S(79.9663), 3S(79.9663), 4M(15.9949), 5S(79.9663), 6S(79.9663), 7C(57.0214), 7S(79.9663), 8S(79.9663), 9M(15.9949)		AT2G21230.2, AT2G21230.3, AT2G21230.4
AT2G21270.1				319		Chr2:9108126-9110012 FORWARD LENGTH=319		8.78	1	0.999	3	0	3	7	0	7	0	0	0	16S(79.9663), 17S(79.9663), 18S(79.9663), 5S(79.9663)		AT2G21270.2, AT2G21270.3, AT2G21270.4, AT2G21270.5
AT2G21300.1				862		Chr2:9114396-9118292 REVERSE LENGTH=862		7.54	1	0.999	4	0	4	132	0	132	0	0	0	14T(79.9663), 1S(79.9663), 3T(79.9663), 4M(15.9949), 5T(79.9663), 8S(79.9663), 9T(79.9663)		AT2G21300.2, AT2G21300.3, AT2G21300.4, AT2G21300.5
AT2G21380.1				1058		Chr2:9141833-9148883 FORWARD LENGTH=1058		1.98	1	0.999	2	0	2	22	0	22	0	0	0	3S(79.9663), 6S(79.9663)		AT2G21380.2
AT2G21390.1				1218		Chr2:9152428-9156577 FORWARD LENGTH=1218		8.54	1	0.999	11	3	3	183	22	22	0	0	0	10M(15.9949), 3S(79.9663), 4S(79.9663), 9M(15.9949), 9S(79.9663)
AT2G21440.1				1003		Chr2:9173712-9179065 REVERSE LENGTH=1003		9.77	1	0.999	8	8	8	61	61	61	0	0	0	10T(79.9663), 11S(79.9663), 11T(79.9663), 12S(79.9663), 13C(57.0214), 13S(79.9663), 15S(79.9663), 19T(79.9663), 29S(79.9663), 7T(79.9663)
AT2G21450.2				823		Chr2:9179622-9182785 REVERSE LENGTH=823		2.67	1	0.999	2	2	2	5	5	5	0	0	0	17S(79.9663), 9S(79.9663)
AT2G21470.1				625		Chr2:9198752-9202136 FORWARD LENGTH=625		8.8	1	0.999	6	0	6	67	0	67	0	0	0	13M(15.9949), 14M(15.9949), 19M(15.9949), 20M(15.9949), 21M(15.9949), 2T(79.9663), 3S(79.9663), 3T(79.9663), 7S(79.9663), 8S(79.9663), 9S(79.9663)		AT2G21470.2, AT2G21470.3
AT2G21490.1				185		Chr2:9206209-9207040 REVERSE LENGTH=185		26.49	1	0.999	6	6	6	50	50	50	0	0	0	11T(79.9663), 3S(79.9663), 6T(79.9663), 7T(79.9663), 9T(79.9663), N-term(42.0106)
AT2G21500.1				421		Chr2:9207965-9209575 REVERSE LENGTH=421		5.7	1	0.999	2	0	2	34	0	34	0	0	0	10Y(79.9663), 12S(79.9663), 4S(79.9663)		AT2G21500.2
AT2G21530.1				209		Chr2:9219372-9220464 FORWARD LENGTH=209		13.88	1	0.999	2	2	2	23	23	23	0	0	0	2S(79.9663)
AT2G21540.1				548		Chr2:9220831-9223737 REVERSE LENGTH=548		5.84	1	0.999	3	0	3	4	0	4	0	0	0	10S(79.9663), 3T(79.9663), 4S(79.9663), N-term(42.0106)		AT2G21540.2, AT2G21540.3, AT2G21540.4, AT2G21540.5, AT2G21540.6
AT2G21620.1				187		Chr2:9248749-9249986 FORWARD LENGTH=187		6.42	1	0.999	1	0	1	46	0	46	0	0	0	6S(79.9663)		AT2G21620.2
AT2G21660.1				176		Chr2:9265477-9266316 REVERSE LENGTH=176		59.66	1	0.999	11	4	11	507	130	507	0	0	0	13S(79.9663), 13Y(79.9663), 14S(79.9663), 14Y(79.9663), 15S(79.9663), 16Y(79.9663), 17S(79.9663), 18S(79.9663), 1S(79.9663), 2M(15.9949), 30S(79.9663), 3T(79.9663), 6M(15.9949), 6Y(79.9663), 7S(79.9663), 7Y(79.9663), 8S(79.9663), 9M(15.9949), 9S(79.9663)
AT2G21800.1				546		Chr2:9298196-9301745 FORWARD LENGTH=546		12.27	1	0.999	4	0	4	19	0	19	0	0	0	10S(79.9663), 14T(79.9663), 17M(15.9949), 3S(79.9663), 5S(79.9663), 6S(79.9663), 7S(79.9663), N-term(42.0106)		AT2G21800.2, AT2G21800.3
AT2G21820.1				78		Chr2:9302983-9303219 REVERSE LENGTH=78		55.13	1	0.999	6	6	6	27	27	27	0	0	0	1S(79.9663), 3T(79.9663), 4T(79.9663), 7S(79.9663)
AT2G21870.1				240		Chr2:9320456-9322618 REVERSE LENGTH=240		23.75	1	0.999	7	2	7	139	73	139	0	0	0	10M(15.9949), 3M(15.9949), 5M(15.9949), 7M(15.9949), 9M(15.9949)
AT2G21880.1				212		Chr2:9324899-9326170 REVERSE LENGTH=212		12.26	1	0.999	2	0	2	28	0	28	0	0	0	3S(79.9663), 3Y(79.9663), 6S(79.9663)		AT2G21880.2, AT2G21880.3, AT2G21880.4
AT2G21960.1				332		Chr2:9354990-9356958 FORWARD LENGTH=332		5.12	1	0.999	2	2	2	15	15	15	0	0	0
AT2G22090.1				343		Chr2:9388571-9390450 REVERSE LENGTH=343		12.24	1	0.999	4	1	4	19	13	19	0	0	0	3S(79.9663), 7S(79.9663), 8S(79.9663)
AT2G22125.1				2150		Chr2:9406793-9414223 FORWARD LENGTH=2150		2.09	1	0.999	4	4	4	321	321	321	0	0	0	12S(79.9663), 13T(79.9663), 1M(15.9949), 3C(57.0214), 3S(79.9663), 4M(15.9949), 4S(79.9663), 4T(79.9663), 6M(15.9949), 8T(79.9663), 9S(79.9663)
AT2G22180.1				291		Chr2:9428969-9429844 FORWARD LENGTH=291		4.47	1	0.999	1	1	1	6	6	6	0	0	0	4Y(79.9663), 6T(79.9663)
AT2G22300.1				1032		Chr2:9471599-9476472 FORWARD LENGTH=1032		12.89	1	0.999	12	0	12	368	0	368	0	0	0	12S(79.9663), 17S(79.9663), 1S(79.9663), 1T(79.9663), 2M(15.9949), 2S(79.9663), 3S(79.9663), 3T(79.9663), 4S(79.9663), 4T(79.9663), 5S(79.9663), 6S(79.9663), 7M(15.9949), 8S(79.9663)		AT2G22300.2, AT2G22300.3
AT2G22400.1				808		Chr2:9504823-9508788 REVERSE LENGTH=808		11.26	1	0.999	7	7	7	161	161	161	0	0	0	10S(79.9663), 13S(79.9663), 15S(79.9663), 16S(79.9663), 16T(79.9663), 19M(15.9949), 1S(79.9663), 2T(79.9663), 4S(79.9663), 5S(79.9663), 5T(79.9663), 6S(79.9663), 8S(79.9663), 8T(79.9663), 9S(79.9663)
AT2G22475.1				299		Chr2:9541523-9544778 FORWARD LENGTH=299		32.11	1	0.999	7	0	7	151	0	151	0	0	0	10S(79.9663), 11S(79.9663), 13T(79.9663), 14M(15.9949), 15S(79.9663), 17S(79.9663), 1S(79.9663), 2S(79.9663), 3S(79.9663), 4S(79.9663), 5S(79.9663), 5T(79.9663), 6S(79.9663), 8T(79.9663), 9S(79.9663), N-term(42.0106)		AT2G22475.2
AT2G22490.1				361		Chr2:9554157-9555873 REVERSE LENGTH=361		6.93	1	0.999	1	0	1	9	0	9	0	0	0	11S(79.9663), 12S(79.9663), 5C(57.0214), 8S(79.9663), 9S(79.9663)		AT2G22490.2
AT2G22560.1				947		Chr2:9585892-9588838 FORWARD LENGTH=947		15.52	1	0.999	17	17	17	103	103	103	0	0	0	10S(79.9663), 12S(79.9663), 15S(79.9663), 1S(79.9663), 1T(79.9663), 3S(79.9663), 4S(79.9663), 5S(79.9663), 6S(79.9663), 8S(79.9663), 9S(79.9663), 9T(79.9663)
AT2G22610.1				1083		Chr2:9599550-9604626 FORWARD LENGTH=1083		2.59	1	0.999	2	0	2	11	0	11	0	0	0	11S(79.9663), 1C(57.0214), 4C(57.0214), 9T(79.9663)		AT2G22610.2, AT2G22610.3
AT2G22660.2				819		Chr2:9627737-9630840 FORWARD LENGTH=819		7.2	1	0.999	3	2	3	6	5	6	0	0	0	10S(79.9663), 11C(57.0214), 12C(57.0214), 12S(79.9663), 13C(57.0214), 13S(79.9663), 15C(57.0214), 16C(57.0214), 16M(15.9949), 18M(15.9949), 19M(15.9949), 5C(57.0214), 7C(57.0214), 8C(57.0214), 9C(57.0214)
AT2G22670.1				321		Chr2:9637136-9638459 FORWARD LENGTH=321		8.1	1	0.999	3	0	3	42	0	42	0	0	0	11T(79.9663), 6S(79.9663), 8S(79.9663)		AT2G22670.2, AT2G22670.3, AT2G22670.4, AT2G22670.5
AT2G22720.2				672		Chr2:9657344-9660532 FORWARD LENGTH=672		7.44	1	0.999	4	0	4	6	0	6	0	0	0	1S(79.9663), 3M(15.9949), 3S(79.9663), 5S(79.9663), 7S(79.9663), 9M(15.9949)		AT2G22720.3, AT2G22720.4, AT2G22720.5, AT2G22720.6
AT2G22795.1				734		Chr2:9697380-9699584 REVERSE LENGTH=734		4.22	1	0.999	2	0	2	4	0	4	0	0	0	4S(79.9663), 5S(79.9663), 6S(79.9663)		AT2G22795.2, AT2G22795.3
AT2G22840.1				530		Chr2:9728841-9731141 FORWARD LENGTH=530		5.47	1	0.999	2	2	2	7	7	7	0	0	0	10S(79.9663), 3T(79.9663), 6M(15.9949), 8S(79.9663), 9S(79.9663)
AT2G22900.1				449		Chr2:9744359-9746193 REVERSE LENGTH=449		3.79	1	0.999	1	1	1	25	25	25	0	0	0	10Y(79.9663), 12S(79.9663), 13S(79.9663), 15M(15.9949), 2S(79.9663), 5T(79.9663), 6S(79.9663), N-term(42.0106)
AT2G22950.1				1015		Chr2:9766127-9769766 FORWARD LENGTH=1015		6.7	1	0.999	9	3	9	76	3	76	0	0	0	1S(79.9663), 2M(15.9949), 3C(57.0214), 4S(79.9663), 6C(57.0214), 6S(79.9663)
AT2G22990.1				433		Chr2:9786393-9789925 FORWARD LENGTH=433		3.23	1	0.9966	2	0	2	6	0	6	0	0	0			AT2G22990.2, AT2G22990.3, AT2G22990.4, AT2G22990.5, AT2G22990.6
AT2G23110.1				92		Chr2:9840552-9840830 FORWARD LENGTH=92		34.78	1	0.999	3	0	3	8	0	8	0	0	0			AT2G23110.2
AT2G23140.1				829		Chr2:9845696-9849105 REVERSE LENGTH=829		12.18	1	0.999	9	0	9	404	0	404	0	0	0	10S(79.9663), 11S(79.9663), 14T(79.9663), 16Y(79.9663), 1S(79.9663), 21S(79.9663), 3S(79.9663), 5T(79.9663), 6S(79.9663), 7S(79.9663), 7T(79.9663), 8S(79.9663), 9S(79.9663)		AT2G23140.2, AT2G23140.3, AT2G23140.4, AT2G23140.5
AT2G23170.1				595		Chr2:9864125-9866502 REVERSE LENGTH=595		1.68	1	0.9988	1	1	1	3	3	3	0	0	0	6S(79.9663)
AT2G23200.1				834		Chr2:9879351-9881855 FORWARD LENGTH=834		5.76	1	0.999	3	3	3	71	71	71	0	0	0	12S(79.9663), 15S(79.9663), 3S(79.9663), 4S(79.9663), 4T(79.9663), 6S(79.9663), 7S(79.9663), 8T(79.9663)
AT2G23240.1				85		Chr2:9895995-9896325 REVERSE LENGTH=85		34.12	1	0.9989	2	0	2	2	0	2	0	0	0	12C(57.0214), 13C(57.0214), 1C(57.0214), 3C(57.0214), 5S(79.9663), 7C(57.0214), 7S(79.9663), N-term(42.0106)		AT2G23240.2
AT2G23340.1				176		Chr2:9938186-9938716 FORWARD LENGTH=176		11.93	1	0.999	1	1	1	9	9	9	0	0	0	12S(79.9663), 19C(57.0214)
AT2G23350.1				662		Chr2:9943209-9946041 FORWARD LENGTH=662		10.42	1	0.999	6	6	6	30	30	30	0	0	0	10S(79.9663), 4S(79.9663), 5S(79.9663), 6S(79.9663), 7S(79.9663), 8S(79.9663)
AT2G23360.1				898		Chr2:9949420-9952727 FORWARD LENGTH=898		11.58	1	0.999	10	10	10	106	106	106	0	0	0	13S(79.9663), 14S(79.9663), 1S(79.9663), 2M(15.9949), 3S(79.9663), 4S(79.9663), 4T(79.9663), 5S(79.9663), 7M(15.9949), 7S(79.9663), 8S(79.9663), 9M(15.9949), 9T(79.9663)
AT2G23380.1				902		Chr2:9955570-9960117 FORWARD LENGTH=902		7.87	1	0.999	5	0	5	11	0	11	0	0	0	10S(79.9663), 1C(57.0214), 3S(79.9663), 5M(15.9949), 5S(79.9663), 6S(79.9663), 6T(79.9663), 8T(79.9663)		AT2G23380.2
AT2G23460.1				888		Chr2:9995699-9998945 FORWARD LENGTH=888		1.8	1	0.999	1	1	1	12	12	12	0	0	0	15S(79.9663), 6S(79.9663)
AT2G23520.1				895		Chr2:10014256-10016943 REVERSE LENGTH=895		15.75	1	0.999	13	13	13	204	204	204	0	0	0	10S(79.9663), 12S(79.9663), 13S(79.9663), 14S(79.9663), 16Y(79.9663), 2S(79.9663), 3S(79.9663), 4S(79.9663), 5M(15.9949), 5S(79.9663), 6M(15.9949), 6S(79.9663), 7S(79.9663), 8M(15.9949)
AT2G23530.1				552		Chr2:10020652-10022804 REVERSE LENGTH=552		13.04	1	0.999	8	8	8	12	12	12	0	0	0	10S(79.9663), 3S(79.9663), 4S(79.9663), 6C(57.0214), 6T(79.9663), 8S(79.9663), 8T(79.9663), 9S(79.9663)
AT2G23550.1				265		Chr2:10027813-10028767 REVERSE LENGTH=265		8.68	1	0.999	2	0	2	19	0	19	0	0	0	1S(79.9663)		AT2G23550.2, AT2G23550.4
AT2G23600.2				278		Chr2:10042325-10043686 REVERSE LENGTH=278		10.43	1	0.999	3	0	3	27	0	27	0	0	0	4M(15.9949), 5S(79.9663)
AT2G23640.1				206		Chr2:10057554-10059042 FORWARD LENGTH=206		10.19	1	0.9988	2	2	2	2	2	2	0	0	0	5T(79.9663), N-term(42.0106)
AT2G23670.1				167		Chr2:10063307-10063810 REVERSE LENGTH=167		6.59	1	0.999	2	2	2	20	20	20	0	0	0
AT2G23700.1				707		Chr2:10076624-10079849 REVERSE LENGTH=707		6.65	1	0.9986	5	5	5	35	35	35	0	0	0	1C(57.0214), 3S(79.9663), 4S(79.9663), 5S(79.9663), 6T(79.9663)
AT2G23740.1				1375		Chr2:10098213-10103229 FORWARD LENGTH=1375		3.71	1	0.999	4	0	4	90	0	90	0	0	0	10S(79.9663), 13S(79.9663), 19S(79.9663), 1S(79.9663), 4T(79.9663), 6S(79.9663), 8T(79.9663)		AT2G23740.2, AT2G23740.3, AT2G23740.4, AT2G23740.5, AT2G23740.6
AT2G23770.1				612		Chr2:10120242-10122080 REVERSE LENGTH=612		4.25	1	0.999	2	2	2	45	45	45	0	0	0	12S(79.9663), 14M(15.9949), 3T(79.9663), 7T(79.9663)
AT2G23810.1				273		Chr2:10135859-10137352 REVERSE LENGTH=273		4.4	1	0.999	1	1	1	7	7	7	0	0	0	3S(79.9663), 4Y(79.9663), 5S(79.9663)
AT2G23820.1				245		Chr2:10140595-10142552 FORWARD LENGTH=245		9.39	1	0.999	2	0	2	3	0	3	0	0	0	10S(79.9663), 9C(57.0214)		AT2G23820.2
AT2G24050.1				747		Chr2:10225500-10228456 REVERSE LENGTH=747		11.38	1	0.999	9	9	9	50	50	50	0	0	0	2M(15.9949), 3S(79.9663), 4S(79.9663), 6S(79.9663), 9M(15.9949)
AT2G24070.1				609		Chr2:10231822-10233986 REVERSE LENGTH=609		4.27	1	0.9985	3	0	3	6	0	6	0	0	0	10S(79.9663), 14T(79.9663), 15S(79.9663), 2S(79.9663), 3S(79.9663), 4M(15.9949)		AT2G24070.2, AT2G24070.3
AT2G24180.1				503		Chr2:10281890-10283589 FORWARD LENGTH=503		3.58	1	0.999	2	2	2	13	13	13	0	0	0
AT2G24200.1				520		Chr2:10287017-10289450 REVERSE LENGTH=520		9.81	1	0.999	5	0	5	40	0	40	0	0	0	10M(15.9949), 5C(57.0214), 6M(15.9949), 6S(79.9663), 9T(79.9663)		AT2G24200.2, AT2G24200.3
AT2G24270.1				496		Chr2:10327325-10329601 REVERSE LENGTH=496		8.47	1	0.9988	5	0	5	20	0	20	0	0	0	1S(79.9663), 4S(79.9663), 5M(15.9949)		AT2G24270.2, AT2G24270.3, AT2G24270.4
AT2G24310.1				322		Chr2:10344361-10345329 FORWARD LENGTH=322		18.01	1	0.999	4	4	4	37	37	37	0	0	0	10S(79.9663), 14S(79.9663), 4S(79.9663), 5T(79.9663), 6S(79.9663), 7S(79.9663), 8S(79.9663)
AT2G24330.1				408		Chr2:10347340-10349566 REVERSE LENGTH=408		8.09	1	0.999	2	1	2	92	90	92	0	0	0	12S(79.9663), 16S(79.9663), 19S(79.9663), 21T(79.9663), 3S(79.9663), 6T(79.9663)
AT2G24350.1				537		Chr2:10361239-10364223 FORWARD LENGTH=537		3.54	1	0.999	1	0	1	20	0	20	0	0	0	3S(79.9663), 6S(79.9663)		AT2G24350.2
AT2G24360.1				411		Chr2:10364742-10366075 REVERSE LENGTH=411		3.89	1	0.999	1	0	1	7	0	7	0	0	0	12T(79.9663), 5T(79.9663), 8M(15.9949), 9T(79.9663)		AT4G31170.1, AT4G31170.10, AT4G31170.2, AT4G31170.3, AT4G31170.4, AT4G31170.5, AT4G31170.6, AT4G31170.7, AT4G31170.8, AT4G31170.9
AT2G24370.1				788		Chr2:10369979-10373063 REVERSE LENGTH=788		7.23	1	0.999	7	7	7	47	47	47	0	0	0	11S(79.9663), 15M(15.9949), 1S(79.9663), 2S(79.9663), 3S(79.9663), 4M(15.9949), 5M(15.9949), 5S(79.9663), 6S(79.9663), 7S(79.9663), 8S(79.9663), 9C(57.0214)
AT2G24420.1				440		Chr2:10380147-10382624 FORWARD LENGTH=440		9.55	1	0.999	5	0	5	43	0	43	0	0	0	6M(15.9949)		AT2G24420.2
AT2G24440.1				183		Chr2:10391124-10392492 FORWARD LENGTH=183		5.46	1	0.999	2	2	2	25	25	25	0	0	0	2M(15.9949), 6S(79.9663)
AT2G24530.1				407		Chr2:10422597-10423820 FORWARD LENGTH=407		10.07	1	0.999	3	0	3	9	0	9	0	0	0	3T(79.9663), 4S(79.9663), 7S(79.9663)		AT2G24530.2
AT2G24570.1				321		Chr2:10437676-10439222 REVERSE LENGTH=321		10.28	1	0.999	3	3	3	13	13	13	0	0	0	3S(79.9663), 4S(79.9663), 9S(79.9663)
AT2G24580.1				416		Chr2:10444928-10446178 REVERSE LENGTH=416		5.05	1	0.999	2	2	2	2	2	2	0	0	0	11C(57.0214), 4S(79.9663)
AT2G24590.1				196		Chr2:10449837-10450860 FORWARD LENGTH=196		18.88	1	0.999	4	2	4	453	421	453	0	0	0	1C(57.0214), 2Y(79.9663), 3S(79.9663), 4C(57.0214), 5S(79.9663), 7S(79.9663)
AT2G24630.1				690		Chr2:10471558-10473984 REVERSE LENGTH=690		4.78	1	0.999	3	0	3	34	0	34	0	0	0	1S(79.9663), 2S(79.9663), 3S(79.9663), 5S(79.9663)		AT2G24630.2
AT2G24640.1				672		Chr2:10475613-10479341 REVERSE LENGTH=672		7.59	1	0.999	3	0	3	8	0	8	0	0	0	15S(79.9663), 17T(79.9663), 19M(15.9949), 3S(79.9663), 5S(79.9663), 7S(79.9663)		AT2G24640.2
AT2G24790.1				294		Chr2:10566959-10567946 FORWARD LENGTH=294		7.14	1	0.999	1	0	1	6	0	6	0	0	0	4T(79.9663), 9S(79.9663)		AT2G24790.2
AT2G24940.1				100		Chr2:10609447-10609749 FORWARD LENGTH=100		18	1	0.999	2	2	2	73	73	73	0	0	0	1M(15.9949), 6S(79.9663), 9S(79.9663)
AT2G25070.1				355		Chr2:10663517-10665366 REVERSE LENGTH=355		21.41	1	0.999	7	0	7	100	0	100	0	0	0	17S(79.9663), 22S(79.9663), 23S(79.9663), 24S(79.9663), 6S(79.9663), N-term(42.0106)		AT2G25070.2
AT2G25140.1				964		Chr2:10697877-10701998 REVERSE LENGTH=964		1.97	1	0.999	2	2	2	2	2	2	0	0	0
AT2G25170.1				1384		Chr2:10714411-10723763 FORWARD LENGTH=1384		8.24	1	0.999	10	0	10	141	0	141	0	0	0	10S(79.9663), 12S(79.9663), 15M(15.9949), 1S(79.9663), 5S(79.9663), 6S(79.9663), 6T(79.9663), 7S(79.9663), 9S(79.9663)		AT2G25170.2, AT2G25170.3, AT2G25170.4
AT2G25190.1				240		Chr2:10734187-10735426 FORWARD LENGTH=240		13.75	1	0.999	5	5	5	274	274	274	0	0	0	10S(79.9663), 11S(79.9663), 12S(79.9663), 13S(79.9663), 13T(79.9663), 14S(79.9663), 15T(79.9663), 1S(79.9663), 3S(79.9663), 5S(79.9663), 6S(79.9663), 7S(79.9663), 8S(79.9663), 9S(79.9663)
AT2G25270.1				545		Chr2:10759779-10762358 FORWARD LENGTH=545		2.75	1	0.999	4	4	4	64	64	64	0	0	0	10S(79.9663), 7S(79.9663), 8S(79.9663), 9S(79.9663)
AT2G25290.1				745		Chr2:10766192-10768517 REVERSE LENGTH=745		13.42	1	0.999	12	0	12	128	0	128	0	0	0	10S(79.9663), 10T(79.9663), 12S(79.9663), 15S(79.9663), 17S(79.9663), 1S(79.9663), 20T(79.9663), 2M(15.9949), 2S(79.9663), 3S(79.9663), 4M(15.9949), 4S(79.9663), 5S(79.9663), 5T(79.9663), 6T(79.9663), 7M(15.9949)		AT2G25290.2, AT2G25290.3, AT2G25290.4
AT2G25320.1				1673		Chr2:10781951-10788065 REVERSE LENGTH=1673		2.27	1	0.999	4	0	4	20	0	20	0	0	0	12S(79.9663), 5S(79.9663), 7T(79.9663)		AT2G25320.3
AT2G25430.1				653		Chr2:10822716-10824677 FORWARD LENGTH=653		15.77	1	0.999	15	12	15	1271	1179	1271	0	0	0	10M(15.9949), 10T(79.9663), 11S(79.9663), 12S(79.9663), 13S(79.9663), 15S(79.9663), 1S(79.9663), 2S(79.9663), 2Y(79.9663), 3S(79.9663), 4S(79.9663), 4T(79.9663), 4Y(79.9663), 5M(15.9949), 5S(79.9663), 7M(15.9949), 7S(79.9663), 8M(15.9949), 8S(79.9663), 8T(79.9663), 9M(15.9949)
AT2G25450.1				359		Chr2:10830286-10831563 REVERSE LENGTH=359		16.16	1	0.999	8	8	8	217	217	217	0	0	0	10Y(79.9663), 3T(79.9663), 4S(79.9663), 4T(79.9663), 5T(79.9663), 6S(79.9663), 7S(79.9663), 8S(79.9663), 8T(79.9663), 9S(79.9663)
AT2G25480.1				403		Chr2:10843449-10845343 FORWARD LENGTH=403		12.16	1	0.999	4	1	4	92	27	92	0	0	0	11T(79.9663), 3S(79.9663), 5S(79.9663), 6T(79.9663), 7S(79.9663)
AT2G25480.2				404		Chr2:10843449-10845343 FORWARD LENGTH=404		12.38	1	0.999	4	1	1	71	6	6	0	0	0	6T(79.9663), 7S(79.9663)
AT2G25520.1				347		Chr2:10860950-10861993 FORWARD LENGTH=347		6.05	1	0.999	3	3	3	33	33	33	0	0	0	4S(79.9663), 5S(79.9663)
AT2G25540.1				1058		Chr2:10867070-10872077 REVERSE LENGTH=1058		3.88	1	0.999	3	2	2	6	5	5	0	0	0	16M(15.9949), 5S(79.9663), 7T(79.9663)
AT2G25560.1				656		Chr2:10881790-10883760 FORWARD LENGTH=656		4.42	1	0.999	3	3	3	7	7	7	0	0	0	10T(79.9663), 13S(79.9663), 13T(79.9663), 6C(57.0214), 7C(57.0214), 9T(79.9663)
AT2G25600.1				888		Chr2:10894603-10898369 FORWARD LENGTH=888		2.82	1	0.999	3	3	3	16	16	16	0	0	0	10S(79.9663), 13S(79.9663), 3T(79.9663), 4M(15.9949), 5S(79.9663), 8S(79.9663)
AT2G25620.1				392		Chr2:10903154-10904978 REVERSE LENGTH=392		4.59	1	0.998	2	0	2	66	0	66	0	0	0	1S(79.9663), 3S(79.9663)		AT2G25620.2
AT2G25630.1				489		Chr2:10908360-10909880 FORWARD LENGTH=489		2.04	1	0.999	1	0	1	5	0	5	0	0	0			AT2G44450.1, AT2G44450.2
AT2G25640.1				745		Chr2:10910836-10913908 FORWARD LENGTH=745		8.59	1	0.999	5	0	5	22	0	22	0	0	0	10S(79.9663), 17S(79.9663), 3S(79.9663), 5S(79.9663), 8C(57.0214)		AT2G25640.2
AT2G25650.1				386		Chr2:10914765-10916006 FORWARD LENGTH=386		30.05	1	0.999	10	9	10	134	130	134	0	0	0	11M(15.9949), 12M(15.9949), 13M(15.9949), 13S(79.9663), 13T(79.9663), 14M(15.9949), 16T(79.9663), 18S(79.9663), 18T(79.9663), 22S(79.9663), 4S(79.9663), 5S(79.9663), 6S(79.9663), 7C(57.0214), 7S(79.9663), 8S(79.9663), 9S(79.9663)
AT2G25670.1				318		Chr2:10929062-10930619 REVERSE LENGTH=318		27.36	1	0.999	5	0	5	41	0	41	0	0	0	20S(79.9663), 23T(79.9663), 27S(79.9663), 2S(79.9663), 5S(79.9663), 7S(79.9663), 9S(79.9663)		AT2G25670.2
AT2G25720.1				117		Chr2:10955664-10956017 REVERSE LENGTH=117		22.22	1	0.999	2	2	2	36	36	36	0	0	0	1T(79.9663), 6S(79.9663)
AT2G25730.2				2487		Chr2:10956751-10972729 REVERSE LENGTH=2487		4.02	1	0.999	8	0	8	74	0	74	0	0	0	10C(57.0214), 11S(79.9663), 17C(57.0214), 3S(79.9663), 3T(79.9663), 4S(79.9663), 6S(79.9663), 6Y(79.9663), 7S(79.9663), 7T(79.9663), 8T(79.9663)		AT2G25730.3, AT2G25730.4
AT2G25740.1				547		Chr2:10980175-10983632 FORWARD LENGTH=547		9.69	1	0.999	3	0	3	11	0	11	0	0	0	10S(79.9663), 18S(79.9663), 19S(79.9663), 23T(79.9663), 26S(79.9663), 2M(15.9949), 4C(57.0214), 6S(79.9663), 7S(79.9663)		AT2G25740.2
AT2G25800.1				987		Chr2:11006138-11009728 REVERSE LENGTH=987		6.18	1	0.999	7	6	7	294	275	294	0	0	0	10S(79.9663), 11S(79.9663), 12T(79.9663), 13S(79.9663), 13T(79.9663), 2S(79.9663), 3S(79.9663), 3T(79.9663), 7S(79.9663), 8S(79.9663)
AT2G25920.1				280		Chr2:11054425-11055916 REVERSE LENGTH=280		6.43	1	0.999	1	1	1	32	32	32	0	0	0	10M(15.9949), 11S(79.9663), 14S(79.9663), 7Y(79.9663), 8S(79.9663)
AT2G25930.1				695		Chr2:11059459-11063178 FORWARD LENGTH=695		13.81	1	0.999	7	7	7	70	70	70	0	0	0	10S(79.9663), 14T(79.9663), 16S(79.9663), 18S(79.9663), 1S(79.9663), 22S(79.9663), 24S(79.9663), 3S(79.9663), 4S(79.9663), 4T(79.9663), 6S(79.9663), 7S(79.9663)
AT2G25950.1				204		Chr2:11068735-11070524 FORWARD LENGTH=204		12.75	1	0.999	2	1	2	9	3	9	0	0	0	10S(79.9663), 11S(79.9663), 7S(79.9663), 9S(79.9663)
AT2G25970.1				632		Chr2:11071844-11075604 REVERSE LENGTH=632		11.87	1	0.999	7	7	7	175	175	175	0	0	0	10S(79.9663), 10T(79.9663), 11S(79.9663), 11Y(79.9663), 12S(79.9663), 2M(15.9949), 4S(79.9663), 5T(79.9663), 6Y(79.9663), 7S(79.9663), 7T(79.9663), 8C(57.0214), 8S(79.9663), N-term(42.0106)
AT2G25980.1				449		Chr2:11077718-11079642 REVERSE LENGTH=449		9.13	1	0.999	3	2	3	18	11	18	0	0	0	5M(15.9949)
AT2G26040.1				190		Chr2:11094832-11095404 REVERSE LENGTH=190		4.74	1	0.9989	1	1	1	11	11	11	0	0	0
AT2G26080.1				1044		Chr2:11109330-11113786 REVERSE LENGTH=1044		4.6	1	0.999	6	2	2	85	9	9	0	0	0
AT2G26110.1				309		Chr2:11120869-11121798 FORWARD LENGTH=309		9.39	1	0.9988	4	4	4	87	87	87	0	0	0	1S(79.9663), 3S(79.9663), 4M(15.9949)
AT2G26180.1				416		Chr2:11143433-11144982 REVERSE LENGTH=416		6.97	1	0.999	3	3	3	7	7	7	0	0	0	1S(79.9663), 3S(79.9663), 6T(79.9663)
AT2G26190.1				532		Chr2:11147901-11150082 REVERSE LENGTH=532		6.58	1	0.999	4	0	4	40	0	40	0	0	0	13S(79.9663), 1T(79.9663), 3S(79.9663), 8S(79.9663)		AT2G26190.2, AT2G26190.3
AT2G26210.2				167		Chr2:11157723-11159016 FORWARD LENGTH=167		19.16	1	0.999	3	0	3	14	0	14	0	0	0	1S(79.9663), 9T(79.9663)		AT2G26210.3
AT2G26250.1				550		Chr2:11170799-11173059 REVERSE LENGTH=550		8.55	1	0.999	4	4	4	13	13	13	0	0	0	3T(79.9663), 6S(79.9663)
AT2G26280.1				567		Chr2:11188143-11190579 REVERSE LENGTH=567		12.35	1	0.999	5	0	5	98	0	98	0	0	0	11S(79.9663), 14S(79.9663), 1S(79.9663), 3S(79.9663), 4S(79.9663), 5S(79.9663), 6S(79.9663), 6T(79.9663), 7S(79.9663), 8M(15.9949), 8S(79.9663)		AT2G26280.2, AT2G26280.3, AT2G26280.4, AT2G26280.5, AT2G26280.6, AT2G26280.7
AT2G26350.1				381		Chr2:11217767-11220415 REVERSE LENGTH=381		4.2	1	0.9988	1	0	1	2	0	2	0	0	0	10S(79.9663), 8S(79.9663)
AT2G26400.1				199		Chr2:11232058-11233274 REVERSE LENGTH=199		17.09	1	0.999	3	0	2	18	0	13	0	0	0	6Y(79.9663)		AT2G26400.2, AT2G26400.3, AT2G26400.4
AT2G26410.1				527		Chr2:11234651-11236719 REVERSE LENGTH=527		10.44	1	0.999	4	0	4	8	0	8	0	0	0	3S(79.9663), 4S(79.9663), 6S(79.9663)		AT2G26410.2
AT2G26430.1				416		Chr2:11243433-11245504 REVERSE LENGTH=416		9.62	1	0.999	3	0	3	99	0	99	0	0	0	14M(15.9949), 14S(79.9663), 15S(79.9663), 16T(79.9663), 17T(79.9663), 1C(57.0214), 1S(79.9663), 2S(79.9663), 4T(79.9663), 5S(79.9663), 6S(79.9663)		AT2G26430.2, AT2G26430.3
AT2G26460.1				585		Chr2:11255049-11258913 REVERSE LENGTH=585		12.31	1	0.999	7	7	7	163	163	163	0	0	0	11M(15.9949), 14S(79.9663), 15T(79.9663), 1M(15.9949), 3S(79.9663), 5S(79.9663), 7S(79.9663), 8S(79.9663)
AT2G26470.1				487		Chr2:11259316-11262362 REVERSE LENGTH=487		8.21	1	0.999	3	0	3	25	0	25	0	0	0	11M(15.9949), 11S(79.9663), 12S(79.9663), 4T(79.9663), 5S(79.9663), 9T(79.9663)		AT2G26470.2
AT2G26490.1				465		Chr2:11268035-11269432 FORWARD LENGTH=465		9.25	1	0.999	5	5	5	48	48	48	0	0	0	11M(15.9949), 2S(79.9663), 3S(79.9663), 3T(79.9663), 4T(79.9663), 5S(79.9663), 7S(79.9663), N-term(42.0106)
AT2G26570.1				807		Chr2:11299565-11302076 FORWARD LENGTH=807		13.88	1	0.999	9	0	9	116	0	116	0	0	0	10T(79.9663), 15S(79.9663), 16S(79.9663), 1T(79.9663), 3S(79.9663), 4S(79.9663), 5S(79.9663), 7S(79.9663), 8T(79.9663)		AT2G26570.2
AT2G26610.1				1249		Chr2:11318771-11324174 FORWARD LENGTH=1249		1.92	1	0.999	3	3	3	10	10	10	0	0	0	3S(79.9663), 5T(79.9663), 7T(79.9663), 8T(79.9663)
AT2G26660.1				287		Chr2:11338932-11340703 FORWARD LENGTH=287		9.06	1	0.999	2	2	2	2	2	2	0	0	0	5S(79.9663), 6S(79.9663)
AT2G26730.1				658		Chr2:11388621-11391286 FORWARD LENGTH=658		15.5	1	0.999	11	10	11	655	631	655	0	0	0	10M(15.9949), 10S(79.9663), 11S(79.9663), 12S(79.9663), 13T(79.9663), 14T(79.9663), 17S(79.9663), 19S(79.9663), 19T(79.9663), 1S(79.9663), 21T(79.9663), 2S(79.9663), 3S(79.9663), 3T(79.9663), 4T(79.9663), 5T(79.9663), 6M(15.9949), 6T(79.9663), 7S(79.9663)
AT2G26780.1				1826		Chr2:11410125-11423598 FORWARD LENGTH=1826		2.74	1	0.999	4	0	4	11	0	11	0	0	0	3S(79.9663), 4S(79.9663), 5S(79.9663), 9S(79.9663)		AT2G26780.2
AT2G26800.1				433		Chr2:11429192-11432185 REVERSE LENGTH=433		6	1	0.9989	3	0	3	31	0	31	0	0	0	2S(79.9663), 3S(79.9663), 8M(15.9949)		AT2G26800.2, AT2G26800.3, AT2G26800.4, AT2G26800.5
AT2G26910.1				1420		Chr2:11481623-11487874 FORWARD LENGTH=1420		2.39	1	0.999	3	3	3	59	59	59	0	0	0	1S(79.9663), 2M(15.9949), 3S(79.9663), 4S(79.9663), 6S(79.9663), 8S(79.9663)
AT2G26920.1				646		Chr2:11489648-11491588 FORWARD LENGTH=646		8.2	1	0.999	3	3	3	14	14	14	0	0	0	12S(79.9663), 16S(79.9663), 21C(57.0214), 22S(79.9663), 2S(79.9663), 5S(79.9663)
AT2G26980.3				441		Chr2:11515234-11518205 REVERSE LENGTH=441		2.27	1	0.998	2	0	2	8	0	8	0	0	0	3T(79.9663), 5T(79.9663)		AT2G26980.4
AT2G26990.1				439		Chr2:11519684-11522412 REVERSE LENGTH=439		6.15	1	0.999	3	3	3	23	23	23	0	0	0	4S(79.9663), 8M(15.9949)
AT2G27020.1				249		Chr2:11528515-11530858 REVERSE LENGTH=249		10.84	1	0.999	3	0	3	52	0	52	0	0	0	5M(15.9949)		AT2G27020.2
AT2G27040.1				924		Chr2:11536795-11541503 REVERSE LENGTH=924		5.3	1	0.999	6	0	6	41	0	41	0	0	0	12S(79.9663), 5S(79.9663), 6S(79.9663)		AT2G27040.2
AT2G27060.1				1020		Chr2:11551288-11554577 FORWARD LENGTH=1020		4.8	1	0.999	4	0	4	57	0	57	0	0	0	10S(79.9663), 11S(79.9663), 13T(79.9663), 14S(79.9663), 15T(79.9663), 17S(79.9663), 4S(79.9663), 8S(79.9663), 9S(79.9663), 9T(79.9663)		AT2G27060.2, AT2G27060.3
AT2G27090.1				743		Chr2:11567691-11570345 REVERSE LENGTH=743		10.09	1	0.999	6	0	6	112	0	112	0	0	0	10S(79.9663), 19S(79.9663), 1S(79.9663), 20S(79.9663), 2C(57.0214), 3S(79.9663), 4S(79.9663), 5C(57.0214), 6S(79.9663), 8T(79.9663)		AT2G27090.2
AT2G27100.1				720		Chr2:11572587-11576357 FORWARD LENGTH=720		17.5	1	0.999	16	16	16	689	689	689	0	0	0	12S(79.9663), 1S(79.9663), 1T(79.9663), 3S(79.9663), 4S(79.9663), 4T(79.9663), 5M(15.9949), 5S(79.9663), 6S(79.9663), 9S(79.9663)
AT2G27140.1				224		Chr2:11598496-11599264 REVERSE LENGTH=224		14.29	1	0.999	4	4	4	60	60	60	0	0	0	3S(79.9663), 7S(79.9663), 9S(79.9663)
AT2G27170.1				1204		Chr2:11609319-11617064 REVERSE LENGTH=1204		7.81	1	0.999	9	0	9	41	0	41	0	0	0	12S(79.9663), 22M(15.9949), 25S(79.9663), 6C(57.0214), 7S(79.9663), 9M(15.9949)		AT2G27170.2
AT2G27285.1				323		Chr2:11676079-11677897 REVERSE LENGTH=323		17.34	1	0.999	8	7	8	189	188	189	0	0	0	12S(79.9663), 14S(79.9663), 16M(15.9949), 18M(15.9949), 1S(79.9663), 2S(79.9663), 3S(79.9663), 6S(79.9663), 7S(79.9663)
AT2G27350.3				506		Chr2:11699780-11702363 REVERSE LENGTH=506		2.37	1	0.999	1	0	1	13	0	13	0	0	0	1S(79.9663), 9S(79.9663)		AT2G27350.4, AT2G27350.5, AT2G27350.6
AT2G27530.1				216		Chr2:11763443-11764570 REVERSE LENGTH=216		14.35	1	0.999	3	0	3	19	0	19	0	0	0	1S(79.9663), 2C(57.0214), 3M(15.9949), N-term(42.0106)		AT2G27530.2
AT2G27600.1				435		Chr2:11781226-11783730 FORWARD LENGTH=435		8.74	1	0.999	4	4	4	20	20	20	0	0	0	5S(79.9663)
AT2G27630.1				1122		Chr2:11787669-11792010 REVERSE LENGTH=1122		1.43	1	0.999	1	1	1	2	2	2	0	0	0	11S(79.9663), 9S(79.9663)
AT2G27660.1				718		Chr2:11798694-11800850 REVERSE LENGTH=718		3.06	1	0.999	2	2	2	15	15	15	0	0	0	12S(79.9663), 20S(79.9663), 6S(79.9663), 8S(79.9663)
AT2G27680.1				384		Chr2:11803981-11805965 REVERSE LENGTH=384		7.55	1	0.999	3	3	3	38	38	38	0	0	0	9C(57.0214)
AT2G27710.1				115		Chr2:11816929-11817670 FORWARD LENGTH=115		22.61	1	0.999	4	0	4	1213	0	1213	0	0	0	10M(15.9949), 10S(79.9663), 11M(15.9949), 13S(79.9663), 14S(79.9663), 2S(79.9663), 3S(79.9663), 6S(79.9663), 7M(15.9949), 7S(79.9663)		AT2G27710.2, AT2G27710.3, AT2G27710.4
AT2G27730.1				113		Chr2:11820056-11820867 REVERSE LENGTH=113		32.74	1	0.999	3	0	2	35	0	33	0	0	0	12S(79.9663), 5T(79.9663), 7S(79.9663), 9S(79.9663)		AT2G27730.2, AT2G27730.3, AT2G27730.4
AT2G27810.1				709		Chr2:11852338-11855988 FORWARD LENGTH=709		3.53	1	0.9985	2	0	2	3	0	3	0	0	0	10S(79.9663), 4S(79.9663)		AT2G27810.2, AT2G27810.3, AT2G27810.4
AT2G27880.1				997		Chr2:11871488-11876712 FORWARD LENGTH=997		5.22	1	0.999	5	5	5	69	69	69	0	0	0	12S(79.9663), 13S(79.9663), 15S(79.9663), 1Y(79.9663), 3M(15.9949), 3S(79.9663), 5S(79.9663), 7M(15.9949), 8S(79.9663)
AT2G27900.1				1124		Chr2:11877654-11885238 FORWARD LENGTH=1124		3.29	1	0.999	2	0	2	70	0	70	0	0	0	18S(79.9663), 5Y(79.9663), 6S(79.9663), 7S(79.9663)		AT2G27900.2
AT2G27920.1				461		Chr2:11885777-11889043 REVERSE LENGTH=461		8.24	1	0.999	4	0	4	32	0	32	0	0	0	1M(15.9949), 5C(57.0214), 8C(57.0214)		AT2G27920.2, AT2G27920.3
AT2G27950.1				839		Chr2:11899422-11903171 REVERSE LENGTH=839		3.1	1	0.999	2	0	2	11	0	11	0	0	0	3S(79.9663), 4S(79.9663), 6S(79.9663), 9M(15.9949)		AT2G27950.2, AT2G27950.3
AT2G28000.1				586		Chr2:11926603-11929184 FORWARD LENGTH=586		15.02	1	0.999	9	8	8	92	80	80	0	0	0	4S(79.9663), 9S(79.9663)
AT2G28070.1				730		Chr2:11956432-11959782 FORWARD LENGTH=730		3.42	1	0.999	1	0	1	41	0	41	0	0	0	1M(15.9949), 20S(79.9663)		AT2G28070.2
AT2G28080.1				482		Chr2:11960774-11963227 REVERSE LENGTH=482		3.73	1	0.999	2	2	2	10	10	10	0	0	0
AT2G28085.1				124		Chr2:11968182-11968556 REVERSE LENGTH=124		6.45	1	0.999	1	1	1	5	5	5	0	0	0	1M(15.9949), 6S(79.9663)
AT2G28120.1				577		Chr2:11985934-11987667 FORWARD LENGTH=577		4.68	1	0.999	4	4	4	49	49	49	0	0	0	13S(79.9663), 15S(79.9663), 2S(79.9663), 4S(79.9663), 5S(79.9663), 7S(79.9663), 9S(79.9663)
AT2G28130.1				458		Chr2:11988823-11991397 FORWARD LENGTH=458		3.06	1	0.999	1	1	1	18	18	18	0	0	0	2Y(79.9663), 4S(79.9663)
AT2G28150.1				540		Chr2:12000015-12002227 FORWARD LENGTH=540		14.63	1	0.999	8	1	8	123	2	123	0	0	0	13S(79.9663), 3S(79.9663), 4S(79.9663), 6S(79.9663), 8S(79.9663), 9S(79.9663)
AT2G28290.1				3574		Chr2:12056771-12072950 FORWARD LENGTH=3574		13.32	1	0.999	33	0	33	288	0	288	0	0	0	10S(79.9663), 10Y(79.9663), 11S(79.9663), 12S(79.9663), 13S(79.9663), 13T(79.9663), 14S(79.9663), 14T(79.9663), 15M(15.9949), 16M(15.9949), 16S(79.9663), 17C(57.0214), 17S(79.9663), 1S(79.9663), 1T(79.9663), 27S(79.9663), 2C(57.0214), 2S(79.9663), 3M(15.9949), 3S(79.9663), 4M(15.9949), 4S(79.9663), 4T(79.9663), 5C(57.0214), 5M(15.9949), 5S(79.9663), 5T(79.9663), 6C(57.0214), 6S(79.9663), 7S(79.96…		AT2G28290.2, AT2G28290.3, AT2G28290.4
AT2G28320.1				737		Chr2:12095161-12099424 FORWARD LENGTH=737		3.66	1	0.999	2	2	2	4	4	4	0	0	0	13S(79.9663), 4S(79.9663), 6S(79.9663)
AT2G28390.1				607		Chr2:12139836-12143375 REVERSE LENGTH=607		10.71	1	0.999	8	8	8	86	86	86	0	0	0	10S(79.9663), 18T(79.9663), 20S(79.9663), 5S(79.9663), 7S(79.9663), 8S(79.9663), 8T(79.9663)
AT2G28400.1				162		Chr2:12148513-12149001 REVERSE LENGTH=162		7.41	1	0.999	1	1	1	6	6	6	0	0	0	1M(15.9949), 3S(79.9663), 5S(79.9663)
AT2G28470.1				852		Chr2:12169047-12173164 REVERSE LENGTH=852		6.34	1	0.999	5	0	5	32	0	32	0	0	0	10M(15.9949), 11S(79.9663), 12S(79.9663)		AT2G28470.2, AT2G28470.3, AT2G28470.4, AT2G28470.5
AT2G28490.1				511		Chr2:12178812-12180983 REVERSE LENGTH=511		8.81	1	0.999	6	6	6	15	15	15	0	0	0	10M(15.9949), 7C(57.0214)
AT2G28520.1				817		Chr2:12210026-12215532 FORWARD LENGTH=817		1.35	1	0.999	1	1	1	6	6	6	0	0	0	7S(79.9663)
AT2G28540.1				882		Chr2:12218652-12223446 FORWARD LENGTH=882		2.49	1	0.999	1	0	1	12	0	12	0	0	0	12S(79.9663), 15S(79.9663), 8C(57.0214)		AT2G28540.2
AT2G28550.1				449		Chr2:12226168-12228251 REVERSE LENGTH=449		4.23	1	0.999	1	0	1	43	0	43	0	0	0	10S(79.9663), 14S(79.9663), 3S(79.9663), 4S(79.9663), 5S(79.9663)		AT2G28550.2, AT2G28550.3, AT2G28550.4, AT2G28550.6
AT2G28580.1				536		Chr2:12244885-12248270 FORWARD LENGTH=536		2.61	1	0.999	2	0	2	24	0	24	0	0	0	10S(79.9663), 5S(79.9663)		AT2G28580.2, AT2G28580.3, AT2G28580.4, AT2G28580.5
AT2G28600.1				502		Chr2:12251845-12254672 FORWARD LENGTH=502		7.37	1	0.999	4	4	4	18	18	18	0	0	0	3S(79.9663), 5M(15.9949), 5S(79.9663), 6S(79.9663), 6T(79.9663), 8M(15.9949)
AT2G28620.1				1042		Chr2:12265167-12270020 REVERSE LENGTH=1042		3.65	1	0.999	3	0	3	10	0	10	0	0	0	10T(79.9663), 14S(79.9663), 15T(79.9663), 1C(57.0214), 5C(57.0214), 6S(79.9663), 7S(79.9663), 8C(57.0214)		AT2G28620.2, AT2G28620.3
AT2G28640.1				605		Chr2:12284625-12286645 REVERSE LENGTH=605		2.98	1	0.9988	2	2	2	4	4	4	0	0	0	1S(79.9663), 4S(79.9663), 8S(79.9663)
AT2G28660.1				265		Chr2:12295419-12296944 FORWARD LENGTH=265		10.94	1	0.999	5	5	5	11	11	11	0	0	0	1S(79.9663), 2S(79.9663), 3S(79.9663), 5S(79.9663), 7S(79.9663), 9S(79.9663)
AT2G28710.1				156		Chr2:12322974-12323444 FORWARD LENGTH=156		8.33	1	0.999	1	1	1	6	6	6	0	0	0	11S(79.9663)
AT2G28890.1				654		Chr2:12405799-12408062 REVERSE LENGTH=654		11.47	1	0.999	6	5	5	23	15	15	0	0	0	11S(79.9663), 1S(79.9663), 3M(15.9949), 3S(79.9663), 4S(79.9663), 8S(79.9663), 9S(79.9663)
AT2G28900.1				148		Chr2:12414423-12415459 REVERSE LENGTH=148		10.81	1	0.9989	2	2	2	10	10	10	0	0	0	1S(79.9663)
AT2G28910.1				332		Chr2:12415992-12416990 REVERSE LENGTH=332		9.34	1	0.999	3	0	3	19	0	19	0	0	0	12S(79.9663), 3S(79.9663), 4S(79.9663), 5S(79.9663), 6S(79.9663)		AT2G28910.2, AT2G28910.3
AT2G28930.3				415		Chr2:12424551-12426565 FORWARD LENGTH=415		6.02	1	0.999	3	2	3	19	8	19	0	0	0	10S(79.9663), 14M(15.9949), 2M(15.9949), 3S(79.9663), 4S(79.9663), 9S(79.9663)
AT2G28940.2				462		Chr2:12426853-12428678 REVERSE LENGTH=462		6.93	1	0.9979	2	2	2	2	2	2	0	0	0	14S(79.9663), 3S(79.9663)
AT2G29125.1				115		Chr2:12523472-12523819 FORWARD LENGTH=115		28.7	1	0.999	2	2	2	14	14	14	0	0	0	10S(79.9663), 11S(79.9663), 3S(79.9663), 4T(79.9663), 6C(57.0214), 7S(79.9663)
AT2G29190.1				972		Chr2:12544260-12548071 REVERSE LENGTH=972		8.95	1	0.999	8	0	8	233	0	233	0	0	0	10T(79.9663), 11S(79.9663), 3S(79.9663), 3T(79.9663), 5C(57.0214), 7S(79.9663), 7T(79.9663)		AT2G29190.2
[truncated: 6,747 more rows]

## Sheet: DIA-NN
Protein	Protein ID	Entry Name	Gene	Length	Organism	Protein Description	Protein Existence	Coverage	Protein Probability	Top Peptide Probability	Total Peptides	Unique Peptides	Razor Peptides	Total Spectral Count	Unique Spectral Count	Razor Spectral Count	Total Intensity	Unique Intensity	Razor Intensity	Razor Assigned Modifications	Razor Observed Modifications	Indistinguishable Proteins
AT1G01030.1				358		Chr1:11864-12940 REVERSE LENGTH=358		10.61	1	0.999	2	0	2	15	0	15	0	0	0	10S(79.9663), 9S(79.9663)		AT1G01030.2
AT1G01060.1				645		Chr1:33992-37061 REVERSE LENGTH=645		4.96	1	0.999	3	0	3	4	0	4	0	0	0	21M(15.9949), 3C(57.0214), 5S(79.9663), 7T(79.9663), 8S(79.9663), 9S(79.9663)		AT1G01060.2, AT1G01060.3, AT1G01060.4, AT1G01060.5, AT1G01060.6, AT1G01060.7, AT1G01060.8
AT1G01090.1				428		Chr1:47705-49166 REVERSE LENGTH=428		8.64	1	0.999	4	4	4	21	21	21	0	0	0	3S(79.9663)
AT1G01100.1				112		Chr1:50284-50954 REVERSE LENGTH=112		16.96	1	0.999	3	0	3	160	0	160	0	0	0	7S(79.9663), 8S(79.9663), 9S(79.9663)		AT1G01100.2, AT1G01100.3, AT1G01100.4, AT5G47700.1, AT5G47700.2
AT1G01110.1				364		Chr1:53022-54494 FORWARD LENGTH=364		12.91	1	0.999	4	0	3	48	0	24	0	0	0	3S(79.9663), 4S(79.9663), 5T(79.9663), 8S(79.9663)		AT1G01110.2
AT1G01120.1				528		Chr1:57392-58978 REVERSE LENGTH=528		1.89	1	0.9989	2	2	2	5	5	5	0	0	0	3S(79.9663), 6M(15.9949)
AT1G01140.1				447		Chr1:64398-67512 REVERSE LENGTH=447		4.03	1	0.999	3	0	3	24	0	24	0	0	0	4S(79.9663), 5T(79.9663), 6T(79.9663)		AT1G01140.2, AT1G01140.3
AT1G01260.1				590		Chr1:109595-111367 FORWARD LENGTH=590		4.92	1	0.999	1	0	1	69	0	69	0	0	0	2S(79.9663), 6S(79.9663)		AT1G01260.2, AT1G01260.3
AT1G01320.1				1797		Chr1:121582-130099 REVERSE LENGTH=1797		10.8	1	0.999	18	0	17	237	0	227	0	0	0	10S(79.9663), 11S(79.9663), 12M(15.9949), 12S(79.9663), 12T(79.9663), 13S(79.9663), 14S(79.9663), 15S(79.9663), 2M(15.9949), 2S(79.9663), 2T(79.9663), 3T(79.9663), 4M(15.9949), 4T(79.9663), 5S(79.9663), 6S(79.9663), 6T(79.9663), 7S(79.9663), 7Y(79.9663), 8M(15.9949), 8S(79.9663), 9S(79.9663), 9T(79.9663)		AT1G01320.2, AT1G01320.3
AT1G01370.1				178		Chr1:143773-145400 FORWARD LENGTH=178		25.84	1	0.999	5	0	5	84	0	84	0	0	0	10S(79.9663), 11S(79.9663), 15T(79.9663), 16S(79.9663), 17S(79.9663), 17T(79.9663), 18T(79.9663), 19T(79.9663), 20T(79.9663), 9S(79.9663)		AT1G01370.2, AT1G01370.3, AT1G01370.4
AT1G01400.1				204		Chr1:151158-152149 REVERSE LENGTH=204		15.2	1	0.999	3	3	3	18	18	18	0	0	0	14S(79.9663), 16S(79.9663), 18S(79.9663), 19S(79.9663), 1S(79.9663), 3S(79.9663), 6S(79.9663), 7T(79.9663)
AT1G01440.1				664		Chr1:159935-162219 REVERSE LENGTH=664		20.33	1	0.999	11	11	11	229	229	229	0	0	0	10S(79.9663), 10T(79.9663), 11M(15.9949), 11S(79.9663), 11T(79.9663), 12S(79.9663), 13S(79.9663), 14M(15.9949), 15S(79.9663), 1S(79.9663), 3S(79.9663), 4S(79.9663), 6S(79.9663), 8S(79.9663), 8T(79.9663), 9S(79.9663)
AT1G01510.1				636		Chr1:187235-189836 FORWARD LENGTH=636		9.91	1	0.999	6	6	6	136	136	136	0	0	0	11S(79.9663), 14S(79.9663), 15S(79.9663), 4S(79.9663), 4T(79.9663), 5M(15.9949), 5S(79.9663), 6M(15.9949), 6S(79.9663), 6T(79.9663), 7S(79.9663), 7T(79.9663), 8S(79.9663), 8T(79.9663), 9S(79.9663), 9T(79.9663)
AT1G01540.2				472		Chr1:195980-198383 FORWARD LENGTH=472		10.59	1	0.999	6	4	5	75	17	18	0	0	0	10S(79.9663), 11T(79.9663), 12S(79.9663), 15S(79.9663), 17S(79.9663), 19S(79.9663)
AT1G01550.1				349		Chr1:200526-201575 FORWARD LENGTH=349		3.72	1	0.999	1	0	1	40	0	40	0	0	0	10T(79.9663), 11S(79.9663), 2M(15.9949)		AT1G01550.2
AT1G01580.1				725		Chr1:209395-212810 FORWARD LENGTH=725		3.03	1	0.999	2	0	2	5	0	5	0	0	0	3S(79.9663), 4S(79.9663), 5T(79.9663)		AT1G01580.2
AT1G01610.1				503		Chr1:221950-224255 REVERSE LENGTH=503		4.37	1	0.999	2	1	2	22	7	22	0	0	0
AT1G01620.1				286		Chr1:225986-227176 REVERSE LENGTH=286		8.04	1	0.999	3	2	2	19	7	7	0	0	0	5T(79.9663), 6S(79.9663)
AT1G01680.1				308		Chr1:246411-248329 REVERSE LENGTH=308		4.87	1	0.999	2	2	2	4	4	4	0	0	0	12S(79.9663)
AT1G01770.1				632		Chr1:278759-282490 FORWARD LENGTH=632		4.75	1	0.999	3	3	3	61	61	61	0	0	0	13T(79.9663), 14S(79.9663), 18S(79.9663), 22M(15.9949), 2S(79.9663), 4M(15.9949), 6T(79.9663)
AT1G01780.1				205		Chr1:282919-284082 FORWARD LENGTH=205		19.51	1	0.999	4	3	3	177	176	176	0	0	0	1T(79.9663), 2T(79.9663), 3S(79.9663), 4S(79.9663), 6T(79.9663), 7T(79.9663), 9T(79.9663)
AT1G01790.1				1193		Chr1:284781-290869 FORWARD LENGTH=1193		5.28	1	0.999	5	0	5	75	0	75	0	0	0	4S(79.9663), 5S(79.9663), 5Y(79.9663), 7S(79.9663), 9M(15.9949)		AT1G01790.2
AT1G01800.1				295		Chr1:293396-294888 FORWARD LENGTH=295		4.41	1	0.999	1	0	1	5	0	5	0	0	0	4S(79.9663)		AT1G01800.2
AT1G01840.1				152		Chr1:303650-304108 FORWARD LENGTH=152		11.84	1	0.999	1	1	1	4	4	4	0	0	0	4S(79.9663), 6S(79.9663)
AT1G01930.1				580		Chr1:320041-322809 REVERSE LENGTH=580		11.03	1	0.999	5	5	5	7	7	7	0	0	0	12S(79.9663), 7T(79.9663)
AT1G01950.1				894		Chr1:325473-330403 FORWARD LENGTH=894		3.02	1	0.999	2	0	2	10	0	10	0	0	0	2M(15.9949), 3S(79.9663), 4S(79.9663), 5S(79.9663), N-term(42.0106)		AT1G01950.2, AT1G01950.3
AT1G01960.1				1750		Chr1:330830-337582 REVERSE LENGTH=1750		4.29	1	0.999	6	5	6	427	424	427	0	0	0	12S(79.9663), 15S(79.9663), 1S(79.9663), 3M(15.9949), 3S(79.9663), 5M(15.9949), 5S(79.9663), 6S(79.9663), 7M(15.9949), 8S(79.9663), 9S(79.9663)
AT1G02000.1				434		Chr1:346052-347356 FORWARD LENGTH=434		5.3	1	0.999	2	0	2	127	0	127	0	0	0	2C(57.0214), 8S(79.9663), 9T(79.9663), N-term(42.0106)		AT4G12250.1
AT1G02010.1				673		Chr1:348046-352197 FORWARD LENGTH=673		15.9	1	0.999	13	0	13	97	0	97	0	0	0	10S(79.9663), 15S(79.9663), 1S(79.9663), 2S(79.9663), 3S(79.9663), 4S(79.9663), 5C(57.0214), 5S(79.9663), 5T(79.9663), 6M(15.9949), 7S(79.9663), 8S(79.9663), 8Y(79.9663), 9S(79.9663), N-term(42.0106)		AT1G02010.4
AT1G02070.1				131		Chr1:370445-370947 REVERSE LENGTH=131		9.92	1	0.999	1	1	1	4	4	4	0	0	0	10T(79.9663), 11S(79.9663)
AT1G02080.1				2431		Chr1:373335-386682 FORWARD LENGTH=2431		3.21	1	0.999	6	0	6	115	0	115	0	0	0	10S(79.9663), 12S(79.9663), 13S(79.9663), 1S(79.9663), 4T(79.9663), 5S(79.9663), 6T(79.9663), 7C(57.0214)		AT1G02080.2, AT1G02080.3
AT1G02090.1				260		Chr1:387479-389568 REVERSE LENGTH=260		4.23	1	0.999	1	1	1	38	38	38	0	0	0	3S(79.9663), 4M(15.9949)
AT1G02110.1				703		Chr1:392939-395434 FORWARD LENGTH=703		3.13	1	0.999	2	2	2	5	5	5	0	0	0	5S(79.9663), 6S(79.9663)
AT1G02120.1				598		Chr1:395761-399720 FORWARD LENGTH=598		11.54	1	0.999	6	1	6	189	26	189	0	0	0	11S(79.9663), 12S(79.9663), 14S(79.9663), 15M(15.9949), 16S(79.9663), 17S(79.9663), 21S(79.9663), 2S(79.9663), 4S(79.9663), 5S(79.9663), 6S(79.9663), 7C(57.0214), 7S(79.9663), 9S(79.9663)
AT1G02260.1				502		Chr1:440757-442459 REVERSE LENGTH=502		7.97	1	0.999	2	0	2	52	0	52	0	0	0	11S(79.9663), 12C(57.0214), 14S(79.9663), 15T(79.9663), 18M(15.9949), 3S(79.9663), 7S(79.9663), 8S(79.9663)		AT1G02260.2
AT1G02330.1				279		Chr1:462202-463521 REVERSE LENGTH=279		9.32	1	0.999	1	1	1	34	34	34	0	0	0	13S(79.9663), 15S(79.9663), 16S(79.9663), 17S(79.9663), 24S(79.9663)
AT1G02520.1				1278		Chr1:524134-528745 FORWARD LENGTH=1278		5.56	1	0.999	7	0	6	73	0	69	0	0	0	11S(79.9663), 13S(79.9663), 14S(79.9663), 1S(79.9663), 2M(15.9949), 5S(79.9663), 6S(79.9663), 8S(79.9663), 9S(79.9663)		AT1G02520.2, AT1G02520.3
AT1G02620.1				122		Chr1:557092-557668 FORWARD LENGTH=122		10.66	1	0.999	1	0	1	4	0	4	0	0	0	5Y(79.9663), 8S(79.9663)		AT1G56330.1, AT3G62560.1, AT4G02080.1
AT1G02640.1				768		Chr1:564293-567580 FORWARD LENGTH=768		3.26	1	0.999	2	2	2	3	3	3	0	0	0	2C(57.0214), 7C(57.0214), 8M(15.9949)
AT1G02690.1				538		Chr1:584397-587036 FORWARD LENGTH=538		6.88	1	0.999	7	0	3	34	0	24	0	0	0	4S(79.9663)		AT1G02690.2
AT1G02700.1				247		Chr1:588367-589232 FORWARD LENGTH=247		5.67	1	0.999	1	1	1	5	5	5	0	0	0	8S(79.9663)
AT1G02730.1				1181		Chr1:594697-598473 REVERSE LENGTH=1181		4.32	1	0.999	3	3	3	22	22	22	0	0	0	12S(79.9663), 23M(15.9949), 6C(57.0214), 7S(79.9663), 8T(79.9663), 9S(79.9663)
AT1G02740.1				327		Chr1:599734-602021 REVERSE LENGTH=327		6.42	1	0.999	1	1	1	11	11	11	0	0	0	12T(79.9663), 2S(79.9663), N-term(42.0106)
AT1G02840.1				303		Chr1:626918-629583 FORWARD LENGTH=303		24.42	1	0.999	11	5	11	237	154	237	0	0	0	10S(79.9663), 1S(79.9663), 3S(79.9663), 4S(79.9663), 5S(79.9663), 6S(79.9663), 7S(79.9663)
AT1G02870.1				193		Chr1:637401-638603 REVERSE LENGTH=193		16.58	1	0.999	3	3	3	37	37	37	0	0	0	7S(79.9663), 8M(15.9949), 9S(79.9663)
AT1G02880.1				197		Chr1:643063-643972 REVERSE LENGTH=197		13.2	1	0.999	3	0	3	97	0	97	0	0	0	10T(79.9663), 9T(79.9663)		AT1G02880.2, AT1G02880.3, AT1G02880.4, AT1G02880.5, AT1G02880.6
AT1G02960.1				462		Chr1:667002-669773 REVERSE LENGTH=462		7.58	1	0.999	2	0	2	21	0	21	0	0	0	10S(79.9663), 15S(79.9663), 7S(79.9663)		AT1G02960.2, AT1G02960.3, AT1G02960.4, AT1G02960.5, AT1G02960.6
AT1G02990.3				1278		Chr1:681724-686996 REVERSE LENGTH=1278		4.23	1	0.999	4	0	3	43	0	42	0	0	0	1T(79.9663), 3S(79.9663)		AT1G02990.4, AT1G02990.5, AT1G02990.6
AT1G03010.1				634		Chr1:693480-696188 FORWARD LENGTH=634		5.99	1	0.999	3	0	3	12	0	12	0	0	0	11S(79.9663), 14S(79.9663), 5M(15.9949), 5S(79.9663)		AT1G03010.2, AT1G03010.3
AT1G03030.1				301		Chr1:701621-703568 FORWARD LENGTH=301		7.97	1	0.999	2	0	2	11	0	11	0	0	0			AT1G03030.2
AT1G03050.1				599		Chr1:707726-709860 FORWARD LENGTH=599		6.01	1	0.999	3	2	2	4	3	3	0	0	0	3S(79.9663), 4S(79.9663)
AT1G03060.1				3601		Chr1:712971-726891 REVERSE LENGTH=3601		4.55	1	0.999	14	0	14	222	0	222	0	0	0	10S(79.9663), 11S(79.9663), 12M(15.9949), 13S(79.9663), 1S(79.9663), 1T(79.9663), 1Y(79.9663), 3S(79.9663), 3T(79.9663), 4C(57.0214), 4S(79.9663), 4T(79.9663), 5S(79.9663), 5T(79.9663), 6S(79.9663), 8S(79.9663), 9S(79.9663)		AT1G03060.2, AT1G03060.3, AT1G03060.4
AT1G03080.1				1733		Chr1:731794-737332 REVERSE LENGTH=1733		2.48	1	0.999	6	0	5	8	0	7	0	0	0	3S(79.9663), 4M(15.9949), 6S(79.9663)		AT1G03080.2, AT1G03080.3
AT1G03090.1				714		Chr1:739715-743819 FORWARD LENGTH=714		2.1	1	0.999	1	0	1	14	0	14	0	0	0	6S(79.9663)		AT1G03090.2
AT1G03120.1				182		Chr1:752271-753140 FORWARD LENGTH=182		14.29	1	0.999	2	1	2	61	2	61	0	0	0	10M(15.9949), 11S(79.9663), 6S(79.9663), 9S(79.9663), N-term(42.0106)
AT1G03140.1				420		Chr1:754471-756223 REVERSE LENGTH=420		12.14	1	0.999	3	3	3	18	18	18	0	0	0	13T(79.9663), 14S(79.9663), 18M(15.9949), 4S(79.9663), 5S(79.9663), 8S(79.9663), 9S(79.9663)
AT1G03160.1				912		Chr1:761321-766053 FORWARD LENGTH=912		3.18	1	0.999	3	0	3	11	0	11	0	0	0	1M(15.9949), 3Y(79.9663), 7M(15.9949)		AT1G03160.2, AT1G03160.4
AT1G03250.1				245		Chr1:793576-795159 REVERSE LENGTH=245		4.49	1	0.999	2	0	2	15	0	15	0	0	0	3S(79.9663), 4S(79.9663)		AT1G03250.2, AT1G03250.4
AT1G03290.1				571		Chr1:807970-810680 FORWARD LENGTH=571		4.38	1	0.9989	3	0	3	4	0	4	0	0	0	1S(79.9663), 4S(79.9663), 5S(79.9663)		AT1G03290.2, AT1G03290.3, AT1G03290.4, AT1G03290.5, AT1G03290.6
AT1G03300.1				670		Chr1:811033-813086 REVERSE LENGTH=670		7.16	1	0.9987	3	3	3	4	4	4	0	0	0	10T(79.9663), 13M(15.9949), 4C(57.0214), 4S(79.9663), 7S(79.9663), 8Y(79.9663), 9S(79.9663)
AT1G03350.1				470		Chr1:822834-824246 REVERSE LENGTH=470		20.64	1	0.999	11	11	11	434	434	434	0	0	0	10S(79.9663), 12S(79.9663), 12T(79.9663), 13S(79.9663), 14S(79.9663), 16S(79.9663), 17S(79.9663), 18S(79.9663), 1S(79.9663), 20S(79.9663), 2S(79.9663), 3S(79.9663), 3T(79.9663), 4S(79.9663), 5S(79.9663), 6S(79.9663)
AT1G03365.1				823		Chr1:827182-830191 FORWARD LENGTH=823		5.35	1	0.999	4	0	4	22	0	22	0	0	0	3S(79.9663), 3T(79.9663), 7S(79.9663)		AT1G03365.2
AT1G03370.1				1020		Chr1:830968-834996 FORWARD LENGTH=1020		5.39	1	0.999	4	0	4	25	0	25	0	0	0	10C(57.0214), 11S(79.9663), 12S(79.9663), 1S(79.9663), 2S(79.9663), 3S(79.9663), 6T(79.9663), 8T(79.9663)		AT1G03370.2
AT1G03380.1				959		Chr1:836155-840362 FORWARD LENGTH=959		3.55	1	0.999	3	3	3	5	5	5	0	0	0	11M(15.9949), 12S(79.9663), 2M(15.9949), 3T(79.9663), 8S(79.9663), 9M(15.9949)
AT1G03445.1				793		Chr1:854653-859599 REVERSE LENGTH=793		1.77	1	0.999	2	0	2	16	0	16	0	0	0	3S(79.9663)		AT1G03445.2
AT1G03475.1				386		Chr1:869302-871175 REVERSE LENGTH=386		12.69	1	0.999	6	5	6	73	72	73	0	0	0	2M(15.9949), 3M(15.9949), 4M(15.9949), 8S(79.9663)
AT1G03530.1				801		Chr1:880638-883338 REVERSE LENGTH=801		7.37	1	0.999	4	4	4	43	43	43	0	0	0	11S(79.9663), 20S(79.9663), 7C(57.0214), 8S(79.9663)
AT1G03590.1				462		Chr1:894480-896257 REVERSE LENGTH=462		7.79	1	0.999	3	2	3	11	9	11	0	0	0	13T(79.9663), 3S(79.9663)
AT1G03600.1				174		Chr1:898916-899440 FORWARD LENGTH=174		10.92	1	0.999	2	2	2	15	15	15	0	0	0	5M(15.9949)
AT1G03630.1				401		Chr1:907699-909245 FORWARD LENGTH=401		4.49	1	0.999	2	0	2	31	0	31	0	0	0	4S(79.9663)		AT1G03630.2
AT1G03740.1				740		Chr1:934055-936792 FORWARD LENGTH=740		12.03	1	0.999	10	0	10	158	0	158	0	0	0	10S(79.9663), 1M(15.9949), 2S(79.9663), 3S(79.9663), 4S(79.9663), 5S(79.9663), 6S(79.9663), 7M(15.9949), 7S(79.9663), 8M(15.9949), 8S(79.9663), 9M(15.9949)		AT1G03740.2
AT1G03760.1				391		Chr1:941211-943320 REVERSE LENGTH=391		18.67	1	0.999	3	3	3	17	17	17	0	0	0	16S(79.9663), 17S(79.9663), 22C(57.0214), 29T(79.9663), 3T(79.9663), 6S(79.9663), 8S(79.9663), 9S(79.9663)
AT1G03770.1				460		Chr1:944772-947431 FORWARD LENGTH=460		14.13	1	0.999	3	0	3	6	0	6	0	0	0	16C(57.0214), 16S(79.9663), 6S(79.9663), 6T(79.9663), 7S(79.9663), 8S(79.9663)		AT1G03770.2, AT1G03770.3
AT1G03790.1				393		Chr1:954589-955770 FORWARD LENGTH=393		11.96	1	0.999	5	5	5	60	60	60	0	0	0	11S(79.9663), 1S(79.9663), 2Y(79.9663), 3C(57.0214), 3S(79.9663), 4S(79.9663), 4Y(79.9663), 5S(79.9663), 5Y(79.9663), 6C(57.0214), 6S(79.9663), 7S(79.9663), 7Y(79.9663), 8M(15.9949), 8S(79.9663), 9S(79.9663)
AT1G03830.1				991		Chr1:962128-966622 REVERSE LENGTH=991		3.43	1	0.999	3	0	3	54	0	54	0	0	0	11S(79.9663), 1C(57.0214), 2C(57.0214), 2T(79.9663), 3S(79.9663), 3T(79.9663), 4S(79.9663), 5S(79.9663), 8M(15.9949)		AT1G03830.2
AT1G03880.1				455		Chr1:985786-987916 FORWARD LENGTH=455		12.75	1	0.999	5	4	5	70	69	70	0	0	0	1C(57.0214), 2M(15.9949), 5M(15.9949), 9T(79.9663)
AT1G03890.1				451		Chr1:989250-990908 FORWARD LENGTH=451		15.52	1	0.999	10	10	10	68	68	68	0	0	0	1C(57.0214), 4M(15.9949), 5M(15.9949)
AT1G03900.1				272		Chr1:991252-992852 FORWARD LENGTH=272		16.54	1	0.999	3	3	3	12	12	12	0	0	0	10S(79.9663), 4S(79.9663), 5T(79.9663), 6S(79.9663), 8S(79.9663)
AT1G03910.1				672		Chr1:996432-1000231 FORWARD LENGTH=672		9.67	1	0.999	6	0	6	169	0	169	0	0	0	15M(15.9949), 1S(79.9663), 3S(79.9663), 5S(79.9663)		AT1G03910.2
AT1G03920.1				569		Chr1:1001473-1004240 FORWARD LENGTH=569		6.85	1	0.999	3	0	2	31	0	27	0	0	0	10S(79.9663), 12S(79.9663), 1S(79.9663), 3S(79.9663), 5S(79.9663), 7S(79.9663), 9S(79.9663)		AT1G03920.2, AT1G03920.3
AT1G03930.1				471		Chr1:1005439-1008118 FORWARD LENGTH=471		11.46	1	0.999	4	3	3	53	48	48	0	0	0	10S(79.9663), 1S(79.9663), 3S(79.9663), 4S(79.9663), 5S(79.9663), 6S(79.9663), 9S(79.9663)
AT1G03970.1				270		Chr1:1018237-1019049 FORWARD LENGTH=270		14.07	1	0.999	4	4	4	48	48	48	0	0	0	10S(79.9663), 2M(15.9949), 2S(79.9663), 3M(15.9949), 3S(79.9663), 4S(79.9663), 5S(79.9663), 7S(79.9663), 8S(79.9663)
AT1G04020.1				713		Chr1:1036610-1040045 FORWARD LENGTH=713		4.35	1	0.999	2	0	2	19	0	19	0	0	0	11S(79.9663), 2C(57.0214), 3S(79.9663)		AT1G04020.2
AT1G04030.1				434		Chr1:1040597-1042313 FORWARD LENGTH=434		6.45	1	0.999	3	0	3	11	0	11	0	0	0	1C(57.0214), 2S(79.9663), 3S(79.9663), 4C(57.0214), 8S(79.9663), 9S(79.9663)		AT1G04030.2
AT1G04040.1				271		Chr1:1042564-1043819 REVERSE LENGTH=271		5.17	1	0.9989	2	2	2	5	5	5	0	0	0	3M(15.9949)
AT1G04050.1				734		Chr1:1045967-1049196 REVERSE LENGTH=734		3.27	1	0.999	1	0	1	3	0	3	0	0	0	12S(79.9663), 14S(79.9663), 15S(79.9663), 9M(15.9949)		AT1G04050.2, AT1G04050.3
AT1G04080.1				768		Chr1:1051803-1056550 FORWARD LENGTH=768		10.81	1	0.999	9	0	9	300	0	300	0	0	0	10S(79.9663), 15S(79.9663), 17S(79.9663), 19S(79.9663), 19T(79.9663), 24S(79.9663), 3S(79.9663), 5S(79.9663), 6S(79.9663), 7T(79.9663), 8S(79.9663)		AT1G04080.2, AT1G04080.3, AT1G04080.4, AT1G04080.5
AT1G04120.1				1514		Chr1:1064848-1070396 REVERSE LENGTH=1514		1.85	1	0.999	3	0	3	56	0	56	0	0	0	10S(79.9663), 13S(79.9663), 5S(79.9663), 7S(79.9663), 8S(79.9663)		AT1G04120.2, AT1G04120.3
AT1G04130.1				360		Chr1:1073465-1075374 FORWARD LENGTH=360		6.11	1	0.999	1	0	1	9	0	9	0	0	0	12T(79.9663), 17T(79.9663), 6T(79.9663)		AT1G04130.2
AT1G04140.1				790		Chr1:1075984-1080321 REVERSE LENGTH=790		6.33	1	0.999	4	0	4	15	0	15	0	0	0	10S(79.9663), 11S(79.9663), 2S(79.9663), 3S(79.9663), 3T(79.9663), 4S(79.9663), 9M(15.9949), N-term(42.0106)		AT1G04140.2
AT1G04190.1				328		Chr1:1106617-1108557 REVERSE LENGTH=328		9.45	1	0.999	3	3	3	6	6	6	0	0	0	12C(57.0214), 3M(15.9949)
AT1G04210.1				1112		Chr1:1114696-1119383 FORWARD LENGTH=1112		2.52	1	0.999	2	2	2	28	28	28	0	0	0	15Y(79.9663), 17S(79.9663), 1S(79.9663)
AT1G04270.1				152		Chr1:1141852-1142960 REVERSE LENGTH=152		25.66	1	0.999	2	0	2	52	0	52	0	0	0			AT1G04270.2
AT1G04290.1				155		Chr1:1147721-1148352 REVERSE LENGTH=155		10.32	1	0.9986	2	0	2	4	0	4	0	0	0	5S(79.9663), N-term(42.0106)		AT1G04290.2
AT1G04300.1				1074		Chr1:1148818-1153895 REVERSE LENGTH=1074		5.49	1	0.999	5	0	5	38	0	38	0	0	0	10M(15.9949), 10S(79.9663), 1S(79.9663), 2M(15.9949), 3S(79.9663), 3T(79.9663), 7S(79.9663), 9S(79.9663)		AT1G04300.2, AT1G04300.3, AT1G04300.4, AT1G04300.5, AT1G04300.6
AT1G04310.1				645		Chr1:1155116-1157125 REVERSE LENGTH=645		3.26	1	0.9988	2	0	2	9	0	9	0	0	0	2C(57.0214), 4S(79.9663), 5S(79.9663), 8M(15.9949)		AT1G04310.2
AT1G04360.1				381		Chr1:1167507-1168652 REVERSE LENGTH=381		9.19	1	0.999	3	3	3	23	23	23	0	0	0	11S(79.9663), 3S(79.9663), 4M(15.9949), 8C(57.0214)
AT1G04410.1				332		Chr1:1189418-1191267 REVERSE LENGTH=332		20.78	1	0.999	8	4	8	253	78	253	0	0	0	1M(15.9949), 2M(15.9949), 3T(79.9663), 4S(79.9663), 4T(79.9663), 5S(79.9663)
AT1G04430.1				623		Chr1:1198860-1201301 FORWARD LENGTH=623		7.54	1	0.9989	5	0	3	14	0	7	0	0	0	2T(79.9663), 6M(15.9949)		AT1G04430.2, AT1G04430.3
AT1G04440.1				468		Chr1:1202815-1205664 FORWARD LENGTH=468		13.25	1	0.999	5	4	4	77	24	24	0	0	0	10S(79.9663), 12T(79.9663), 3S(79.9663), 6S(79.9663), 7S(79.9663)
AT1G04450.1				220		Chr1:1209006-1209853 FORWARD LENGTH=220		39.09	1	0.999	16	15	16	124	123	124	0	0	0	10M(15.9949), 10S(79.9663), 11S(79.9663), 12C(57.0214), 14C(57.0214), 18S(79.9663), 1S(79.9663), 1Y(79.9663), 20S(79.9663), 22M(15.9949), 2S(79.9663), 3S(79.9663), 3T(79.9663), 4S(79.9663), 5S(79.9663), 5T(79.9663), 6S(79.9663), 7S(79.9663), 9S(79.9663)
AT1G04480.1				140		Chr1:1216110-1217257 FORWARD LENGTH=140		20	1	0.999	2	0	2	5	0	5	0	0	0	2C(57.0214)		AT2G33370.1, AT2G33370.2, AT3G04400.1, AT3G04400.2
AT1G04510.1				523		Chr1:1226749-1230592 FORWARD LENGTH=523		8.8	1	0.999	4	1	4	37	1	37	0	0	0	10S(79.9663), 13S(79.9663), 17S(79.9663), 3S(79.9663), 4S(79.9663)
AT1G04550.1				173		Chr1:1240582-1241375 FORWARD LENGTH=173		19.65	1	0.999	4	0	4	16	0	16	0	0	0	10M(15.9949), 11S(79.9663), 12S(79.9663), 1M(15.9949), 20S(79.9663), 3S(79.9663), 4S(79.9663)		AT1G04550.2
AT1G04580.1				1337		Chr1:1252212-1257510 REVERSE LENGTH=1337		4.94	1	0.999	7	6	7	24	19	24	0	0	0	1C(57.0214), 1M(15.9949), 2M(15.9949), 4S(79.9663), 7C(57.0214)
AT1G04600.1				1730		Chr1:1262123-1272376 FORWARD LENGTH=1730		6.18	1	0.999	11	10	10	39	38	38	0	0	0	11S(79.9663), 13S(79.9663), 15S(79.9663), 16S(79.9663), 2S(79.9663), 3S(79.9663), 3T(79.9663), 4C(57.0214), 4T(79.9663), 5S(79.9663), 5T(79.9663), 6S(79.9663), 7S(79.9663), 8S(79.9663), 9S(79.9663)
AT1G04700.1				1042		Chr1:1316919-1320653 FORWARD LENGTH=1042		8.93	1	0.999	8	0	6	101	0	19	0	0	0	10C(57.0214), 11S(79.9663), 12S(79.9663), 1S(79.9663), 2S(79.9663), 3C(57.0214), 3S(79.9663), 4S(79.9663), 4T(79.9663), 6S(79.9663), 7S(79.9663), 8S(79.9663), 9S(79.9663)		AT1G04700.2
AT1G04710.1				443		Chr1:1321941-1324556 FORWARD LENGTH=443		5.42	1	0.9989	3	3	3	6	6	6	0	0	0	8C(57.0214)
AT1G04750.1				219		Chr1:1331857-1333426 REVERSE LENGTH=219		31.96	1	0.999	8	0	8	24	0	24	0	0	0	3M(15.9949), 4M(15.9949), 6C(57.0214), 6S(79.9663), 7M(15.9949), 8S(79.9663), 8T(79.9663)		AT1G04750.2, AT1G04750.3, AT1G04750.4, AT2G33120.1, AT2G33120.2
AT1G04760.1				220		Chr1:1334760-1336070 FORWARD LENGTH=220		18.18	1	0.999	6	0	1	16	0	2	0	0	0	8T(79.9663)		AT1G04760.2, AT2G32670.1
AT1G04780.1				664		Chr1:1340891-1342965 REVERSE LENGTH=664		10.39	1	0.999	7	7	7	298	298	298	0	0	0	10C(57.0214), 10S(79.9663), 12S(79.9663), 14S(79.9663), 2S(79.9663), 3S(79.9663), 4C(57.0214), 5S(79.9663), 8S(79.9663)
AT1G04810.1				1001		Chr1:1350304-1355261 FORWARD LENGTH=1001		6.39	1	0.999	5	2	2	16	11	11	0	0	0	13M(15.9949), 4S(79.9663), 5S(79.9663)
AT1G04830.1				448		Chr1:1359087-1361844 REVERSE LENGTH=448		2.9	1	0.999	1	0	1	2	0	2	0	0	0	1M(15.9949), 9S(79.9663)		AT1G04830.2, AT1G04830.3
AT1G04850.1				413		Chr1:1365311-1368706 REVERSE LENGTH=413		6.78	1	0.999	3	2	3	10	3	10	0	0	0	5T(79.9663)
AT1G04860.1				961		Chr1:1369306-1372290 REVERSE LENGTH=961		5.93	1	0.999	3	3	3	28	28	28	0	0	0	19S(79.9663), 3S(79.9663), 6T(79.9663), 7S(79.9663)
AT1G04880.1				448		Chr1:1376106-1378264 REVERSE LENGTH=448		6.92	1	0.999	5	5	5	134	134	134	0	0	0	10M(15.9949), 10T(79.9663), 11S(79.9663), 6M(15.9949), 8M(15.9949), 8T(79.9663), 9S(79.9663)
AT1G04890.1				411		Chr1:1381116-1382546 REVERSE LENGTH=411		20.44	1	0.999	9	9	9	44	44	44	0	0	0	10T(79.9663), 11C(57.0214), 12S(79.9663), 19C(57.0214), 1S(79.9663), 2C(57.0214), 2M(15.9949), 2S(79.9663), 3C(57.0214), 3S(79.9663), 4M(15.9949), 4S(79.9663), 5S(79.9663), 6S(79.9663), 7Y(79.9663), 9S(79.9663)
AT1G04920.1				1062		Chr1:1391674-1395756 REVERSE LENGTH=1062		7.44	1	0.999	10	9	9	35	31	31	0	0	0	11S(79.9663), 12T(79.9663), 1M(15.9949), 27T(79.9663), 3S(79.9663), 3T(79.9663), 7S(79.9663)
AT1G04950.1				549		Chr1:1403606-1407184 REVERSE LENGTH=549		4.19	1	0.999	5	0	5	199	0	199	0	0	0	10S(79.9663), 11S(79.9663), 2S(79.9663), 3S(79.9663), 6S(79.9663), 7S(79.9663)		AT1G04950.2, AT1G04950.3
AT1G04990.1				404		Chr1:1419368-1421454 REVERSE LENGTH=404		13.86	1	0.999	8	0	8	194	0	194	0	0	0	1S(79.9663), 21S(79.9663), 22S(79.9663), 23S(79.9663), 2S(79.9663), 3S(79.9663), 4T(79.9663)		AT1G04990.2, AT1G04990.5, AT1G04990.6
AT1G05020.1				653		Chr1:1435384-1437345 REVERSE LENGTH=653		11.18	1	0.999	5	5	5	18	18	18	0	0	0	12C(57.0214), 12S(79.9663), 14S(79.9663), 1S(79.9663), 3S(79.9663), 6S(79.9663), 8M(15.9949)
AT1G05150.1				808		Chr1:1484280-1486706 REVERSE LENGTH=808		7.8	1	0.999	5	5	5	184	184	184	0	0	0	10S(79.9663), 11S(79.9663), 12S(79.9663), 17S(79.9663), 18T(79.9663), 2M(15.9949), 5S(79.9663), 6S(79.9663), 7S(79.9663), 8S(79.9663), 8Y(79.9663), 9S(79.9663)
AT1G05180.1				540		Chr1:1498357-1501775 REVERSE LENGTH=540		3.89	1	0.999	2	0	2	3	0	3	0	0	0			AT1G05180.2, AT1G05180.3
AT1G05190.1				223		Chr1:1502515-1503738 REVERSE LENGTH=223		13.9	1	0.999	5	5	5	33	33	33	0	0	0	5S(79.9663), 9S(79.9663)
AT1G05200.1				959		Chr1:1505642-1509002 FORWARD LENGTH=959		1.77	1	0.999	1	0	1	28	0	28	0	0	0	17T(79.9663), 1S(79.9663), 4S(79.9663)		AT1G05200.2, AT1G05200.6
AT1G05230.1				721		Chr1:1513388-1517024 REVERSE LENGTH=721		3.05	1	0.999	2	0	2	14	0	14	0	0	0	10S(79.9663), 1S(79.9663), 3S(79.9663)		AT1G05230.10, AT1G05230.11, AT1G05230.12, AT1G05230.2, AT1G05230.3, AT1G05230.4, AT1G05230.5, AT1G05230.6, AT1G05230.7, AT1G05230.8, AT1G05230.9
AT1G05240.1				325		Chr1:1521202-1522447 FORWARD LENGTH=325		12	1	0.999	4	0	4	12	0	12	0	0	0	6M(15.9949), 7M(15.9949), 7T(79.9663)		AT1G05250.1
AT1G05260.1				326		Chr1:1529827-1531271 FORWARD LENGTH=326		12.58	1	0.999	3	3	3	5	5	5	0	0	0	16C(57.0214), 5M(15.9949), 7T(79.9663)
AT1G05270.1				371		Chr1:1531806-1534305 REVERSE LENGTH=371		9.7	1	0.999	1	1	1	10	10	10	0	0	0	21C(57.0214), 22S(79.9663), 23S(79.9663), 4S(79.9663), 7S(79.9663)
AT1G05320.1				790		Chr1:1554856-1557658 FORWARD LENGTH=790		3.8	1	0.999	3	0	2	12	0	9	0	0	0	11S(79.9663)		AT1G05320.2, AT1G05320.3, AT1G05320.4, AT1G05320.5, AT1G05320.6, AT1G05320.7, AT1G05320.8, AT1G05320.9
AT1G05350.1				431		Chr1:1560891-1564005 REVERSE LENGTH=431		16.24	1	0.999	6	6	6	182	182	182	0	0	0	11T(79.9663), 13T(79.9663), 3S(79.9663), 4S(79.9663), 5S(79.9663), 6S(79.9663), 8S(79.9663)
AT1G05380.1				1138		Chr1:1577231-1582190 FORWARD LENGTH=1138		2.55	1	0.999	2	0	2	18	0	18	0	0	0	10S(79.9663), 2S(79.9663), 3S(79.9663), 6S(79.9663), 8S(79.9663), 9S(79.9663)		AT1G05380.2, AT1G05380.3
AT1G05440.1				393		Chr1:1596374-1597870 REVERSE LENGTH=393		3.82	1	0.9981	2	2	2	8	8	8	0	0	0	2M(15.9949), 4S(79.9663), 5S(79.9663)
AT1G05460.1				1002		Chr1:1601357-1604658 REVERSE LENGTH=1002		4.99	1	0.999	5	2	5	109	38	109	0	0	0	11S(79.9663), 12S(79.9663), 1S(79.9663), 3S(79.9663), 4S(79.9663), 5Y(79.9663), 6S(79.9663), 7S(79.9663), N-term(42.0106)
AT1G05470.1				617		Chr1:1608558-1611291 REVERSE LENGTH=617		3.08	1	0.9976	2	0	2	26	0	26	0	0	0	3S(79.9663), 5C(57.0214)		AT1G05470.2
AT1G05490.1				1410		Chr1:1618795-1623195 REVERSE LENGTH=1410		6.03	1	0.999	6	6	6	9	9	9	0	0	0	10C(57.0214), 10S(79.9663), 12C(57.0214), 2T(79.9663), 3S(79.9663), 7T(79.9663), 8S(79.9663), 9S(79.9663)
AT1G05500.1				560		Chr1:1625098-1628940 FORWARD LENGTH=560		2.68	1	0.999	1	0	1	5	0	5	0	0	0	13S(79.9663), 6T(79.9663)		AT1G05500.2
AT1G05510.1				241		Chr1:1629527-1630690 FORWARD LENGTH=241		14.94	1	0.999	3	3	3	13	13	13	0	0	0	5S(79.9663), 8M(15.9949), 9S(79.9663)
AT1G05520.1				783		Chr1:1631126-1635703 REVERSE LENGTH=783		7.92	1	0.999	6	3	6	19	12	19	0	0	0	10T(79.9663), 1M(15.9949), 1S(79.9663), 3M(15.9949), 3S(79.9663), 4C(57.0214), 5S(79.9663), 6M(15.9949), 9S(79.9663), N-term(42.0106)
AT1G05620.1				322		Chr1:1679286-1681527 FORWARD LENGTH=322		5.59	1	0.999	2	0	2	4	0	4	0	0	0			AT1G05620.2
AT1G05630.1				1170		Chr1:1682483-1687153 FORWARD LENGTH=1170		3.5	1	0.999	5	0	5	55	0	55	0	0	0	1M(15.9949), 2S(79.9663), 3S(79.9663)		AT1G05630.2, AT1G05630.3
AT1G05680.1				453		Chr1:1703196-1704639 REVERSE LENGTH=453		5.3	1	0.999	2	1	2	3	2	3	0	0	0
AT1G05820.1				536		Chr1:1749776-1753767 FORWARD LENGTH=536		2.43	1	0.999	3	0	3	10	0	10	0	0	0	10S(79.9663), 6Y(79.9663), 9S(79.9663)		AT1G05820.2, AT1G05820.3, AT1G05820.4
AT1G05860.1				280		Chr1:1769061-1770349 FORWARD LENGTH=280		12.5	1	0.999	2	0	2	4	0	4	0	0	0	13S(79.9663), 1S(79.9663)		AT1G05860.2, AT1G05860.3
AT1G05870.1				189		Chr1:1772454-1773228 REVERSE LENGTH=189		6.88	1	0.999	1	0	1	38	0	38	0	0	0	3S(79.9663)		AT1G05870.10, AT1G05870.11, AT1G05870.12, AT1G05870.2, AT1G05870.3, AT1G05870.4, AT1G05870.5, AT1G05870.6, AT1G05870.7, AT1G05870.8, AT1G05870.9
AT1G05890.1				552		Chr1:1779631-1784166 FORWARD LENGTH=552		4.89	1	0.999	2	0	2	5	0	5	0	0	0	12T(79.9663)		AT1G05890.2
AT1G05910.1				1210		Chr1:1790796-1796503 FORWARD LENGTH=1210		3.14	1	0.999	3	3	3	24	24	24	0	0	0	10S(79.9663), 4Y(79.9663), 7S(79.9663), 9M(15.9949)
AT1G05950.1				627		Chr1:1804573-1807471 REVERSE LENGTH=627		6.7	1	0.999	3	1	3	21	1	21	0	0	0	11C(57.0214), 16S(79.9663), 6M(15.9949), 7S(79.9663), 8C(57.0214), 8M(15.9949), 9C(57.0214), 9S(79.9663)
AT1G05960.1				982		Chr1:1808478-1815060 REVERSE LENGTH=982		5.8	1	0.999	5	0	5	25	0	25	0	0	0	11T(79.9663), 13Y(79.9663), 14S(79.9663), 1S(79.9663), 3C(57.0214), 3T(79.9663), 4S(79.9663), 7C(57.0214)		AT1G05960.2, AT1G05960.3, AT1G05960.4
AT1G06000.1				435		Chr1:1820495-1821802 REVERSE LENGTH=435		7.36	1	0.999	2	2	2	22	22	22	0	0	0	4S(79.9663), 8S(79.9663)
AT1G06070.1				423		Chr1:1835201-1837116 REVERSE LENGTH=423		22.93	1	0.999	8	8	8	158	158	158	0	0	0	11S(79.9663), 16S(79.9663), 2S(79.9663), 3M(15.9949), 3S(79.9663), 4T(79.9663), 5S(79.9663), 8S(79.9663), 9S(79.9663), 9T(79.9663)
AT1G06190.1				401		Chr1:1892467-1894078 REVERSE LENGTH=401		14.96	1	0.999	5	0	5	14	0	14	0	0	0	12S(79.9663), 1T(79.9663), 4T(79.9663), 5S(79.9663), 6S(79.9663)		AT1G06190.3, AT1G06190.4, AT1G06190.5
AT1G06210.1				383		Chr1:1897567-1898986 FORWARD LENGTH=383		18.54	1	0.999	8	4	8	128	119	128	0	0	0	10S(79.9663), 1M(15.9949), 3S(79.9663), 6M(15.9949), 6S(79.9663), 7S(79.9663), 8S(79.9663), 9M(15.9949), 9S(79.9663)
AT1G06220.1				987		Chr1:1900524-1904583 FORWARD LENGTH=987		3.04	1	0.999	3	0	3	15	0	15	0	0	0	5C(57.0214)		AT1G06220.2, AT1G06220.3
AT1G06230.1				766		Chr1:1907626-1910183 FORWARD LENGTH=766		15.93	1	0.999	8	0	8	287	0	287	0	0	0	10T(79.9663), 11T(79.9663), 12S(79.9663), 12T(79.9663), 14T(79.9663), 15S(79.9663), 19T(79.9663), 1S(79.9663), 23S(79.9663), 24M(15.9949), 26M(15.9949), 3T(79.9663), 4T(79.9663), 5T(79.9663), 7S(79.9663), 9T(79.9663)		AT1G06230.2, AT1G06230.3, AT1G06230.4
AT1G06400.1				216		Chr1:1951089-1952686 REVERSE LENGTH=216		18.06	1	0.999	4	3	4	49	19	49	0	0	0	1S(79.9663)
AT1G06410.1				851		Chr1:1955413-1958153 FORWARD LENGTH=851		4	1	0.999	3	0	3	23	0	23	0	0	0	6S(79.9663), 8S(79.9663)		AT1G06410.2, AT1G06410.3
AT1G06430.1				685		Chr1:1960214-1962525 REVERSE LENGTH=685		5.84	1	0.9989	4	0	1	26	0	12	0	0	0	3M(15.9949)		AT1G06430.2, AT1G06430.3
AT1G06470.1				414		Chr1:1970726-1973540 FORWARD LENGTH=414		9.42	1	0.999	3	0	3	42	0	42	0	0	0	13S(79.9663), 3T(79.9663), 4M(15.9949), 6S(79.9663), 6T(79.9663), 7M(15.9949), 8S(79.9663)		AT1G06470.2, AT1G06470.3, AT1G06470.4
AT1G06530.1				323		Chr1:2001625-2002596 FORWARD LENGTH=323		23.22	1	0.999	5	5	5	37	37	37	0	0	0	13S(79.9663), 17S(79.9663), 26S(79.9663), 6S(79.9663), 7M(15.9949)
AT1G06550.1				387		Chr1:2003834-2006564 REVERSE LENGTH=387		8.01	1	0.999	3	3	3	47	47	47	0	0	0	2M(15.9949), 3T(79.9663), 9S(79.9663)
AT1G06560.1				599		Chr1:2007660-2011824 FORWARD LENGTH=599		4.01	1	0.9989	2	2	2	3	3	3	0	0	0	5S(79.9663), 8S(79.9663)
AT1G06570.1				445		Chr1:2012015-2013459 REVERSE LENGTH=445		5.62	1	0.999	2	2	2	102	102	102	0	0	0	19S(79.9663), 20S(79.9663), 8S(79.9663), N-term(42.0106)
AT1G06650.1				314		Chr1:2035909-2037047 FORWARD LENGTH=314		7.96	1	0.999	2	0	2	18	0	18	0	0	0	3M(15.9949), 4M(15.9949), 6Y(79.9663)		AT1G06650.2
AT1G06660.1				481		Chr1:2037461-2040148 REVERSE LENGTH=481		9.98	1	0.999	3	3	3	8	8	8	0	0	0	3S(79.9663), 4S(79.9663), 5S(79.9663), 6C(57.0214), 6S(79.9663)
AT1G06670.1				1576		Chr1:2040567-2047333 FORWARD LENGTH=1576		7.42	1	0.999	8	0	8	147	0	147	0	0	0	10Y(79.9663), 12S(79.9663), 15S(79.9663), 16M(15.9949), 16S(79.9663), 18T(79.9663), 1S(79.9663), 30M(15.9949), 3T(79.9663), 5S(79.9663), 6T(79.9663), 7T(79.9663), 9M(15.9949), 9S(79.9663)		AT1G06670.2
AT1G06680.1				263		Chr1:2047940-2049186 FORWARD LENGTH=263		7.98	1	0.999	1	0	1	4	0	4	0	0	0	14M(15.9949), 16T(79.9663), 8T(79.9663)		AT1G06680.2
AT1G06770.1				421		Chr1:2079222-2081707 REVERSE LENGTH=421		9.26	1	0.999	2	0	2	22	0	22	0	0	0	12S(79.9663), 4S(79.9663), 5S(79.9663), 7S(79.9663)		AT1G06770.2, AT1G06770.3
AT1G06840.1				953		Chr1:2097854-2103208 REVERSE LENGTH=953		3.46	1	0.9977	4	3	3	9	7	7	0	0	0	2S(79.9663)
AT1G06850.1				337		Chr1:2105233-2106518 FORWARD LENGTH=337		5.93	1	0.999	1	0	1	4	0	4	0	0	0	11M(15.9949), 17M(15.9949), 4S(79.9663), 9C(57.0214)		AT1G06850.2
AT1G06890.1				357		Chr1:2111728-2114038 REVERSE LENGTH=357		13.73	1	0.999	3	0	3	83	0	83	0	0	0	11M(15.9949), 14S(79.9663), 18S(79.9663), 1T(79.9663), 2S(79.9663), 4T(79.9663), 5S(79.9663), 8S(79.9663)		AT1G06890.2
AT1G06910.1				390		Chr1:2121099-2122914 FORWARD LENGTH=390		6.41	1	0.999	1	1	1	26	26	26	0	0	0	11S(79.9663), 15S(79.9663), 19M(15.9949)
AT1G06950.1				1016		Chr1:2130303-2135563 REVERSE LENGTH=1016		9.94	1	0.999	9	9	9	97	97	97	0	0	0	4S(79.9663), 6S(79.9663)
AT1G07110.1				744		Chr1:2178363-2183980 REVERSE LENGTH=744		13.44	1	0.999	9	6	9	372	269	372	0	0	0	12S(79.9663), 13T(79.9663), 14S(79.9663), 16S(79.9663), 1S(79.9663), 2S(79.9663), 3S(79.9663), 4C(57.0214), 4T(79.9663), 5S(79.9663), 6S(79.9663), 7S(79.9663), 9S(79.9663)
AT1G07140.1				228		Chr1:2192360-2193688 REVERSE LENGTH=228		58.33	1	0.999	11	8	10	48	33	41	0	0	0	23T(79.9663), 2T(79.9663), 3M(15.9949), 3S(79.9663), 4T(79.9663), 5S(79.9663), 7C(57.0214), N-term(42.0106)
AT1G07310.1				352		Chr1:2247775-2248833 REVERSE LENGTH=352		6.82	1	0.999	2	2	2	22	22	22	0	0	0	2M(15.9949), 6S(79.9663)
AT1G07330.1				685		Chr1:2251131-2253585 FORWARD LENGTH=685		20.58	1	0.999	12	0	12	38	0	38	0	0	0	11S(79.9663), 11Y(79.9663), 15S(79.9663), 1S(79.9663), 2M(15.9949), 2S(79.9663), 4S(79.9663), 5S(79.9663), 6S(79.9663), 7S(79.9663), 8S(79.9663), 9S(79.9663)		AT1G07330.2
AT1G07350.1				382		Chr1:2257732-2260101 REVERSE LENGTH=382		16.49	1	0.999	8	7	8	102	100	102	0	0	0	2C(57.0214), 3S(79.9663), 4C(57.0214), 4S(79.9663), 4Y(79.9663), 5S(79.9663), 5Y(79.9663), 7M(15.9949), 7S(79.9663)
AT1G07360.1				481		Chr1:2260562-2262795 REVERSE LENGTH=481		9.56	1	0.999	5	3	5	31	14	31	0	0	0	4M(15.9949), 7S(79.9663), 8S(79.9663), 9S(79.9663)
AT1G07490.1				107		Chr1:2301526-2301849 REVERSE LENGTH=107		36.45	1	0.999	4	4	4	92	92	92	0	0	0	12S(79.9663), 1C(57.0214), 2S(79.9663), 3S(79.9663), 5S(79.9663), 6S(79.9663), 7C(57.0214), 7S(79.9663), 8C(57.0214), 8S(79.9663)
AT1G07510.1				813		Chr1:2305689-2309380 FORWARD LENGTH=813		3.69	1	0.999	3	1	3	7	4	7	0	0	0
AT1G07620.1				552		Chr1:2344556-2346374 REVERSE LENGTH=552		2.36	1	0.999	2	0	2	2	0	2	0	0	0	7S(79.9663)		AT1G07620.2, AT1G07620.3, AT1G07620.4
AT1G07630.1				662		Chr1:2349189-2351437 FORWARD LENGTH=662		11.18	1	0.999	6	5	6	53	45	53	0	0	0	13S(79.9663), 1S(79.9663), 3M(15.9949), 3S(79.9663), 4S(79.9663), 9S(79.9663)
AT1G07640.1				275		Chr1:2354707-2355534 REVERSE LENGTH=275		5.82	1	0.999	1	0	1	14	0	14	0	0	0	3S(79.9663), 9S(79.9663)		AT1G07640.2, AT1G07640.3
AT1G07645.1				137		Chr1:2367612-2368349 REVERSE LENGTH=137		16.79	1	0.999	2	2	2	3	3	3	0	0	0
AT1G07650.1				1014		Chr1:2359817-2366423 REVERSE LENGTH=1014		3.94	1	0.999	4	0	4	49	0	49	0	0	0	10S(79.9663), 14T(79.9663), 3S(79.9663), 5S(79.9663), 7S(79.9663)		AT1G07650.2, AT1G07650.3, AT1G07650.4
AT1G07660.1				103		Chr1:2369212-2369523 FORWARD LENGTH=103		9.71	1	0.999	1	0	1	26	0	26	0	0	0			AT1G07660.2, AT1G07820.1, AT1G07820.2, AT2G28740.1, AT3G45930.1, AT3G46320.1, AT3G53730.1, AT5G59690.1, AT5G59970.1, AT5G59970.2
AT1G07670.1				1061		Chr1:2370305-2374196 REVERSE LENGTH=1061		7.26	1	0.999	8	0	8	31	0	31	0	0	0	3T(79.9663), 5T(79.9663)		AT1G07670.2
AT1G07700.1				204		Chr1:2380214-2381127 FORWARD LENGTH=204		7.84	1	0.999	1	0	1	15	0	15	0	0	0			AT1G07700.2, AT1G07700.3, AT1G07700.4
AT1G07705.2				614		Chr1:2382090-2385856 FORWARD LENGTH=614		3.75	1	0.999	2	1	2	10	3	10	0	0	0	3S(79.9663), 8S(79.9663)
AT1G07750.1				356		Chr1:2404300-2405863 REVERSE LENGTH=356		5.62	1	0.999	2	2	2	4	4	4	0	0	0	8S(79.9663)
AT1G07770.1				130		Chr1:2408413-2409065 REVERSE LENGTH=130		11.54	1	0.9988	2	0	2	4	0	4	0	0	0	1C(57.0214), 5S(79.9663)		AT1G07770.2, AT1G07770.3, AT3G46040.1, AT5G59850.1
AT1G07870.1				423		Chr1:2429933-2431843 REVERSE LENGTH=423		15.84	1	0.999	6	0	6	44	0	44	0	0	0	10S(79.9663), 11S(79.9663), 14S(79.9663), 15S(79.9663), 4T(79.9663), 5S(79.9663), 7S(79.9663), 8S(79.9663)		AT1G07870.2
AT1G07890.1				250		Chr1:2438005-2439435 FORWARD LENGTH=250		39.6	1	0.999	7	0	7	123	0	123	0	0	0	4T(79.9663)		AT1G07890.2, AT1G07890.3, AT1G07890.4, AT1G07890.5, AT1G07890.6, AT1G07890.7, AT1G07890.8
AT1G07910.1				1104		Chr1:2446712-2454386 FORWARD LENGTH=1104		4.98	1	0.999	5	0	5	8	0	8	0	0	0	4T(79.9663), 5T(79.9663), 7S(79.9663), 7T(79.9663), 8S(79.9663), 8T(79.9663), 9S(79.9663)		AT1G07910.2
AT1G07920.1				449		Chr1:2455559-2457001 FORWARD LENGTH=449		22.72	1	0.999	12	0	12	124	0	124	0	0	0	1M(15.9949), 1S(79.9663), 4C(57.0214), 4S(79.9663), 5C(57.0214), 6C(57.0214)		AT1G07930.1, AT1G07940.1, AT1G07940.2, AT1G07940.3, AT1G07940.4, AT5G60390.1, AT5G60390.2, AT5G60390.3
AT1G07960.1				146		Chr1:2467681-2468831 FORWARD LENGTH=146		19.18	1	0.999	2	0	2	7	0	7	0	0	0	15C(57.0214), 2M(15.9949)		AT1G07960.2, AT1G07960.3, AT1G07960.4
AT1G07970.1				693		Chr1:2469528-2472518 REVERSE LENGTH=693		4.62	1	0.999	5	5	5	8	8	8	0	0	0	3T(79.9663), 6S(79.9663), 8S(79.9663), 9S(79.9663)
AT1G07985.1				144		Chr1:2475508-2475942 FORWARD LENGTH=144		49.31	1	0.999	6	6	6	74	74	74	0	0	0	12S(79.9663), 15S(79.9663), 16M(15.9949), 19S(79.9663), 1S(79.9663), 20S(79.9663), 2C(57.0214), 2M(15.9949), 2S(79.9663), 3S(79.9663), 4S(79.9663), 5M(15.9949), 5S(79.9663), 6S(79.9663), 6T(79.9663), 8S(79.9663), 9S(79.9663)
AT1G07990.1				802		Chr1:2477413-2482898 FORWARD LENGTH=802		8.1	1	0.999	5	2	5	31	6	31	0	0	0	15S(79.9663), 2C(57.0214), 4M(15.9949), 9S(79.9663)
AT1G08050.1				641		Chr1:2499088-2501311 REVERSE LENGTH=641		3.9	1	0.999	2	2	2	86	86	86	0	0	0	10S(79.9663), 5S(79.9663), 6S(79.9663), 8S(79.9663), N-term(42.0106)
AT1G08060.1				2001		Chr1:2501981-2510488 REVERSE LENGTH=2001		5.55	1	0.999	9	0	9	64	0	64	0	0	0	10S(79.9663), 12S(79.9663), 3M(15.9949), 5S(79.9663), 6C(57.0214), 6S(79.9663), 6T(79.9663), 7M(15.9949), 7S(79.9663), 7T(79.9663), 8C(57.0214), 8S(79.9663), 9S(79.9663)		AT1G08060.2, AT1G08060.3
AT1G08090.1				530		Chr1:2524139-2525920 FORWARD LENGTH=530		3.21	1	0.999	1	1	1	23	23	23	0	0	0	10S(79.9663), 11M(15.9949), 9S(79.9663), N-term(42.0106)
AT1G08110.1				185		Chr1:2535702-2537630 FORWARD LENGTH=185		16.22	1	0.999	5	0	5	87	0	87	0	0	0	2S(79.9663), 6M(15.9949), 7S(79.9663), N-term(42.0106)		AT1G08110.2, AT1G08110.3
AT1G08125.1				315		Chr1:2539748-2542230 REVERSE LENGTH=315		6.98	1	0.999	1	0	1	4	0	4	0	0	0	10S(79.9663), 6S(79.9663)		AT1G08125.2, AT1G08125.3, AT1G08125.4
AT1G08130.1				790		Chr1:2542913-2547815 REVERSE LENGTH=790		6.08	1	0.999	4	4	4	8	8	8	0	0	0	10S(79.9663), 4S(79.9663), 7T(79.9663), 8S(79.9663), 9S(79.9663)
AT1G08170.1				243		Chr1:2562941-2563672 REVERSE LENGTH=243		29.63	1	0.999	9	9	9	86	86	86	0	0	0	10S(79.9663), 10T(79.9663), 13S(79.9663), 15S(79.9663), 16T(79.9663), 1S(79.9663), 3S(79.9663), 4S(79.9663), 9S(79.9663)
AT1G08190.1				980		Chr1:2567652-2573142 FORWARD LENGTH=980		6.94	1	0.999	5	5	5	57	57	57	0	0	0	3S(79.9663), 4C(57.0214), 4S(79.9663), 5T(79.9663), 6S(79.9663), 7S(79.9663), 7T(79.9663), 8S(79.9663), 9S(79.9663)
[truncated: 8,476 more rows]
